# Supplementary material for: PSTVd infection in Nicotiana benthamiana plants has a minor yet detectable effect on CG methylation
Source: Front Plant Sci. 2023 Oct 31;14:1258023. doi: 10.3389/fpls.2023.1258023 (PMC10645062; doi:10.3389/fpls.2023.1258023)
Supplement: Supplementary file 7 [file Table_1.xlsx]

## Sheet: 2wpi-Promoters
Table S1 : Results from bioinformatic analysis for extraction and mapping of 24nt from WT and PSTVd infected N. benthamiana plants
Upregulated (>log2FC=2)
	Sequence	Name	MAC4# Sequences	Name	MAC3 # Sequences	Norm4	Norm3	Norm4+20	Norm3+20	N4/N3	LOG2
Niben101Scf03978_368858_369858	TCATGGAGGACTATCCTAGCTTATTCAACATTGCCTTGGACAAGAATTCTTCTATTGCTCATAACAAAGCAAATGGTAATTGGGATGTGCAACTCAGAAGATCTATTCAAGACTGGGAGATAGAAGATTTGATGGAAATGCTAGCAAGATTAGAGGCCTACAACATTGATGAGAATTCTCCAGACAGTATGAGATGGGGACCTAAAGGCATTTATACTGTTAAAAGAATGCTACATACAACTTAATAATCAGAATCAGGTACTGCATTCATCGCCTTGCAAACTGATATGGAAGACAGAGCTACCTGTGAAGGTGACATGCTTCAACTGGATTGCACTTCACAAAGCATGCGTAACGCAAGATAACCTGTGCAGAAGGGGATCCCCAGCTGGTCAATAG…	MAC4_vs_Niben-prom	503	MAC3_vs_Niben-prom	11	964.532	22.9883	984.532	42.9883	22.9023	4.51742
Niben101Scf03412_403489_404489	AATGCAAAATTAAATATATTTTATATTATACCTCATCTTTCCTATTTTTGTTGAACCAACTTTTGCAAAGGACAAGGCTTGTTTGAAAGGAACTAAATTTTGCCAAGACACTGCTTGGCAAAATTACAATGGCAATATGAATCGTCATGATAATTCTAACATGATGACCATGACAACTATAAATACTAGTAGTAGTTTAGGGTTTTGTAATACAACAATGGTTTGTGATAGGGTGTCAGTTAGTCCCCAACCATCTGTACGCGGTTATTAAGTGCTAATATATATTATCTTTTCAGACAAAAAAAATCTATTTTTTTATTTAATCATTGCATCAACCATATTACAAGAGAAAAATATATTCATAAAATAATTTTATTATTATTTAATTCTTTCAGTATT…	MAC4_vs_Niben-prom	133	.	0	255.035	0	275.035	20	13.7518	3.78154
Niben101Scf01141_134263_135263	TAAAATAAAATGAAAAGGCATGTGATATTTATCATTTGTTACATAAGGTGGAGGGGGAAAATAAGGACCATCACTAGGAACAAATTTAACACAATCATCAGGACAATCATGTGGTGTACAATTCAAACACATAGTATCTTTTTCTGAAAAAATTGGAGGTTTTTCTAATGGATTTGGTTTTAATATAGTAACTACTAACATCTTTCTATCAAAAATAGCCATTAAAAAAAACAGAAACTAAGAAATAGAGGAACACAAAAACAATACCTTGAAAATAACAAGAAACCAAGAAGATGATGACCCTTTTCTAGGATTATACAATACTTTGGAACACTCAACAAACTATGAAAAATTGTATCATTCTTGGATATTATTTAGAGAAAAATAAGAAAATTGTAG…	MAC4_vs_Niben-prom	129	.	0	247.365	0	267.365	20	13.3683	3.74074
Niben101Scf00980_558309_559309	AACTATTTATATGTGGTTTGTTTATCGTCAAAGTAACTTGTGTTTTTTCGTCAATTCATTCAATTGTATTCTTTTATACTATCGTGAATATTTCATTTTTATTTTCCTTTGAAAATTTTCGGCAATATACAATCTCGCATTCCTTTGCATAGATAAAACAACCGAAAAGAAGAATAAATCGTGTATTTGAATTTGTCTTCTATATAGATTGCGTAAGTACCTGAAACAAGAATTCCTTTAATTGTAGTTTCTGAGAGGATTCTATCTTCATTCGGAAGCATTGATACTGTACAATATTTGTAATCTTGAATATTTTACTCTGTTGATTCAATAGCTCTGATTATAATAGTATTTGTACATATTTTGTGTAATTCAACTATATTGAGCATTTAATTGACT…	MAC4_vs_Niben-prom	85	.	0	162.992	0	182.992	20	9.14962	3.19371
Niben101Scf01722_463084_464084	AGTTACAGAATCTGGGTACAAGAAGAGCACAAAATTTTCAACTTTACATATCAAGAATCACCCAAAAGACAGTAACTCTAAAACCCTAATGGGCACAGACTAACTAATCTAAGCATGTCGATCTACAGAATCAAGAAAACAGCGTGAAAAATTCAAGATTCGCACAAGAAGCATAGGCTCAGATAGTATTCTGAGGAGCAATTCAAGAAAACGGAAGAATTACAGGAAAAGATTTTACCTTTTAGAGCTACTCCCGAAAGCTGAGTTTTTGAGGTTTTACTGTGTGTGTGTGAGAGAGAGAAAAAAAAAGGGTTTGTATAATAAGGAAAAAAGAAAAAAGAAAAATTGAAAATGAATTGAAACAGAAAATCATTAGCCGAGTTAAGTGTTTGCTTGTCT…	MAC4_vs_Niben-prom	503	MAC3_vs_Niben-prom	47	964.532	98.2229	984.532	118.223	8.32776	3.05793
Niben101Scf04410_506598_507598	ATCTTTGATTGGCTAAAGAAACTGGTGCGTCATTACTCTCTTAGTATAGGCCACACGTTTTTGGAACAACCACCAACAACAACAACCCAATATAATCGCACTTCGTGAGATTTGAGCAGGATAGTGTATGCAAACATTACCCCTACCCTGGGGTAGAGAAGTTGTTTTCAAATAGACCCCCGACATCATTCCCTCCAAAAACTTCTCACTTTTCTCTTGGGGAGACTCAAACTCACAACCTCTCGGTTGGAAGTGGGGGTAGCTTACCATTAGAGCAACCCCTCTTGTCTTTTGGAACAACCAACAATGGACAAAATGTACGGACTAGGTATATTTTTCACGTACTTTTCCATTCTGGCATTTTATGATTTTATTACTTTCTTCGTCACAATTTATATT…	MAC4_vs_Niben-prom	499	MAC3_vs_Niben-prom	48	956.862	100.313	976.862	120.313	8.11935	3.02137
Niben101Scf08195_589269_590269	TGAGAAATGGAAATGGAGTTTTATACGAAAGGGTTTTTGGGTATTAGAGAGGAATTGAATAAAACAGAGGAGTGAAATTGATTTTGGGGGAAAAGGAATTAGGAAAAAAGAAGGAGAAGAGGAGGAGGAATTTATAGGGAATTGGGGAGAAGTGATTGAATGATTGATCTGAAACGTAATGAGTACACTTTTGATTGGGTTATCGTCATATGGCGTCATTCATTGAGTGGCGGACCCAGCTTTCTCTCTCTCTCTAAAAGCAGAAACAATGGCCGCGCTATCTTTCTCTCTCTATATTTGTTACTTGCAGCTCACGGCTTTGTTTGTGTGTATCTATAGGTTTGTGTATGTGCATGGATTTGATAGATCTTAATTTATTCTTTGAGGTTTAATGAATCT…	MAC4_vs_Niben-prom	71	.	0	136.147	0	156.147	20	7.80733	2.96483
Niben101Scf01945_102383_103383	CTGCTGAAAATGAAAGCAGAAACTGAGGGTTTCGAGAGACACTAGGGTTTGATAACAATGAAGTTCTGCGGCTGCCTTATAAAGTGACCCTCAAACCCAAACTTAAATGGGTAAATATTTTCGGCCCAATTGTGTGTGTAGCGGATGAAAGCATCGGCCCAAATGAGAAATTACTGGGAGATTTGCACAAATAGTCTCATTTAAGGGTAAAATTTGCACTGGGTACCCTATTTGGACACCGCTATTTATCTTGTAACCAATTTTTAAAAATATTTGGACTACCACCTACTTCTGAACTATTTCAGACAAGTAATATCTTCATTCTATCCACCTTTGGGGAAAAAATAAGTTTAGTCATGCCGAGCTAAATTTGGTACTATCTCCGTTCTATCTATCTTG…	MAC4_vs_Niben-prom	69	.	0	132.312	0	152.312	20	7.61558	2.92895
Niben101Scf06516_36122_37122	AAACACCAAATGAAAAACAGTCTTTTAAAGATAAAGAGGAATCTTATAAAAGAAGATTTATTACTGAGAACATTAAGAAGGTGTGAGGTATATTATTATGACTAAAATACACTTTTTCTTTTTTTTACTTTTTCTGCTTAGATTCAAGCTGAAAATCTTGAGACTTAGGAGATTTTTTACATAGGACAATACATTTTCTTTGTCAAAGGTAAAACTAGAGCGACTAGTTTTCTATTCTTCCTAGATACCAAACACAAGCATTTCAGAAATTGCAGCTAAAAATCTCATAGCATAGTCAATCAGAATCCTCTTATATTTCAAAAAAAAAAAAATTTACACTCTTTCTACTTGATTCCCCATCTAGGAAGAGACACAAGATGTCGGTGAAAACTCCATTCA…	MAC4_vs_Niben-prom	451	MAC3_vs_Niben-prom	50	864.819	104.492	884.819	124.492	7.10741	2.82932
Niben101Scf00536_35080_36080	GAGAATCTCTTCACCAGGTACGTCTTTGATCCGTTCTTTGACACGTTAATAAATTTTAAACATGAGAAAATGTACCTAGGATTGTTATTATCTTCCGCTGCGTGTTAGGAATACCCTTATGCAATCCTTCAGTAGCTAGGAGATTATAGGTTTAATTCACATAAATAACTTCTAATAGAAATACAAGATAAGATTGTTGTACGTGGTAAAATTAACGAATGACAGGTGGACATTCGTAGAGTTGCCACGGAGCAATAAAGACGGATAGAAAAGACAACATTTGAAAGTAAGGTACGGGTTGAAGAAGACAGCATTAAAAGAGCAGCTTAATTTTACAGAGAATCCTAGCATTTATACGCAACCGTTATGCAACTATTAACATGGGTCTTTATTCACCTT…	MAC4_vs_Niben-prom	228	MAC3_vs_Niben-prom	23	437.203	48.0665	457.203	68.0665	6.71701	2.74782
Niben101Scf01412_126117_127117	TAAAATTGGATAACAATTGAATTTATAGGATACGCGGTATAACTTGGTACAAATTAAGAAGAACAAATTATTATTGAAATTGATGACAAAAGAATAAATGTAAACCAGACAAATTGAATAACCTTGGCCCTCGAGTTCGGTCACCCTTGAACCAAAAGATATTTCAGCTGACTTATGAACAAAATAACAAGATAGTGAAAGTTAGAAAATGATAGTATGTTACTTTGTATTACGTGACTATGATAAATGATTCGACCCCCTTTATATAGTAGGGGAGTCATACTCTTGATACAATTCTCATGATTAGCTAATTAATTAGCATCTTCTTGATACGTGCTGAGATTCCCGTCGTGATCCTCGTCCGATTGCGGATATTCTAACTTTTTGTTATTTGGCTCG…	MAC4_vs_Niben-prom	59	.	0	113.136	0	133.136	20	6.6568	2.73483
Niben101Scf04431_418770_419770	ATTGTGGCTTCTTGAAGGTTATAAGTTTAAAGCTCCGAACTCGAAAAAACTCTTGTTCTCGAGCTTTGCAGATGAGTATTATAGTGTCCCACATTGGATATAAATAGATTTGTAAGAAGGTTCAACTTTTGCTTTAGGTTTTGAAATGGATGTTCAAAATTCTTTTCAATTATTTTTGGGTTTTTTAGTTTTTATTTTTATGAATTGATTAGTGAAGAGGTGCTTTACCATTGGGAGTTTATAATGATACACCTTCTTTCTTAACACAACCGCCTATTGCTTTAAACTTCGAATTGGATGTGCGGATCTTTTTACAATTATTGTTTCTTTTTATTTTGATTTTGTTATGGATGGATTTGAGAAATGGATTACAGTAGGGAGCTTTATAATGATACATTT…	MAC4_vs_Niben-prom	299	MAC3_vs_Niben-prom	34	573.35	71.0549	593.35	91.0549	6.5164	2.70408
Niben101Scf06976_104827_105827	CTCGCATGCTTTGATCCTTAACTTTAATTAAATAATAACGAACATATTGTAAATTATGGTTACATTTGCGTGATATGATTTGCAATACGTGCAAAAAAAAACAAAAAGTCATGACATTGACTTGTTCAAAATAAACTTCATAACTGCTTAAAATACATGGTTAAAAGTGGTACTGCATAAAAAGCTCTAAAAATGTAATGACCCGGATAAAATAAGCCAAGTGTAAATTGTTAAGCGATAATGCTAAAACCACGGAACTCGAGAGTACCTTACACTTTTTCCCATGTTAACAGAATTCTTTACCCGGTCTTCTGTGTTCGCATACCATATTCAGAGTCAAACTTTACCTGAATCGAGATTTTTAATAAATTAGTGACTTGAAACACCGTAATAAATTTT…	MAC4_vs_Niben-prom	1076	MAC3_vs_Niben-prom	144	2063.29	300.938	2083.29	320.938	6.49126	2.6985
Niben101Scf01520_175854_176854	GGACACAAGTACTGTGATTGTTTCCCACCGAACATGCAGCTGAAAAGGAAGGGTTGTAAGGGCTAGAATCACAAGGGACGGGCTTAGAGGATGAGCTTAAGTAGCCCTTTTCGCAATCAACCCATAAAAATCTTTGCCCAACATCTATGGTTAGTTTGACAGGGACAAGAGGAGTTCTTTGGCGAATGACGGTGACTTATTGTTTACTGGCTGCATCTTTGGTTACTGCAAGAAGAAGAGCTCGAGGTCTTGAAGGAGTTTTGGCTGTGGATGAGGACAATAAGAGGAGTACAGAAGAAAGAATAAAGCACTGATGGAAGAAACGTCCATTGTTATTGAGAGCTAAGAATTAACGAGTGAGTGGAATTGAAGAGTTTGCTTTTGGATTTATAGTAGAGG…	MAC4_vs_Niben-prom	69	MAC3_vs_Niben-prom	2	132.312	4.1797	152.312	24.1797	6.29915	2.65516
Niben101Scf01020_183_1183	CTCTCTGAATATAGACATTCACCTTAAATAGAGTTCTATTTATAACATATCCGATACATATATATATATTATATTTTTTTTCTTTTTCTATTTAGCTAGCAAATATAAATTATTTTTTCATTGGAGGCTAAATAAATAACTCGCCTTTCGTTTATTCTTTATTTTCCCAAAAGCTCAAAGCCTCGAATGTACAGTACTAGTAGAGAGAAGTCCAAAAGACGCCCTATTTTTCACCCGTTTCAAATCTCTTCCTCTCCCAATCTCAGACTTCTCTCTAATTTTTGAGGTATTTTCTCAACTTATGATGATTTGCTTCAATTTCTGTTTCGTCTATGTTTTCTGTTGTTTTTTTTCTTAAATCTGATACTATGAATTTGAATTTTTGACTTCATTTCTTAG…	MAC4_vs_Niben-prom	451	MAC3_vs_Niben-prom	58	864.819	121.211	884.819	141.211	6.26593	2.64753
Niben101Scf05584_466813_467813	GTAACGTCAAAATTAGAGAATTGTGAAATTGGAAGTGAACATTTTAGTAAAAAAATTGTATGCGAACATTCGAGAGAAATGGGATTTTGTTTGGTTGCTGAAAAATCTTATCGGAAAATGACGAGACAGAGCGCGGTGTGTGTTGGGGGNNNNNNNNNNNNNNNNNNNNNNNNNNNNNNNNNNNNNNNNNNNNNNNNNNNNNNNNNNNNNNNNNNNNGGGTTCCAATTGGTGGATGAAATTGAAAAATGGAAGAGTCAAAGGTCTAATCAACATTATTGAAGGACTCATTTGAAATTTGCAGTTCTTCACATGTTTTTTTCTTAATTTGTTTTCCTGAATATATTTTTTTACTATTTATAGCAAATATAAATCGGTACTAATTTGGAATTTGGAATACT…	MAC4_vs_Niben-prom	488	MAC3_vs_Niben-prom	64	935.769	133.75	955.769	153.75	6.21637	2.63607
Niben101Scf08149_347059_348059	NNNNNNNNNNNNNNNNNNNNNNNNNNNNNNNNNNNNNNNNNNNNNNNNNNNNNNNNNNNNNNNNNNNNNNNNNNNNNNNNNNNNNNNNNNNNNNNNNNNNNNNNNNNNNNNNNNNNNNNNNNNNNNNNNNNNNNNNNNNNNNNNNNNNNNNNNNNNNNNNNNNNNNNNNNNNNNNNNNNNNNNNNNNNNNNNNNNNNNNNNNNNNNNNNNNNNNNNNNNNNNNNNNNNNNNNNNNNNNNNNNNNNNNNNNNNNNNNNNNNNNNNNNNNNNNNNNNNNNNNNNNNNNNNNNNNNNNNNNNNNNNNNNNNNNNNNNNNNNAGTCTTGAAGTAAGACTCTTCTTATAAGATAGACATTCACCTTAAATAGAGTTCTATTTAATAACATATTGTTTGAATTTA…	MAC4_vs_Niben-prom	367	MAC3_vs_Niben-prom	47	703.744	98.2229	723.744	118.223	6.12186	2.61397
Niben101Scf11496_136683_137683	ATGCTCTCATCAGGGGGAGTTAATATACGTTGTACTCTTTTTACCTTATAAAATTTTGTCTCATTGGATTTTTCTTGCAAGGTTTTTAACGAGGCAACCAAAAGGCGTATTGTTAGATATGTGTACTCTTTTTCCTTCTCTAGAATTTTTTTCCACTAGGTTTTATTTTAGTTAAGGTTTTAATGAGGCACATTATCTGTTGAATAGACATTAAAAAATAGGGAGTGTTATAAATAGAACTCTATTTAAGGTGAATGTCTATTTTTAAAGAGATTTTAGGGTTTATTACTTAGTGGCTAAGTCACTCTCTCCCTATAAATAGAAAGTTCTATTCCATTGTAATTCATTTCAAATTCAATAAAAAATATTATTTTTTCTTTTATTATTTTATAACATATA…	MAC4_vs_Niben-prom	460	MAC3_vs_Niben-prom	61	882.077	127.481	902.077	147.481	6.11657	2.61272
Niben101Scf10196_156147_157147	TTGCTTACCATCAGAGCAATCCCTCTTGTTCTAATATACATTTGGCTCATTCATGTCATTATTGACTAAAAGCTCAATTTTTATTTGGCAATCCATGGCACTGGCACGGATGGGCCAAATGTGTAACGGCAGTGGCATGAAATGAATATGTTTTTAACGGATGACATGAATAAATTATTTTTAAAAATTGAGTGGCATTTTTAGGTTTTCGCCTTATAAACCAAAAAGGTGGTAGTATAAGCAAAAATTGAGTTTTATTAGACGCTGCCAAAATCATGCTTTACTTGTTAGCTCAGATGGTTTAAGTAGATGGATATTTGGTATCTTCTAGATGGTCTACATATTACCCTCCCCAGATCCCACCTGGTGGGAATGTACTGGGTAGTTGTTGTTGTTGTT…	MAC4_vs_Niben-prom	859	MAC3_vs_Niben-prom	124	1647.18	259.141	1667.18	279.141	5.97254	2.57835
Niben101Scf00116_637549_638549	GTTTAAGAAAAGAAGTGTACTGAAAGTAAAACAGATAAGAGGACTTGTGGCAAAATGACAAAGACTGAGCTATGATTATCTCATGATTAAATAGATGATTCTGTATTTGGACTTTGATTACCTTTCTACAAGGCCCAAGAAAAATGTTCCAATGTTGCCATTTTTTGTTCTTTTGATGGAACTGATTTAAGTCGTCGGCGACACAATGCAAACGAAGCAGATTGAAATAAAGCTGTCAAGAGCCCACTAGCAAAAACATGTGTTCATACAGCTGTCAAGAGCCCATTTTCACTATTATATCTTTTAAAAAATAATTATAAAAAGGGACTCTTTCGTTAATATTAAATAAGATACTTTTCTTTTTAGTTTATTCCAAAACAAATAATATATTTTTTAAAC…	MAC4_vs_Niben-prom	472	MAC3_vs_Niben-prom	65	905.088	135.84	925.088	155.84	5.93613	2.56952
Niben101Scf00596_150741_151741	CTGATAGACAAAATTAATATTAAAAAAAATTTAAAAAAAATATAACACAAAAATCGAGTAAAAGAAAGTGCAACAAATTTCTAAATGCTAGCGTAGATCCTGCAACATACCACTTAATCACGAATTTATCTTGAATAAAGATTTTTTGGCTCAACTTATCCCAATGTTATCAAGGGAGCAACTCCACTTTTCACCTTAAATAAGTTAAAATATGCGGATTTTCTTACTTTTCGTGTAGGATTAGATCGAGTAATTAACTTGGGGTTTATGGTTTATTATTTATTTAATTTTCAATAGAAGCGCGTAGTAATTCTAGTAATAATGAAGCTCATAATTAAAGGAAATAAATAGAATGAGAATAAAATTAATAAATTATTTTGACTAGTTTATTTTGATTAT…	MAC4_vs_Niben-prom	51	.	0	97.7955	0	117.795	20	5.88977	2.55821
Niben101Scf07250_345965_346965	GTTAATGATAATAAATATTTCTGCAAAAGCATCAAAGGCCCATTAGCTCAGTTGGTTAGAGCGTCGTGCTAATAACGCGAAGGTCGCAGGTTCGAGACCTGCATGGGCCAACTCTGTAATTTTTAATTTTTAAAAAAATTTCAATTATTTATAAACATACCCCTTGTGTTGGTTAGAGTGTCCGTGCTAATATCTCGAAGGTGTTCGAGACCTGCATGGGTACCTCTGTAATCTTTTAAAAAAACATATCCCTTCTAATTAGGGGTGTAAATGAATATTTAAAAAACCGAACTGTCACAAACTAATTTTCGTACCGGTAATTAGGGTGTTTTTTTGTTATGAAAAAATATTGGATTGTACCAATTAGGGGTGACAATGAATATTTAAAAAATAGACTAA…	MAC4_vs_Niben-prom	92	MAC3_vs_Niben-prom	8	176.415	16.7188	196.415	36.7188	5.34918	2.41932
Niben101Scf06909_516053_517053	TTTTCTAATTTGGTATTTTCCAATTTGAAATGGTACAGGCGGACAACGGCTACTTATAAAAATTTGTGTTGCAGACTTTTAGTGAGGCACCAGACTTGGTGTATATTATATATTTGGTGGATTAACTTCACATAACAAGGCCCATTAGCTCAGTTGGTTAGAGCGTCGTGCTAATAACGCGAAGGTCGCAGGTTCGAGACCTGCATGGGCCATAATTTTGTCAATTTCAACTTACTTTACTGGTTACATTTTTGTATGCGCTGGGAATATCTGCAGGTTCCATTCAAGATATGACTTCTTATTCTTTTCTTTCCAATTCCAACTACAAACTGAAACTACATTTTTATTAACTATGTAAAATGAGATTTAGTTTGAACAAGCAACCTTGAAAGTAATCTC…	MAC4_vs_Niben-prom	92	MAC3_vs_Niben-prom	8	176.415	16.7188	196.415	36.7188	5.34918	2.41932
Niben101Scf03595_1080903_1081903	GACTGCCGTGGCTGACTTTGCGTGTATAAATTGTTGAGTTGTGGTTTATTTTCTTCCCAAAGAAGACGAGAGAGCTTATATTAAAGCTTTTTCTATGCCGAGACAAATAAAATACTACTTTCCAGAAAATAAAAAGGAAGACTTTAAAATTACAGCATTTCTTTAAATAGAACTCTATTTAAGGTGAATGTCTATCTTATAAGAAGAGTCTTACTTCAAGACTAAGCCTTTTATCTTCCTATAAATAGAGGGGTCGTACCCCATTGTAAATCATCCCAAAAGTATTAATAAGAATACTCNNNNNNNNNNNNNNNNNNNNNNNNNNNNNNNNNNNNNNNNNNNNNNNNNNNNNNNNNNNNNNNNNNNNNNNNNNNNNNNNNNNNNNNNNNNNNNNNNNNN…	MAC4_vs_Niben-prom	374	MAC3_vs_Niben-prom	57	717.167	119.121	737.167	139.121	5.29873	2.40565
Niben101Scf00773_1473793_1474793	GAAGGTCCTAATAATTAGAAACGATGTTCACTTTATTCCTTTCAAAATGCAGATCCATATAAAATGCAGTTCAGTCTTTGAATCTTTGTGTAGGCGAGGCGTGCATAGGTATTAGGTTTCCATCTTTTAGAGAATATGACTTTGTGTAGGGTTTCCTTTTCTTTCATAATCAATTGTAACATCTCATGTTTCTTTTGTGATGTATCATGTCCCGTCCGCCTGTCAAGATATCAAGGAAAGCTTTTATTTATTTATGAAACAATATTGGTTAGATTTGCTCATACTATAATATCCGAAATTGAAAATTTACCGTTTGTTGGACTTTTTGTTTTACCTCGATTAGGAAAAAAGTTGTTGTTGCCATTGATCCATAAGGGAGCTTAGGGTTAAGAATTAATA…	MAC4_vs_Niben-prom	95	MAC3_vs_Niben-prom	9	182.168	18.8086	202.168	38.8086	5.20936	2.38111
Niben101Scf10448_44681_45681	GATATAGTTAGTATGTTTTTTATGTTATAAATAGAACTCTATTTAAGGTGAATGTCTATATTTAGAGAGATTCTAGGGTTTACTACTTGGTGGCTAAGTCACCACCTCTCTATAAATATAGGNNNNNNNNNNNNNNNNNNNNNNNNNNNNNNNNNNNNNNNNNNNNNNNNNNNNNNNNNNNNNNNNNNNNNNNNNNNNNNNNNNNNNNNNNNNNNNNNNNNNNNNNNNNNNNNNNNNNNNNNNNNNNNNNNNNNNNNNNNNNNNNNNNNNNNNNNNNNNNNNNNNNNNNNNNNNNNNNNNNNNNNNNNNNNNNNNNNNNNNNNNNNNNNNNNNNNNNNNNNNNNNNNNNNNNNNNNNNNNNNNNNNNNNNNNNNNNNNNNNNNNNNNNNNNNNNNNNNN…	MAC4_vs_Niben-prom	485	MAC3_vs_Niben-prom	81	930.016	169.278	950.016	189.278	5.01916	2.32745
Niben101Scf04883_2308_3308	CCATGCGTGGTGGATTCACAATCCACTGCCTTGATCCACTTGGCTACATCCGCCCCTACCCCTGCACAGGTTGAAGTCTATATCTACGATCAGATCCATTCTGAACTCCCCTATGACCGCTTATCAAAGAGAAGCTTTTTCCTATACTATAGTGGCAAGTCTATTGTTGTGTTTCGGAATTAGGGGAAACAAAGCTTCAACAAGTAGAAGCTTCCTGGCAAAGCTTCAAACAAAGAGGTTGGGCTGTTCACTTCGTTGATTTGACTTCACTTTACTTAAGATTAACGATAGGGGCCGGGCGTCGTGAAGGCTCATTTAGTAGACAACGAGCGAGCTGCAAGCACTTACTCCTATCAAAATGAGAAGTAGCAAGCGAACTTGAACTTGAATAAGCGAGCC…	MAC4_vs_Niben-prom	100	MAC3_vs_Niben-prom	11	191.756	22.9883	211.756	42.9883	4.92589	2.30038
Niben101Scf02346_385093_386093	TACTTTTATATAATAACTTATAGTCACATAAAATATATGTGACTTATTTTATATTTCTTAGTTTATTTTTTTTTTAAATTTTGTGTCAAATCAAATAGGTTTATATATATATATATCTTGGCTGCTATAATGATGGAGGTACCATACTATCATGATAATGATAATGATGTGAATATTGGCTTTTTGTATAAAGAAAATACAAAAAATCTAATGGTTAATTAAATATTCACCCTCCTTATTTATTTCCATGTTTTTGTTTCGCTCTAAAAAGGAAGGAGAAACCAAGGAATGATTCTGGGTACAATAGTCGACTAGGTACTGATTTGATGCCACGCATGACTCACGTGGTCGTTGGGATTTTCTCCCTACTTTTAATAAGGAATGGAGATCTTTCTACCA…	MAC4_vs_Niben-prom	62	MAC3_vs_Niben-prom	4	118.889	8.35939	138.889	28.3594	4.89745	2.29203
Niben101Scf03624_806914_807914	CTACGCCAAACAACAATAACAACAACCCTATATAATCTCACTTAGTGGGATTTGGAAGGGTAATATATACGCAGACCTTAACCCTACTCTTGGGTAGAGAGGCTGTTTTCAAATAGAAACCCGGTATCCTTCCTCCAAGAACTTCCCACCTTACTATTGGGAGACTCGAACTCACACCCTCTCGATTGAAAGTAATAATTGCTTACCATCAGAGCAATCCCTCTTGTCTTTACGCCAAAGTGACTCTTTTTTTAATACAAGGGAAAATGGCCAACTATGTCTTGACAAACTAGACAGTCCACATGATGCAAAACTTTTGCAGCAAAAGTTGCATTCTAACAAGCCAAATGAAAATTAAACAAAAGGAAACAGAGAAAAGAGCAAATCGACAGCGTTATG…	MAC4_vs_Niben-prom	987	MAC3_vs_Niben-prom	183	1892.63	382.442	1912.63	402.442	4.75256	2.2487
Niben101Scf04607_199024_200024	TAGCAGATGAATGCTACAAATTCCTCCAGAAAATCATAAAATACTGTGCGGCCACACAATATACTCTAAATTCTCGTTGTCGAGGGAAGTGAATCAACGTATTTTTAGCATTAATGAAGGGTGGAAGATACCACGCTATAGATCCAAGCACATGAAGTTAGGAGGTGTCACCGTCAATCACGTAAGATAAGAAGTGAGCTCACTCTTCAGATCCTATGGGTGGCACACAGACGAATCTTGCCGATGACTCTTCACAAGTAGGCACGAACCTGTGCGTGGGTAGGGGCGGATGTAGCCAAGTGGATCAAGGCAGTGGATTGTGAATCCACCACGCGCGTGTTCAATCCCCGTCGTTCGCCCATCAATAAATGGACCCCAAGATTTTGAATACTTCTGTCC…	MAC4_vs_Niben-prom	100	MAC3_vs_Niben-prom	12	191.756	25.0782	211.756	45.0782	4.69752	2.2319
Niben101Scf00127_66055_67055	TTTTTCGCTAAATTAAGGGCTAGATTCGATCCGATTCAAACTCAGATAGAGGAAATTAAGAACACTTGTTGGAGAAGACTGAACGAAGAAAAAGGCAAGAAAAAGAGAGGTATAAATAGGAGGTGATAAATGAAGTGTATCGAATAATGAACCAAGACGCCACGTCAATATTTTATCATTTGAAAAAATTAAAAGGAAATTGGTTTTAAGGGAAAGTAATTAAAGAGGTGACTTTTGAATTTGGATTTTGGAGTTTGTTATTGCCATAATAGCAGTATAGGGCACTGTATTGCCAACCTGTAAACTTATGGGTGACAGGTTGTATTTGCGTGCTGTCAACTTTACCCCTGTTCTCTTCATGAAATTACAGAACCAGGGGCTGGGATTTTCAGCTCATCT…	MAC4_vs_Niben-prom	402	MAC3_vs_Niben-prom	71	770.859	148.379	790.859	168.379	4.69689	2.23171
Niben101Scf02608_411088_412088	ACAATCTTTATTTCTTTCATTTCGAATTGTGTAAATAAATTTTTGAATTTTTGTTGTTAATATTAAAATTATTATTTCTAACAATTATTCTAAGTAATTTTTTTACTAAGCCCATTATTTTTTATTCCAGCATTATATATGCTTAAATACTTTTTATTTTTTAATTTATAAATAGTATTTATTTATTATATAGGTACATTCATAATATAAATTAAACATGAAAAACCATAATATTAAAAAGTTTTTTAAAAAGGTAAATATTTATAATTTAGAGGATAAAATAGGTATTTGGCAATCTAAAATTTGAAAATTCTAGTTGAGTTACATTTGAGTACAATAAGTATAATTTTGTGACTTTGTTGTTACAACGAAAATAAAGTAACTTTAAAAAGTAATTTG…	MAC4_vs_Niben-prom	94	MAC3_vs_Niben-prom	11	180.251	22.9883	200.251	42.9883	4.65825	2.21979
Niben101Scf03325_98753_99753	TATCGCAAATTCAGACATTGAAATGGTTGAGATTNNNNNNNNNNNNNNNNNNNNNNNNNNNNNNNNNNNNNNNNNNNNNNNNNNNNNNNNNNNNNNNNNNNNNNNNNNNNNNNNNNNNNNNNNNNNNNNNNNNNNNNNNNNNNNNNNNNNNNNNNNNNNNNNNNNNNNNNNNNNNNNNNNNNNNNNNNAAAAAAAAAAAAAAAAAAAAAAAAAAAAAAAAAAAAAAAAAAAAAAAACTAGAAAGAGGTTCTATGAGCATTATGGAGGAAGAAAAAATGAAGAAGATGAATAAAAGAAAAAGAAATGGGAAAAAATTGGACATTTGGGGTTTTTATGAGGCTTCAGATACAAATTTTTTTAGTTCACTCGCCTTATTTGTGTGTAAAGGACGCGCGTGCC…	MAC4_vs_Niben-prom	53	MAC3_vs_Niben-prom	3	101.631	6.26955	121.631	26.2695	4.6301	2.21104
Niben101Scf03427_1108689_1109689	AGAATTTGAATAAGTGGTTTGAAAACATTTAGTGGGATTTGGGGAGTGTACGCAGTTGGGGAGACTCGAACTCACAACCTCTCGGTTGAAAGTGGAGGTTGCTTACCATCAGAGCAATCCCTCTTGTCTTGTATAAGATGCATAATGTTCACCAAATTATTGAGAAAATAGTAAATATATCATGAAATTGTCCGAAAGATCAATCACAGATTTTTAAAATATATGGCTAACCTAATAGTGAATGTAAATTTTGATGTATATCTACCGCTCTAAATGCAAGTGATGTGTTGAAAAGTTAAAACTAACCTAATAGTGAATGTAAATTTTGATGTATATCTACCGCTCTAAATGCACGTGATGAGTTGAAAAGTTAAAAATAAGTAAATAAATTTTATGTCG…	MAC4_vs_Niben-prom	1302	MAC3_vs_Niben-prom	255	2496.66	532.911	2516.66	552.911	4.55165	2.18639
Niben101Scf00715_40704_41704	TTTAATATGAAGGTTGTTGTCTTTAGTAGGAATCATAATCCTAACAACAGGTTCGTCGGCAAATCTGGAAACGACGCCCATGCTGCTGTTTTTGATGTTTCTACCTTAGGATTGTAATCTTGAGTCCATGAGAATGTACGATATTGATGTTGTTGTCCTTTTTACTTTAAATAACCAACATGCTTTGAGACAACTGTTACAAAATCCTCATACGCGTCACAACGGATCCACAGTTGCCGAAACGCGAGCAAACCTATCAAGCAGCGACCTTTAATCCCAACTTGTGCTGGGATCATATTTCTAAGTTTCGGTATGTCTGGCGCACCATATGGGAGCTTCATCAACACAGCTTGGTGAAGACCTTCTTCAACTGTATATATTTCTCCAGTTCCTTAAACG…	MAC4_vs_Niben-prom	51	MAC3_vs_Niben-prom	3	97.7955	6.26955	117.795	26.2695	4.48411	2.16482
Niben101Scf00428_1469794_1470794	GACTATATTGATGATGACTCTCTTAGGATTTGTTTCTTTTAAGAAAAATAGAGAAGAGAATGTTTGAGCAGAATGCACTCAAAGGTTGTCTTTGAGAAAGTTTGTATTCTGCTGGTATATTGAAAGGTTTCAGGTCTATCTAATATATAGACAGGACATATAGTAGAAAGACTAATTAATTTCTAAGATCTTTATACAAATAACCGGACACATTTACGGTTTATGTTTTTTTTATCTACTATATATAAATTATATAGACAAGAGGGATTGCTCTGATGGTAAGCAACCCTCACTTCCAACCGAGAGGTTGTGAGTTCGAGTTTCCCCAAGACCAAGGTGGAAAGTTCTTGAGGGAAGGATGCCGGAGGTCTATTTGAAAACAGCCTCTCTACCCAATGG…	MAC4_vs_Niben-prom	1254	MAC3_vs_Niben-prom	257	2404.62	537.091	2424.62	557.091	4.35228	2.12177
Niben101Scf04748_112846_113846	GGGGTTTTGGCATCCCGAAGTGACTCAATGGAGAACTTGTTTTAGTTGGTGTTTTTTCTGAGCCAGACACGTGGATTTTCGAAATCATATGTGGTACCAGTTGAATATGATTGTAGCAAGTTAATTGTTGTCACGTGGAATGAAGATTTTTTTATTTTTAGATAAAGAAACTTGGCAGCCTTTTAAATTCGTGGAAAAAAAATGAAATTTTCTTAAATTTAAAAATAATTTAACTGTTATAAATAGAACTCTAATTAGAGTGAATGTCTATCTTATAGAAGAGTTCTACTTTGAGGCTAAGTCCTTTCTCTTCCTATAAATAGAGGGGTNNNNNNNNNNNNNNNNNNNNNNNNNNNNNNNNNNNNNNNNNNNNNNNNNNNNNNNNNNNNNNNNNNNNNN…	MAC4_vs_Niben-prom	86	MAC3_vs_Niben-prom	11	164.91	22.9883	184.91	42.9883	4.3014	2.10481
Niben101Scf05804_403391_404391	CAAAATGAAAATTGAAAACAATATTTGGAAAAAAGACCAACATAGTAAGTTTTAAAAATGTTATAAATAGAACTCTATTTAAGGTGAATGTCTATAATTAGAGAGATTTTAGGGTTTACTACTTGGTGGCTAAGTTACCACCTCCCTATAAATATAGGGGTTCTATTCTATTGTAAACCATTCCAAAGTATCAATAAGAATACTCCTCTNNNNNNNNNNNNNNNNNNNNNNNNNNNNNNNNNNNNNNNNNNNNNNNNNNNNNNNNNNNNNNNNNNNNNNNNNNNNNNNNNNNNNNNNNNNNNNNNNNNNNNNNNNNNNNNNNNNNNNNNNNNNNNNNNNNNNNNNNNNNNNNNNNNNNNNNNNNNNNNNNNNNNNNNNNNNNNNNNNNNNNNNNNNNNN…	MAC4_vs_Niben-prom	556	MAC3_vs_Niben-prom	112	1066.16	234.063	1086.16	254.063	4.27517	2.09598
Niben101Scf03284_16515_17515	ATTCCTTTGAATGTAGTGCTTTCTGCTTTGCAACTACTCTCAGCTTGCACCTATACAATCATTCAAATGCACTTATAAGAAAACCCAACAACAACAACTACTACCCTATATAGTCCCACAAAATGGAGTCTGCGGAGGGTAATATGTAGACGAGCCTTATAAGAAAGACCATGGTCGAAAATTTTATGAAGTATTTAACTCATACACACTAATAGTATTAATTTACAGTATTAGATCTCTCCCAAAAGATATTTATAGGCAACATCCATAAAAAATGAGAGCACAAGGCACGCGGAATGTTATCACATATAATAGAGACATGATAATGTAAAAAACAATTATAATTATAGTATTAGATCTCTCCCAAAAAATATATACAGATAACGCTCCATAAATATT…	MAC4_vs_Niben-prom	173	MAC3_vs_Niben-prom	30	331.738	62.6955	351.738	82.6955	4.25341	2.08862
Niben101Scf10490_173_1173	ACGATTCCAACAAGACCATATGAAGACAATACATCTATTAAGAATGATGATTACAAGGTACACCATATTCATTCAAGTTAATATGGTTGATTTATTTATCAAATCTCTACCAAAGATCTCTTGAAGATGGTGTACAAGATTGGAATGCAAATACTTAAAGATGTGAATTGATGCTCTCATCAGGGGGAGTTAATGCGCATTGCACTCTTTTTCCCGTACATAGTTTTATCCCACTGGATTTTTCTTGCAAGGTTTTTAACGAGGCAACCAAAAGACTTATTATTAGATATGTATACTCTTTTTCCTTCTAGAATTGTTTTCCCACTGGATTTTATTTAGTTAAGGTTTTAACGAGGCACATTATCTGTTGAATAGACATTCAGGGGGAGTATTATAAAT…	MAC4_vs_Niben-prom	89	MAC3_vs_Niben-prom	12	170.663	25.0782	190.663	45.0782	4.2296	2.08052
Niben101Scf28062_28431_29431	NNNNNNNNNNNNNNNNNNNNNNNNNNNNNNNNNNNNNNNNNNNNNNNNNNNNNNNNNNNNNNNNNNNNNNNNNNNNNNNNNNNNNNNNNNNNNNNNNNNNNNNNNNNNNNNNNNNNNNNNNNNNNNNNNNNNNNNNNNNNNNNNNNNNNNNNNNNNNNNNNNNNNNNNNNNNNNNNNNNNNNNNNNNNNNNNNNNNNNNNNNNNNNNNNNNNNNNNNNNNNNNNNNNNNNNNNNNNNNNNNNNNNNNNNNNNNNNNNNNNNNNNNNNNNNNNNNNNNNNNNNNNNNNNNNNNNNNNNNNNNNNNNNNNNNNNNNNNNNNNNNNNNNNNNNNNNNNNNNNNNNNNNNNNNNNNNNNNNNNNNNNNNNNNNNNNNNNNNNNNNNNNNNNNNNNNNNNNNNN…	MAC4_vs_Niben-prom	52	MAC3_vs_Niben-prom	4	99.713	8.35939	119.713	28.3594	4.22128	2.07768
Niben101Scf05827_608014_609014	AGATCAGCAAATGAAAGACAAAACTTATAACCAATTATATACAGCCACGCAGATAAATAGACCGATTTTTCAGGGGGGTAGGTGAGAACGTCAATTCAATCATGCAATTTTACTCTTTTTTTCTTCTTCTTGCTCTTCCAATATCAATAAATCCACCGTTGTATAATTAGGTGATTGAGTTTTTTTTTTTAAGTTGCAAATAAAATTTTAATAATGATATCTGTCAGTCAAATCTTCTTTTTATTGTTTTGCTTTAATGACCACCCTCAAGAAAGTCAACTTTACCGAACCATATTTCCTTATTCTTTTTTCTTTTATAATATATACCAGTGGATATAATAATACTAAGTGGGTGTATGGATATAATAGTTGGGAAATTCCGGAAAAAACTGGAAAAGA…	MAC4_vs_Niben-prom	564	MAC3_vs_Niben-prom	116	1081.5	242.422	1101.5	262.422	4.19744	2.06951
Niben101Scf02543_19207_20207	NNNNNNNNNNNNNNNNNNNNNNNNNNNNNNNNNNNNNNNNNNNNNNNNNNNNNNNNNNNNNNNNNNNNNNNNNNNNNNNNNNNNNNNNNNNNNNNNNNNNNNNNNNNNNNNNNNNNNNNNNNNNNNNNNNNNNNNNNNNNNNNNNNNNNNNNNNNNNNNNNNNNNNNNNNNNNNNNNNNNNNNNNNNNNNNNNNNNNNNNNNNNNNNNNNNNNNNNNNNNNNNNNNNNNNNNNNNNNNNNNNNNNNNNNNNNNNNNNNNNNNNNNNNNNNNNNNNNNNNNNNNNNNNNNNNNNNNNNNNNNNNNNNNNNNNNNNNNNNNNNNNNNNNNNNNNNNNNNNNNNNNNNNNNNNNNNNNNNNNNNNNNNNNNNNNNNNNNNNNNNNNNNNNNNNNNNNNNNNN…	MAC4_vs_Niben-prom	144	MAC3_vs_Niben-prom	25	276.128	52.2462	296.128	72.2462	4.09888	2.03523
Niben101Scf02688_173961_174961	NNNNNNNNNNNNNNNNNNNNNNNNNNNNNNNNNNNNNNNNNNNNNNNNNNNNNNNNNNNNNNNNNNNNNNNNNNNNNNNNNNNNNNNNNNNNNNNNNNNNNNNNNNNNNNNNNNNNNNNNNNNNNNNNNNNNNNNNNNNNNNNNNNNNNNNNNNNNNNNNNNNNNNNNNNNNNNNNNNNNNNNNNNNNNNNNNNNNNNNNNNNNNNNNNNNNNNNNNNNNNNNNNNNNNNNNNNNNNNNNNNNNNNNNNNNNNNNNNNNNNNNNNNNNNNNNNNNNNNNNNNNNNNNNNNNNNNNNNNNNNNNNNNNNNNNNNNNNNNNNNNNNNNNNNNNNNNNNNNNNNNNNNNNNNNNNNNNNNNNNNNNNNNNNNNNNNNNNNNNNNNNNNNNNNNNNNNNNNNN…	MAC4_vs_Niben-prom	161	MAC3_vs_Niben-prom	29	308.727	60.6056	328.727	80.6056	4.07821	2.02794
Niben101Scf02822_622886_623886	NNNNNNNNNNNNNNNNNNNNNNNNNNNNNNNNNNNNNNNNNNNNNNNNNNNNNNNNNNNNNNNNNNNNNNNNNNNNNNNNNNNNNNNNNNNNNNNNNNNNNNNNNNNNNNNNNNNNNNNNNNNNNNNNNNNNNNNNNNNNNNNNNNNNNNNNNNNNNNNNNNNNNNNNNNNNNNNNNNNNNNNNNNNNNNNNNNNNNNNNNNNNNNNNNNNNNNNNNNNNNNNNNNNNNNNNNNNNNNNNNNNNNNNNNNNNNNNNNNNNNNNNNNNNNNNNNNNNNNNNNNNNNNNNNNNNNNNNNNNNNNNNNNNNNNNNNNNNNNNNNNNNNNNNNNNNNNNNNNNNNNNNNNNNNNNNNNNNNNNNNNNNNNNNNNNNNNNNNNNNNNNNNNNNNNNNNNNNNNN…	MAC4_vs_Niben-prom	143	MAC3_vs_Niben-prom	25	274.211	52.2462	294.211	72.2462	4.07234	2.02586
Niben101Scf04748_216224_217224	NNNNNNNNNNNNNNNNNNNNNNNNNNNNNNNNNNNNNNNNNNNNNNNNNNNNNNNNNNNNNNNNNNNNNNNNNNNNNNNNNNNNNNNNNNNNNNNNNNNNNNNNNNNNNNNNNNNNNNNNNNNNNNNNNNNNNNNNNNNNNNNNNNNNNNNNNNNNNNNNNNNNNNNNNNNNNNNNNNNNNNNNNNNNNNNNNNNNNNNNNNNNNNNNNNNNNNNNNNNNNNNNNNNNNNNNNNNNNNNNNNNNNNNNNNNNNNNNNNNNNNNNNNNNNNNNNNNNNNNNNNNNNNNNNNNNNNNNNNNNNNNNNNNNNNNNNNNNNNNNNNNNNNNNNNNNNNNNNNNNNNNNNNNNNNNNNNNNNNNNNNNNNNNNNNNNNNNNNNNNNNNNNNNNNNNNNNNNNNN…	MAC4_vs_Niben-prom	141	MAC3_vs_Niben-prom	25	270.376	52.2462	290.376	72.2462	4.01925	2.00693
Downregulated (>log2FC=2)
	Sequence	Name	MAC4# Sequences	Name	MAC3 # Sequences	Norm4	Norm3	Norm4+20	Norm3+20	N4/N3	LOG2
Niben101Scf00245_618345_619345	AAGGAGATTTAGACACAAAACAAATATATAAAATAAAATAAAATAAAATAAAGTAAAGGAGAGGAAAAAATCTGACTTGCACGTGTTTGGTTTGACTGAATGGTTCATGGTTCGGTTTGGATCGTTTTTCCTTAAAGAGAAATCAAACTAAGTAAGTCGATTTTTTAAATATTAAAATCAAATTAAACTAATTAAATCAGTTTTTTCTTAATTCAGTATATGTCATATTTTCGTTTTTTCGGTTAATCGGTTTTTTTTTAAATATAAGACATACACTACCAAACACATATTTCGGCGATCACATTTTTAACGTAATACTATCAAATCATTTGCCATTTGAGAAAATCTATTATTTACCAAGATATAATGATAATAATTGAATCAAATAGTGATTAGCCC…	MAC4_vs_Niben-prom	30	MAC3_vs_Niben-prom	139	57.5268	290.489	77.5268	310.489	0.249692	-2.00178
Niben101Scf04505_284084_285084	TGTTTTCACAAAAGTATTTCTACATTTAGAGCCTGTTTGGTTTTCTAGAACGCCAAAAGTATATTTTTTTTATCAAAAAGTACTTTTAAAAAAAATTAAATTATTTAGTCAAAATAAAAAGGTAATTTCTACCGATAATTTTTTACTTTTGGGAAGAAGTTATAAATTCTAACTTATTTTAAAAAGTAGAAACTGTTATAAACTAAAGCAAAAGACAAGAACAATAGAACAAGAACAATAATACAAGAACAAGAGCAATATAGAGAGAGAATAGGGAGAGAGAGAAGTATTCTTATTAATACTTGGGGTGATTTACAATGGGGTAAGACCCCTCTATTTATAGGAAGAGGATTGACTTAGCTTCAAGCTAAAACTCTTAGACATTCACTCTAANNNNNN…	MAC4_vs_Niben-prom	140	MAC3_vs_Niben-prom	544	268.458	1136.88	288.458	1156.88	0.249342	-2.0038
Niben101Scf10067_3099_4099	GTTTTTAAGTTCAATTTTTCAAGATAAAAATATCCTGAATTGTCCTAAAGTTAAGTATTAACTTAATTTCTAGATAGCATCCCTGAAAATAGCTATCCGTGCAATTGTGGGAAATAACAGGAACTAGTAGAATAATTAGAGTATGTGAAAGCTGGTCTTGACGCCACCATCATAAAAATAATATCATGCTATGGAAAAAGACATTAACTAAAAAGGAAGGAGTAAAGGCTAAAGATATCATGTCAAGTAAAGCCACTTAGATATCTATTAAAAGTTCAGTGTTTTGGCTGTTTCTCTTATTTGGACTAACAGCTGCTGAAACTGACGGCCCAGAAAGGAAGAGAAAATGAAAAATCTCTTGGAAGGTTATGATAAAAAGAACAAAGAAAAGTTGGATAA…	MAC4_vs_Niben-prom	50	MAC3_vs_Niben-prom	213	95.8779	445.138	115.878	465.138	0.249126	-2.00505
Niben101Scf06153_254882_255882	CAAGTTCCNNNNNNNNNNNNNNNNNNNNNNNNNNNNNNNNNNNNNNNNNNNNNNNNNNNNNNNNNNNNNNNNNNNNNNNNNNNNNNNNNNNNNNNNNNNNNNNNNNNNNNNNNNNNNNNNNNNNNNNNNNNNNNNNNNNNNNNNNNNNNNNNNNNNNNNNNNNNNNNNNNNNNNNNNNNNNNNNNNNNNNNNNNNNNNNNNNNNNNNNNNNNNNNNNNNNNNNNNNNNNNNNNNNNNNNNNNNNNNNNNNNNNNNNNNNNNNNNNNNNNNNNNNNNNNNNNNNNNNNNNNNNNNNNNNNNNNNNNNNNNNNNNNNNNNNNNNNNNNNNNNNNNNNNNNNNNNNNNNNNNNNNNNNNNNNNNNNNNNNNNNNNNNNNNNNNNNNNNNNNNNNNNNNNNNN…	MAC4_vs_Niben-prom	25	MAC3_vs_Niben-prom	121	47.939	252.872	67.939	272.872	0.248978	-2.00591
Niben101Scf06779_348793_349793	AGGTTCCGTGTGAAGTATATGTCATGATGTGTTCGAGTTATGATATTAATTAATGATATATATCAAAATAAGCTATAATATATCTTAGAATGCGGTCCTTCCTCAACTCAGCGCAGATGCGGAAGCTTTGGAGACTATTAATTCCCATATAGTTATATAATAGTGTTAGCACCAACATTTACAGTCTAATAACATTAGTTGAAGTCTCTCGAAAAAAAAATGCGTGCTTTATTACTATCTGTTATGAAATAATATAAAAGACAAGAACAATAACTCAAGAACAAGAGCAAATAGAGAGAGAACAGGGAGAGAGAGAAGTATTCTTATTAATACTTGGGGTGATTTACAATGGTAGAGGACACCTCTATTTATAGGGAGAGGAATGACTTAGCTTCAAGC…	MAC4_vs_Niben-prom	102	MAC3_vs_Niben-prom	405	195.591	846.389	215.591	866.389	0.248839	-2.00672
Niben101Scf02262_241631_242631	GTTGTTTTAAGTACTATACATAAACTTAGGGTCGTTTGGTTGGAAAAAAGTTATCCCGGGATTAATTATCCCGAGGTTAGTTATTCCACCTTTCCATGGAGATAAAAAAATACTACAATCCCGGAATTAATTATACCGCAATTTTCTCCCAACCAAAAATGGGATAAGCTCTTCTTAAATTTAGTTCCGGGATTAATTATTCCTTATCCCTCATACCAAACGAGCCCTTATAGTATAAAATAATTTTTACTTCATGTCGCCTAATGATAATTACAAGTAACCGTCCATGAAAGGGGGATTAGTAACTTGAAAAATAAGGTAGACTATCTGCTAAAATAGTTGAAATATATTGAGGGGTTCAGTTGACAAGAGGGGTTGCTCTGATGGTAAGCAACCCCC…	MAC4_vs_Niben-prom	1337	MAC3_vs_Niben-prom	4968	2563.78	10382.4	2583.78	10402.4	0.248383	-2.00936
Niben101Scf01876_163617_164617	GGAGATTTGCCTTAAAAGTTGGATGATTTCCAGTTTTTTAGGATTTTCCTTGGTTGTGCTTGTGTTAAATTACAGTTTACTAACCGAAAACGAATAAATTCCTTCGATCCGTTCATCCACATACTTTTTCTTTGGTTGAAATCAAAAAATTATTTTTCACCTCTAAATAGTAATGGAAGCAAATAATTTTATTATTCTCAAAAAGTTCACCAAATAACTGTACATTTACACTATTTAATAGGAGTAGTAACTTTTATTAATTAGTATACTTAATAATCTTATAATTGGATGAAAATCATGTCGATAGTTGATAATTAATTGGTGACGGTTGATACCCAATTTTTTCCTCATATTTTAAAAATATATACATATACTTCCAAAATAGTGCATATACATCAT…	MAC4_vs_Niben-prom	137	MAC3_vs_Niben-prom	537	262.706	1122.25	282.706	1142.25	0.247499	-2.0145
Niben101Scf02466_408069_409069	TGTATTCTTTCATTTTAGTTTTCAGCCTTTGAAAAATATTTTCCTATTTCAATGGCCGTTATAAATTTTTCTAAGGTTAGTAAAGGGAAAGTAATTTGAAAATTGGAACTTCTACGTATAAAATTTCTAAGTGGGGATGGTAAATATTGATTAATTTTTGATAACTATCAACTCTCATTAATTATCATTTACAAATCCATTAATCCAGCTGGACTTTATAACTGATAATATATCAAACAAAAGAACCTCACTGATGGAGACTATCATGTACACCTTAGCTAGGAAATCTAAAATTCGGTATAGGCGTCCTAAGGTTATGAGCAACGCGAACATGACAAGTATGAGCTATTTCTCTAGCTACAACGGTTGGAAATAAACCACGTAAAAATAATATTTACG…	MAC4_vs_Niben-prom	4	MAC3_vs_Niben-prom	44	7.67023	91.9533	27.6702	111.953	0.247159	-2.01649
Niben101Scf06999_184500_185500	CCCCCCCCCCCCAACNNNNNNNNNNNNNNNNNNNNNNNNNNNNNNNNNNNNNNNNNNNCCCCCCCCCCCAACTTCCCATCCTTCTAAAACAACTAAAATGAAAAACTAAAGTTTTGTTCCTCGGGGAATGTCACGTCCAATTACGGTGCTTACACTTTTTTGCTCTCGTTGGATAGATAAAGGTGTAGCTAAGGGGCGGAGCTAGAAGCTCATATCCCGTTTGAAACCCTATGTTTTAATTTTGATAAGTTAAAAGTTAATTTGTTAAACTTTCGAATCTTTGATGTTAAAAGTTTTATGAAATCATGATATTTTTATATTTATAAAAACTTTCAATTAAGGGTAAAGTGGACAAATAAAAAGTTTAAAGTTAAATTTACAAATTTAATTATAAATATA…	MAC4_vs_Niben-prom	997	MAC3_vs_Niben-prom	3746	1911.81	7828.57	1931.81	7848.57	0.246135	-2.02248
Niben101Scf08508_101532_102532	ATTTTCTCTATCTTTGTCTCCCTCTGTATTTATGTGTTTATGAGTTCACTTGCCAAAGAAAGCTTTTGAGCTTTGTGGGGTCTTGGAAAATTGGAAGGAGAGGCAGAAGCAGAAGCAGAAAGAGAGCAAAAGATTTGGAGAGAGGTGTATTTATTTAAACATAGTATATACTAAAAATGAATAAAATGGACACCTAGCTACTGTTTGTTACTACTAGTATTAATTTATTTCTACTGTTTTAGTTAAATTATATGTGGAAGCTTTGGTGGTGTGTCAGTTGATAGACCTGCCAAGAGAGTAAATCTCACCATTCATATTTTAGGATAACAGGGTTTACTCCCATAAATTGATCAGATTATTTAAATTAAAATTAGATATACTATTTATAAAAAAAAGAGA…	MAC4_vs_Niben-prom	116	MAC3_vs_Niben-prom	462	222.437	965.51	242.437	985.51	0.246001	-2.02326
Niben101Scf05664_358527_359527	AGGGCGGTTTTTAGCAGGAGGAGAACTCGATAGGTTAGCTGTACATAGTTATGACTGGGGTCGGAGCGGTTATAAATTTGGGTCGGGCGGGTTTAAACAATTGATTGGGTGGGCTAATTTGGACCAATGTAAGACTGCCACGTGTTTAAAAATATTGAGGAAACAAGTTTTAACGGTGGAAGGATATATGTGGCCCGAATGTGTAACGGTGGGGGTATATTTGTTAAAGAATTCAAACGGAGGATAAATATGACCTATTTTGAATAGTACAAGGATATATTTGACCCTTAACCGAATATTAAATATAGGGAAAGAAACTTATTTTTGGATTTGAGATAGTTGCCTGCGATTTTGCTCTCAAATTGCTAGTACGGATGAGATTGTGTAATATGAGGGCTT…	MAC4_vs_Niben-prom	39	MAC3_vs_Niben-prom	175	74.7848	365.724	94.7848	385.724	0.245732	-2.02484
Niben101Scf01764_201910_202910	ACAGGAATATGACTAATACGAAAAGTGTGTAAATGAGGAACTGCAAATTATTGGGGATTTAAACGGGACCCACGGTAATTGCTGATGTTTCTTATATGAACTAGTATATGAGATGCATATGTAAAAAACGTATAATGAATCAAATTAAACTCATTCTGAACTTGTGCAGGTAAGAAAGAGGAAAATTTTGCTGCAAATAACGGACAAATTAGCAAAGACCAATCCAGGGAGTGAAAGTAAACATCAACAACCACAACTACTACCCAGTATAGTTCCACAAAGTGGGGTCTGGGGAGGGTAATATGTAGACGGGATTTACCCCTACCCGAAAGGGCAGAGAGGTTGTTTCGACCCTCAGCTCAGTGAAGGAAAGGAATAACAAAAAAAAAAAACAAAAGA…	MAC4_vs_Niben-prom	156	MAC3_vs_Niben-prom	614	299.139	1283.17	319.139	1303.17	0.244895	-2.02976
Niben101Scf03254_500047_501047	ATCTGTATATATACATGAAGTAACCGACAATACTTATGTCCCACCAATTCACTAAAGTGGCTAATGACTTAAGTATACCATAACCTTCTAGAGCGTATTTGTAATTATAGCGTATTTGTAATTATATGGACAAAATAGTAAAAACTTAAACTAACCTAAACTATGTAATACCCTTTTCATTGTGTATATCGTCGGTCATCGTCTTCCTCATGTTCTCCGCCGAAAGACTATCAACATGAAAATTTCTCACTGGAATCAAAAGTTTGTTCACGTACTCTCTACCTGGGGTAGAGAGGCTGTTTCCAAATAGACCCCCGGCATCCTTCCCTCCAAGAACTTCCCACCTTGCTCTTGGGGAGACTTGAACTCACAACCTCTCGGTTGGAAATGGGGGTTGCT…	MAC4_vs_Niben-prom	1265	MAC3_vs_Niben-prom	4775	2425.71	9979.03	2445.71	9999.03	0.244595	-2.03153
Niben101Scf00228_533240_534240	TGCAACGGTATATTGTAATAATCGAAGAAGAACACAATTACCTAACAATATACCGCTATAGTATACACTATACTATAGGAGTATATAGTTATACTGCAACAATATACACTATACTATAGGAGTATATAGTTATACTGCAACAATATACTATAATAGTATACAATATATTATTATAATATATTGTGATAATATGCAATATACTATAACAATATGCTGTAATAGTATAATATACTATAATATATACTTATTACATGTAAACTCACTTGCGTTTTTCCTGTTAATTTGATTTAAGCTTTTACCAGCGTGAGGGACAAATTTAAAATACAAAAAATAATTAAAAATATTATAATATATTATATACTGTAACAGTATACTCTTACAATAAGATCCTTTAGAATT…	MAC4_vs_Niben-prom	107	MAC3_vs_Niben-prom	431	205.179	900.725	225.179	920.725	0.244567	-2.0317
Niben101Scf07323_273445_274445	NNNNNNNNNNNNNNNNNNNNNNNNNNNNNNNNNNNNNNNNNNNNNNNNNNNNNNNNNNNNNNNNNNNNNNNNNNNNNNNNNNNNNNNNNNNNNNNNNNNNNNNNNNNNNNNNNNNNNNNNNNNNNNNNNNNNNNNNNNNNNNNNNNNNNNNNNNNNNNNNNNNNNNNNNNNNNNNNNNNNNNNNNNNNNNNNNNNNNNNNNNNNNNNNNNNNNNNNNNNNNNNNNNNNNNNNNNNNNNNNNNNNNNNNNNNNNNNNNNNNNNNNNNNNNNNNNNNNNNNNNNNNNNNNNNNNNNNNNNNNNNNNNNNNNNNNNNNNNNNNNNNNNNNNNNNNNNNNNNNNNNNNNNNNNNNNNNNNNNNNNNNNNNNNNNNNNNNNNNNNNNNNNNNNNNNNNNNNNNN…	MAC4_vs_Niben-prom	33	MAC3_vs_Niben-prom	154	63.2794	321.837	83.2794	341.837	0.243623	-2.03728
Niben101Scf03939_225597_226597	CCCCAAGAGCCAAAAGAGAGAAAAATGAAGTCTAGAAACAGTATATTAGCATTTGAAGATAAAAAGATTGAAGACTGGCCCACCAACTTTCTGCTTTTTCTCCCATTTCTCTCTCTTATAATATAATAAAAATAAATAAAAAATAGTAGAAGAATCTTGATCAGACACATTAACTAGCGGGGTTACATTTGTTTAATCAAGCTCCAACATACATACCCCTCCCGAGGTGCTAATATGTCAAATAAGAATTACTATATCAATGGAGTAAAACACACATAAAACAACTAACAACAATCCAATATAATTGGACTTTATCCTTACCCTTGGATAGAGAAGCTGTTTCCAAATAAACCGTCGACACTCTTCCCTCCAACAATTTCCCACCTTGCTCTTGAGAGA…	MAC4_vs_Niben-prom	360	MAC3_vs_Niben-prom	1387	690.321	2898.62	710.321	2918.62	0.243376	-2.03874
Niben101Scf00885_226010_227010	TTTAGTCCAATTAAGGAAACTCGAAGCTTAATGTTTTTGAGTTGTGTAACTGCAACTACTGCATATGTTAAGACAGAAATAGCATCAACTCCTCCCTGCAAAAGATTAAGACGGGAAATTAATCAACTAACTGGAAACGTAAAACTAACATTTTGATACATGTCTCCGTTTCATGTTTATCCAGTTCTGACTTCTGAGAGTGTAATCAGTTTAAATATGAATAACGGCCCCTCTCAAATGCAGCTGAATGTAATATATACAACTAGAACTACCAAGCAGGAAAATGTGATGCATTGAAAGATCTTTTTATCTAATCCTTTACATGATTAGTAAAAGACATTCCCTATAAAGTTGAATTTACACCTGCAGGGCTACTACGGACAACACCCCAGCTATATT…	MAC4_vs_Niben-prom	12	MAC3_vs_Niben-prom	75	23.0107	156.739	43.0107	176.739	0.243358	-2.03885
Niben101Scf02909_476478_477478	AATCATTAGTCACTAGCTGTAAAATCAGATTTTTTGTGGCTTCAACTGGAAATTATTTAACTTCCAAAAATCTAGCAAAAACAGAAAAAAAATCCATTTAATAGGATTATGTATTTCGGCTGATTTGACCAGATTCTATTATATTACTTTTTAATTAAGGGCGATGAATGAAATTCGCGGCCTAAAGTTAAACTTTAATAATAAACCTTAAACGTAAGGATTTTAATGGCCTCATCCTAGAGCCGGCCCTACTTATAATTAATGTGTTTTCTCAATTTTAATCCATATTTATTTCTTATAACAAAGTCGCTTTCTATTAGATTTTCACATACTTCAATTAATTTACTATCGATGATCAATAGTCAAGGTGTCAATTAATTATAACTAATTATTTAATAA…	MAC4_vs_Niben-prom	21	MAC3_vs_Niben-prom	109	40.2687	227.793	60.2687	247.793	0.243222	-2.03966
Niben101Scf03644_325565_326565	NNNNNNNNNNNNNNNNNNNNNTTGGCAACCAAAATTAAACTACAAAACAGTGAGGATAAATAAATATTGTTTACCTTTAATGAAATTTTTTGAGGAACCAATTTTGGTAATTTTTTGAGGGTTTTTTTTTGACGATGAAGGAGACAACTTTGGTTTTTTCCCAGTTGGAAGTTTGGGTGAATCTTCTACAAAATCATCATCTACCCTCAACTCTTTCTCCTTGCGCTTCAGTTGTTTGTTGACTGGTTTATCTACTCCGCTGGCATCAATATCGTGCAAATGCTTGCTTCGCATTTCAGCACGGATTTGTCTTGAAGATGAAATACCTGTATTTTTTTCACTTGCATGTGTAGATTGTGGGTTTTTGGGTGGGCATTTAGGTGTTAAAACACCCAAATT…	MAC4_vs_Niben-prom	8	MAC3_vs_Niben-prom	60	15.3405	125.391	35.3405	145.391	0.243072	-2.04054
Niben101Scf03284_595353_596353	AAAGTTCCATTCTCCTCAAACCTTCACGTAATGCCAATGGAACACATGGTAAGCCTCTTTATATAACATTAAGAAAGAGCTCTACAATTAGCAATTATCATTCGACGCTGAGGAAAAAAATAAAAAAACTGAGATATTAGTTAAATAGGATCAACAACAACAATAACAACCCAGTATAAACCACTTAGTGGGGTCTGGGGAGGGTAGTGTGTACGCAGACCTTACTCCTACCCTTGGGTAGAGAGGCTGTTTCCAAATAGACCCCCGGCATCCTTCCCTCCAAGAACTTCTCACTTTGCTCTTAGGGAGACTCGAACTCACAACCTCTCGGTTGGAAGTGCGGGTTGCTTACCATCAGAGCAACCCCTCTTGTCCAAAAAATTCTACCAAGTCATCTCC…	MAC4_vs_Niben-prom	1329	MAC3_vs_Niben-prom	5061	2548.44	10576.7	2568.44	10596.7	0.24238	-2.04466
Niben101Scf03631_125964_126964	ACTGTACTGTATTACCTTGTATTATTTTGATGTATATAACGTTTGAATATACTGTATCATTTATTATTGTTAAACAACATCTTTATTGTTTGATTTGACTGTATTGTACTAAACTGTACTATTAAATTTACTAAAATACCCTCAATTATTTTATTAAAAGTTAGAAAGAGGTATAACCTTGGACTAATGGTAGGGTCAAAGTATCTATATCATAAGGACTGTGAAACAAAAGGTAATGAGAATGCACTTACTAACACAATACAGATGAAGAAGACAGAAGACAATTAGCACCACAGACTGTTCAGCTATTTTGAATGCCCAAAAAGTCAGTCTCTCTTGTCTATATTTGTAGTACTTGCTCGCGGGAATTGCAATAGCATATTGTTATATAACGCTGCG…	.	0	MAC3_vs_Niben-prom	30	0	62.6955	20	82.6955	0.241851	-2.04781
Niben101Scf05811_655691_656691	GGAGTGCTAGATTTGGATTGTAGATATGAGAAATTTTATTTTTTTGTCATTACACAAGTTGTACCAGAATCTTTTTGTATCAATCTCAATCTTATATTTCTTGGTATGACAAAAAGGTTATCTCATACAGTTTAGTTTAAGTAAGTTGTATGATATACAAAATAAAATTTTTCGCGTAAAGGGTCTATTTGCACAAATAGCTTCTTTTGAGGTTATTAGTTAAAGCATTTTACCTTTTCTTTTTTTTTGGTTTAAAAACAGACATATATTAATATTAATTATTGCATAGAGAGGGTGGTTGCCTATATTGCAGCCCATTACATGTTAATGCACCAGTAAAAAAAAAGTAGGACCCAGTACAATACCACTCAGTGGTGTCTGGGGAGGGTAGTGTGTACG…	MAC4_vs_Niben-prom	84	MAC3_vs_Niben-prom	349	161.075	729.357	181.075	749.357	0.24164	-2.04907
Niben101Scf02461_575658_576658	CGTAGGCAGTGACGTGGACGGAGCGACTCCAAGTCCAACAGCAAATTGCATTTGGATTTTGATTTAGGTCGTGTTTGGTAGAAAGGAAAATTTTCTGCAGAATATTTTTAATTAATATTTGGTTGATTTGAATATATTGAAAATTGTTATGAAATAATATAAAAACAAGAACAATAGAGAGAAAAGTAAAGAGAGGAGTATTCTTATTGATACTTTGGAATAGTTTACAATGGTATAGAACCCCTATATTTATAGGGAGGTGGTGACTTAGCCACCAAGTAGTAAACCCTAGAATCTCTCTAAATATAGACATTCACCTTAAAAAGAGTTCTATTTATAACACTCCCCCTTGAATGTCTATTCAATAATGTGCCTCGTTAAAACCTTAACTAAATAAAA…	MAC4_vs_Niben-prom	168	MAC3_vs_Niben-prom	669	322.15	1398.11	342.15	1418.11	0.241272	-2.05127
Niben101Scf06513_111603_112603	TGGAAGGGTAAATGTGGCCCGAAAGTGTAACGGTGGGGGTATATTTGTTAAAGAATGCAAACGGAGGGTAAATATAGCTTATTTTGAATAGTACAAGGGCAAATCTGACCCTTAACCGTTAAACAAAGGAAGAAGCCAATTAGCAGTACTCAACAAAACAACTCTCTTTGAGATGCAACTAATGGGAAATTACTTTCACCGTTAGGGCGTGTTTTGTATGAGGGATAAGGAATAATTAATTATCGGGTTAAATTTAAGATGAGTTTATCCCATATTTGGTTGGAATATAATCGTGGTATAACTAATCTCGGGATTGTAGTATTTTTTTTTATCTCTATGAGATGGTGGGATAACTAATACTGGAATAATTAATGAGGAATAACTTATTTCTCAACCAAA…	MAC4_vs_Niben-prom	31	MAC3_vs_Niben-prom	148	59.4443	309.298	79.4443	329.298	0.241254	-2.05138
Niben101Scf08597_207485_208485	NNNNNNNNNNNNNNNNNNNNNNNNNNNNNNNNNNNNNNNNNNNNNNNNNNNNNNNNNNNNNNNNNNNNNNNNNNNNNNNNNNNNNNNNNNNNNNNNNNNNNNNNNNNNNNNNNNNNNNNNNNNNNNNNNNNNNNNNNNNNNNNNNNNNNNNNNNNNNNNNNNNNNNNNNNNNNNNNNNNNNNNNNNNNNNNNNNNNNNNNNNNNNNNNNNNNNNNNNNNNNNNNNNNNNNNNNNNNNNNNNNNNNNNNNNNNNNNNNNNNNNNNNNNNNNNNNNNNNNNNNNNNNNNNNNNNNNNNNNNNNNNNNNNNNNNNNNNNNNNNNNNNNNNNNNNNNNNNNNNNNNNNNNNNNNNNNNNNNNNNNNNNNNNNNNNNNNNNNNNNNNNNNNNNNNNNNNNNNNN…	MAC4_vs_Niben-prom	131	MAC3_vs_Niben-prom	529	251.2	1105.53	271.2	1125.53	0.240953	-2.05317
Niben101Scf11790_136821_137821	NNNNNNATAATTATATCAATTACATTCTTATAACAGTAACATAAGTCAAAGTACAATAATTCTGCAAATTTACAGAACTAATAGTGGCAAAATCTATATAGCCATACAAAATACATAGCAGAATTATATGTTCATACCACATTCGCCAGACATCATATATCCATGTGTATAATATGTTTGAGTTATGTCATTAGTAACCGTTTTAAATTATGTATCTCAGTCTGGCTTGTAACATTACCAATAAACTTACTGAAAGATAATATATTTTTATAATAAATATCCTGCTAATTAGTTATTGCAAAATTTGATAATAAAAATGATGAATACTTCAACGGCAAAACATTATTTAAAATTTCATATTTGGATACTTGATCTCCTGATCGTATACTTACAGTGCTA…	MAC4_vs_Niben-prom	159	MAC3_vs_Niben-prom	636	304.892	1329.14	324.892	1349.14	0.240813	-2.05401
Niben101Scf06156_237024_238024	TTGGCTAACATGCTAGTAAATTTGGGATTATAATGCATGTTTATGCAATGCTAAATGAAAGGACTGCTATGCGATGATCAATAAATGAAGGAATTATTATGTGGTGGTTAATAATGAAAGTACTGTTATTTACAACAACACCAACCCAGTGGAATCCCACAAGTGGGGTCTGGGGAGGATAGTGTGTATGGTTGTACGCATATCTTACCCCTACCTATGAAGGTAGAGAATGAAAGGTCTATTATTTATGCAAGATTAACTTTCTTTAAGGACATTATTATAATTTTCGATATTACTAATTCTCATATTCTGATTACATATTCTACCATGTATAAAATAACACATATTGCATTATGACAACAATAACAACAACCATTCAGTGGAATCTCGTAAGTGGGG…	MAC4_vs_Niben-prom	109	MAC3_vs_Niben-prom	446	209.014	932.072	229.014	952.072	0.240542	-2.05564
Niben101Scf05923_157203_158203	AAGTCAATCTCTTCTGCGCGTTGATTTCTTCTATTTCTCTTTTTCTTTTATGGTCTGAATATTAATAAAAGGAAACTAGGTAGACTTACTTTTCCTCGATTATATTGTCTTTTTATTTCGTTACTACTAATATTTGTATCCATGCGTTGCGCAGGAATACATTAACATAAAGGAGCATGAAAGAATTTCGAATTTACGAAGTTTGAACATTCATATAAAAGTTTGATGGGTTCTACACCTTCCATTTTCATGTCTTTAAAGAGTTTGAAAACTTCATCAAAATTTTCATTCAACAAATAGCCATCAATAATTGCTACCAGAGAATTTTTTTTTTCTTCAACCTATTAAAGGTCCGTCTTCCCAGCAACCCTGAAACTGATGCAACTCTTTTCCATGGTA…	MAC4_vs_Niben-prom	907	MAC3_vs_Niben-prom	3493	1739.23	7299.84	1759.23	7319.84	0.240337	-2.05687
Niben101Scf03194_129403_130403	TTTCCCTCAATCCACCGAATCTCCTTTATATAGCATCTCCAGTTGAGCCTCTTCTTTTTCTTTTGAACGTACCCAAGCTGACGAAATTGCCCTTTCATGTCCTTTTCATTCTGGCTTAAGGAGGCTGCCTTAATGACTAAACTACCCTTTGCATCACGCGGTCTAATTTCTTTCTCTTTTTTTTCTTCTTTTTAGCCGATTGTTTTTGTTCTTGTTCAAATTAAATAATCGATCTTGTTATTTCCATCACCTAACTAGTACAAACGACTAATTAAAAAGGATGGAATTATATTGCTCCACTCGAAAATGAGATTTTCACTTTTGACCTTAGACAAATTTGTATGTGCCAAAACTTGACTCACGATAATTAACGAGATCAATTCACCAACAACAACAACA…	MAC4_vs_Niben-prom	35	MAC3_vs_Niben-prom	164	67.1146	342.735	87.1146	362.735	0.24016	-2.05793
Niben101Scf03851_196140_197140	ATCACACATATATCTGGATATGGATATACATGTAATACACAATCGATACAAATATGATACATATATAATACACAATGTGATACACGCATCATTTTTTTCATATTTAGTTTTTACTTCAAATTTTCAATTCAAACCACCTCAAACTTCACCAAATCATCCCAAAACTGAGATTCAGGCTCCTTAAGATATACCCAACCTACTCTAGTAGCACCCACTCAAAAGAAAGAAAAATTTGATATCTTTTTGCTACAAATAGCTAATTGGCCATTTTGGCTAATATTAATAATATTTTAGCAATTGGCTAATTTTTATAATGAGCTACTTGTAAATGGACATAGCTAGTAGCCTGTTTGGCAAAGTTTTTTTTTTCCAAAGTGCTTTTTTTTTTTTACCAAAAGC…	MAC4_vs_Niben-prom	24	MAC3_vs_Niben-prom	122	46.0214	254.962	66.0214	274.962	0.240111	-2.05822
Niben101Scf00635_429672_430672	TTCAACAACACTCAATCCAAACAAATAATGATTTTTGAAAACCCAAATTTGAATTCAAAACTTTCAAGCTTTTTAATGGCTATCAATGGTGGAAAATATATGGAAGAACATATGAAGATGAAGATGAAGAACAGAAATCTCCTTTCCGTTTCAAAACTATGCAGCTTCCAGATCTCCTTTCCATTTCAAATTCGAATTTAATATGGAATAAATCAATTCCAGATTCTGTGGCTGATTTTTCGCGCCCTATAAATGGCAGATTCTGCATAATTAACAATTGATATATAAATTATAGTTAAAATGTGGACTAGACAGATAATATATAAACTATACATATTTTTAATAATGAGATTTCATATATGGTATAGTTAGAAAAAAATCCCTTAATTCAAATTTAAG…	MAC4_vs_Niben-prom	27	MAC3_vs_Niben-prom	134	51.7741	280.04	71.7741	300.04	0.239215	-2.06362
Niben101Scf01576_172029_173029	AGGATGCCGGGGGTCTATTTAGAAATAGCCTCTCTACCCAAGGGTAGAGGTAAGGTCTGCGTACACACTACCCTCCCCAAACCCTACTAAGTGAGATTACACTAGGTTGTTGTTGTTGTTGTTGTATATAGGTATATGGGAAAATTAATTGTTGATGAAAGAGATACATTTCTACATCCTCTCTCTTCTTCTGCTTCATCTCTCTTCTTCTGCTACCTCTCTCTTCTTCCGCTTCATCACTTCTTCTTCTTTCATATACAATATAATTGCTTAGTTTCAATTACAGTAGTCCAGTCTAGCCTCGTCACTACTTCGCCAGGGTTACGCTAGACACTTACCAGCACATGGGGCCGGTTGTGCTAATGCTACACTCAACGCTATTTGCACAGGTTCAGGTTT…	MAC4_vs_Niben-prom	64	MAC3_vs_Niben-prom	277	122.724	578.888	142.724	598.888	0.238315	-2.06906
Niben101Scf00132_116578_117578	CTTAAGGGCGTGTAGAAGAGAATCATGACAGATAATATGAGAAAGAATGAATGTACATTTTGATTGATATACCAAGACTCAAAACTTGGATATGTACACTGGTCGATTTGGGGCACAAATATCCCAAATAAGTCTCAACTTACCAACCTTTAGCCATTAGTCACAGACTTATCAAAACTAGCTAAGCCCATATAAAAATTAAAAAACCAAATAAATAAGATTTTTTCTCTCAAAAAATCACATGCAAAAAACTCCTTCCATATTTTTAAGCGTGATTAGCAACATTAGATGCAAGACGGAAAGAAAATTTCATGGATGAGGTAGCAAATAAGGTAATGAAATACAAAAATTACATACAATATTCCAAAATCTAAGCAAAAAAAAAAAGAAGAATTTTTT…	MAC4_vs_Niben-prom	72	MAC3_vs_Niben-prom	308	138.064	643.673	158.064	663.673	0.238166	-2.06996
Niben101Scf03427_562696_563696	ATATTCACAACTTCCCTTAGCCTACAACCTTAATGTTCGACCACTACAATTTCCTGTCTATGGCCATGTCCTCAGAAATCCTAAGTCACGTCATGTCCTGCCTGATCACCTCTCCCCAATACTTCTTAGGTCTCTCTCTACCTTTCTCATGCCCACCACCGCCAATCGCTCACACCTCATCACAGGTGCATCAGTGCTCCTTCTCTGAATGTGCCCGAACCACCTTAGTCTTGCTTCTCGCATCTTGTTCTCTATCGGGGCCACGCCCACCCTCTCTTGAATCTCTACATTCCTAATCTTATCCATCCTAGTGCCCACACATCCACCTCAACATCCTCCTCTCTGCTATCTTCATCTTCTCGATGTGTAAGTTCTTAACCGGCAAACACTCGGAAACGT…	MAC4_vs_Niben-prom	11	MAC3_vs_Niben-prom	73	21.0931	152.559	41.0931	172.559	0.23814	-2.07012
Niben101Scf09767_49299_50299	TTTAACTGGAAGAATTAAGAACTGTATTTTTCATAAGTGATTTTTACATACCTATATCATAAACCAAACATTATTATCATTAATGTTTAAGGTTTGTATTTATTAAGTTTAAGCATATCCAATTACTATTTATATACCATAATTGTAGTATAAATATAGTAATTTTGTAGATACTCTTAAAAACAATACAAATTTATACAATACTTAAATTGATTTGTAGTTTATTTGTAGAAATTTTATCTACAAGATATCTACAAACTGAATATATTGAATTTTAATATCCCAATTCCCAATACAATTGTAGTATAATTGGCATTTTTGACATAATTGTAGAAGACTTGTAGTAGTTTTAGTCTTCTAATCTACAATGTATCTACAATTCTACAATTTAACTACAAT…	MAC4_vs_Niben-prom	61	MAC3_vs_Niben-prom	266	116.971	555.9	136.971	575.9	0.237838	-2.07195
Niben101Scf04722_297249_298249	TATTTTAATCCAAGTTGGGATTTTAACTATTGGGCCAGACTGGTGAATGGGTCTCCAGGCCCAATTGCTTGTCCTTTATGGGGCTGGCTTCCAGAGCCCAAAGGTCATTTACTTGAGAATTTTACATACAGATTCTTTCCTTTCTATATCATATGTCAAACTTTATTACCAAAAATGTTTATAGTTTGTTATTACCTGTATTGTCCATATTTTTTCTACAAATTACAGATCAATCCAAAAATAGATAAATTTTGCGATAAATAACGCGCTAAAATGAAGGCACCGCATCTGCGTGTGATTCAGTCAACATTAAGTACGAAATTTGAAAGAGAAGAAGAAGAAGAAGAAGAAGAAGAAGAAGAAGAAGCAGAAGAAGCAGAAGGAGGATGAGGAGGAGGA…	MAC4_vs_Niben-prom	5	MAC3_vs_Niben-prom	50	9.58779	104.492	29.5878	124.492	0.237667	-2.07298
Niben101Scf00505_669902_670902	TCTGCTCCTGGAATTATTTCCTACAATATATATATGCAAAAATCTTGTTTATGTTTGAGCTTTACAAAAACATAAAAATACTTATAACAAATGGTGCCGAATTGATGAAGTAAATACCTAAAATCAACAAATAAATAGAGAACTGGTAACCCAACCTTATATGAAGATGAAGAAGAGACAGCGTCTGTTGGTGTGATAGAGAAGTTAAACTAGACAAAACAGAATGCAGATACAAATGTTAAAACTACAGCAAATACAGCAGAAAGCAGAGGAATAAAAAATATGTAGATCACAAAAGACACGAAAAAGAGTGAATTCTCATAAAATTTGTTTTTATGTACGCGAGGCCTATAATATGAAAACAAGAGAATACGCGTAATATCGGCTAATAACTAGTGT…	MAC4_vs_Niben-prom	5	MAC3_vs_Niben-prom	50	9.58779	104.492	29.5878	124.492	0.237667	-2.07298
Niben101Scf00484_212305_213305	TATTTGAACAATACTTACATGAACTACTAAATTGCGTATTTTCCAAGTTGCTCTGAAAAATAAACTTGATTTTGGGTTATGTGTTTTGGATTAGGGCATGCAAGTATCCAAGTATATTATATCAAGATTGTAGTCCATTATCTAGAAACTTCTGTAATATGTAGTAGTCAAAGTGTGTAGAATAATCTTGTAAAATATCTAAGTCTAGAATTATTATGAGAATACTTAGGAATTATCTTGATACTATAGATGATGAAGTGTTCTAGAATATTCCATTGTGTAGTATAAATAGAGGTATCACCCCTCATTTGTAATTAAGCAATAAGCAAAGCATTCAAGATCAATCAAGCTNNNNNNNNNNNNNNNNNNNNNNNNNNNNNNNNNNNNNNNNNNNNNNNN…	MAC4_vs_Niben-prom	34	MAC3_vs_Niben-prom	162	65.197	338.555	85.197	358.555	0.237612	-2.07332
Niben101Scf06556_1139451_1140451	TTTTGCTTCATTTTTGACTCCAAAAGTTCTCCCTAGCCTTCCCTCATCATATATAGCCTCCACATCAAGAAAAACACTAATAAGAGCATTTTGTTATCACTTTCATTATAAAAACTATGCTAGAAGGTGATTAGTTAAGGCCTGAATATAGTTAAATTCACCTATTATCAAAGTTCACCAAGAAAAATGATTTCCTTAACTGAAGAGAAAAAGAATTAGAGTTTTACGTCATGACAATATATACATATACATGAAAATAAAAGGTTCTTGATTGTAATTATGTTATGACACCACCGTGAAGCAATCCAAAAGAACTACTGTATACTTTGCCGAATACTTAAGCTTTTAAGTACGTATAACAATGAGTATTAAGAATTCAATTGACTGATCCTGCATGCC…	MAC4_vs_Niben-prom	34	MAC3_vs_Niben-prom	162	65.197	338.555	85.197	358.555	0.237612	-2.07332
Niben101Scf11389_105858_106858	TGGATTTTGTCAACTTTCTAGCCACTAGTTATATGGAAATATAAAATCGTTTTTATTTTTTGGAAATAATAATAACTTTAACATAAATAGGAAGAACTAACTTATCGACATAAATAAGAAAATCATCAAATACCTGTTTGATCAAATTTTTAAAGTTTACTTATTTTAAAAAGTAGTACTGAAAAAAGCATATAGAGCAGCAACTTGTAGTTGGTCTATTTATGTTTTAATAACTTGGCCAAACATGCTGCTCTATAAGATTCTAAGCTAATAACATAAGACTTTGAATTACTATATTTTGTAACTATTGATTCGTATCGTATTGACAAGAGGGGTTGCTCTGATGGTAAGCAACCCCGCTTCCAACTGAGAGATTGTGAGTTCGAGTCTCACCAAGAG…	MAC4_vs_Niben-prom	1142	MAC3_vs_Niben-prom	4441	2189.85	9281.02	2209.85	9301.02	0.237592	-2.07344
Niben101Scf01146_1307123_1308123	CACGTGCTTTAGCAACTTTTTTAGGCCGTCTGGCATGTGATATTTTTCTGATTTACCCTTCTTCTCCCAACTCTCATTTTCCAAGTTCTAAACAAGTGGGGGAAGGTTTTGTGGCCCCGGGTAAAATAGAGATAATTTAAATTTGATATATTTTTACTTTTAACGTTTTTAATTATGAAGCGTTGAATCAACGATAAAATTATTTACATGTGATACATAGGTCATGAGTTCGAACCGTAGAATAGACACTAACGCTTGCGTTGTAGTAAGTTTTCTACAATCTGCATCGCATCTCTTGAAATACAGCCCCACAACCATGTGTAGCTAATGCGATATGCTTTGTGCACCGGATTACCTTTCTTTTTTGTACCTTTTATGGCTTCTAATATAATTTTAGTG…	MAC4_vs_Niben-prom	310	MAC3_vs_Niben-prom	1229	594.443	2568.42	614.443	2588.42	0.237381	-2.07472
Niben101Scf02847_70343_71343	NNNNNNNNNNNNNNNNNNNNNNNNNNNNNNNNNNNNNNNNNNNNNNNNNNNNNNNNNNNNNNNNNNNNNNNNNNNNNNNNNNNNNNNNNNNNNNNNNNNNNNNNNNNNNNNNNNNNNNNNNNNNNNNNNNNNNNNNNNNNNNNNNNNNNNNNNNNNNNNNNNNNNNNNNNNNNNNNNNNNNNNNNNNNNNNNNNNNNNNNNNNNNNNNNNNNNNNNNNNNNNNNNNNNNNNNNNNNNNNNNNNNNNNNNNNNNNNNNNNNNNNNNNNNNNNNNNNNNNNNNNNNNNNNNNNNNNNNNNNNNNNNNNNNNNNNNNNNNNNNNNNNNNNNNNNNNNNNNNNNNNNNNNNNNNNNNNNNNNNNNNNNNNNNNNNNNNNNNNNNNNNNNNNNNNNNNNNNNNN…	MAC4_vs_Niben-prom	21	MAC3_vs_Niben-prom	112	40.2687	234.063	60.2687	254.063	0.23722	-2.0757
Niben101Scf01534_550859_551859	GTTTAAGAAAAAAGAAGAAGACTTTTAAAACTTGTGATCTTAAAAGATTAAGGAGTAAAATGTTTGTGGGGCATACTATTTGTGTGGCTATAAAAGCTTCTCACTAAGGGCAAAAAGGGTAAAATGAAGAGTTTAATGTTGAATTATTTCCAAATTTAGAAATATGTCATTCATTTTGGAACAGACTAAAAAGGAAAGTAACTCAAACAATATAAAACGGAGGGAGTACTAATATTAGCCAAAATAGCCAATTAACTATTTGTAGCAAAAAAATATCAAAATTTTACTTTCTTTTGAGTGGGTGCTATTAGAATAGATTGAGTATATCTTAAGGAGCTTGAATCTCAGTTTTGGGATGATTTGGTGAAGTTTTGAGGTGGTTTGAATTGAAAATTCGAA…	MAC4_vs_Niben-prom	287	MAC3_vs_Niben-prom	1141	550.339	2384.52	570.339	2404.52	0.237195	-2.07585
Niben101Scf02494_1003526_1004526	GGGAAACTTACAGAAATATCACATATAAGTTTCAACTTACCAATCTTTAGCCAATATTTCAAAAATCGAAACAAACAAGAAATTTTTTAATGGGTATAGTCGAAATTCATTGAAAACATATAGATAAGTCAATATACAAAATTTGAAGAAGTTGGAGGTGATTTGGACTGGTTTTGTATAAAAATTCATAATTAAATCGATCTCAAAAAATTCTTCTGTGACACATGTATCAAACGTGTATCACGCATGTATTTCACACACAGATATACATGGATATACATGTGATACACAATCGATACAAATATGATACATATGTGATACACAGTGTAATACAACAACAACAACAACAACTACCCAGTATACTCCCACCAGGTGGGGTCTGGTCCTCCTACACAGTGT…	MAC4_vs_Niben-prom	282	MAC3_vs_Niben-prom	1123	540.752	2346.9	560.752	2366.9	0.236914	-2.07757
Niben101Scf05044_43456_44456	TTTTCAACTGCTAAATCTCGCAACAGTTCACACCAAAAGCATAAAAGAACGGAACTTTTATAAACAATAAACTAAAATTTTGAAGAATCGGGGATTAATAAATAAAGGTTGAGGTTTTGGGGTGTGATCTGAATCTTTTTTAGAGTTAGATTAGGGGCAATTGAAAACCCTAGAATTTTAGATGGTGGATTAATTTCTCTACCCACCCAACCCCAGTCGATTATTTTGTGGATAAATATTTTCACATTTTTTCTCATACGGTGCGTGTCGTCAGACGTCGTCTTACATTCCCCGTTTGGGATTCGGATTCTGATTCGGGTTGGACCGTGGACTTGCTGCTCTCCTATTATAGGTCGGTGGTCAATCGTCATTTAGCCGTTGGGTTTTCTGTTTTCCTTC…	MAC4_vs_Niben-prom	60	MAC3_vs_Niben-prom	264	115.054	551.72	135.054	571.72	0.236223	-2.08178
Niben101Scf06290_103902_104902	AATTGAGAATTTAACGTTTAACTCGGTCAACATTGTTGGACGCACATATATCATTTTTAAATAGTAATAGTATTTGGTTTCTTTAATTGCCAAAAAATAGTTAATTTGATTTCCTTAAGAAGACATGATTTCTTATTACAAATCTTATTACTATTTTTCGTTTTAATATTCAGATATTATTATCAATGTTCAATACATATAAATAAAATAAACTCCAGTATCATATTTTATAAGTTTATAATGTATATATAAATTTTACTACAGTAGAATTCTACGAAATAGTGTTTTATAATTCAAATGTATTACATTTTATAAAGTAGTATGTCAGTAATTATATAATAAACTTATATTGTCTTATATATAAAGATTGTACTTTTTGTTTTTGGATTTACTCTTGAC…	.	0	MAC3_vs_Niben-prom	31	0	64.7853	20	84.7853	0.23589	-2.08381
Niben101Scf00332_1360806_1361806	GGACGAGTTTTCACTTCTTGTGCTCATAATCATACATGACTTTGATCATGACAAGAAATAGAAATTTTACCACTTCGAGCGGTTATAATTTCTTACAAACTCTATTAGAGTTATAATCAAATTTTCTTGTCTCTGCTTGTATATAAAATTAAATTATAAATTTCAAAAATTTAAAAGAAAAAAAAAAGGTAAAATACTTACCTTTAATCCAGAATTTATTTTTGAAGGAAGTTCATGGAACAACTGACAATCATTATGTCAATCCCAAAACTTTACTCAATTGGTGAGAGTCTCGCGTTGATAACATGTTATAAAATAATAAAAGAAAGAGTATTACAGAGTAAAGTAGAAAGAGAATTCTTACTGATATGAGATGAATTATAATGAAATATAACTCTC…	.	0	MAC3_vs_Niben-prom	31	0	64.7853	20	84.7853	0.23589	-2.08381
Niben101Scf02852_212628_213628	NNNNNNNNNNNNNNNNNNNNNNNNNNNNNNNNNNNNNNNNNNNNNNNNNNNNNNNNNNNNNNNNNNNNNNNNNNNNNNNNNNNNNNNNNNNNNNNNNNNNNNNNNNNNNNNNNNNNNNNNNNNNNNNNNNNNNNNNNNNNNNNNNNNNNNNNNNNNNNNNNNNNNNNNNNNNNNNNNNNNNNNNNNNNNNNNNNNNNNNNNNNNNNNNNNNNNNNNNNNNNNNNNNNNNNNNNNNNNNNNNNNNNNNNNNNNNNNNNNNNNNNNNNNNNNNNNNNNNNNNNNNNNNNNNNNNNNNNNNNNNNNNNNNNNNNNNNNNNNNNNNNNNNNNNNNNNNNNNNNNNNNNNNNNNNNNNNNNNNNNNNNNNNNNNNNNNNNNNNNNNNNNNNNNNNNNNNNNNNN…	MAC4_vs_Niben-prom	56	MAC3_vs_Niben-prom	250	107.383	522.462	127.383	542.462	0.234824	-2.09035
Niben101Scf07793_106451_107451	TGAATTACACTTTTAAATAACCTAAATAGCTTATTTAGGTATTTAAAATTAATATTAAATTATGTTTAAATAAAGAAAATCTAATTTAAAGTGACTTTTAATAGTTGTGTTCTTTTAACTATAAGTACTGCGTTCCTTCTAAATTAATAAAACTTCAAATTTATTTAAAGGGGTGTAATCCTTCAAATAATTAGTTTTTAATGTAACTATCATTTTTTATTGAAAAATTACCAGTTATGTCACTTTTCTAACTTTCCTAAGAAAAAACAACCCAGAACCAACTATCTACTAAAAAGGGCCCAAATGTCATTTTTAGCCCAAATAGTTTCAATTAATGTCACTCTTTGTATCCGTTATTTTTGGTATACAACAGCGAGCTCTCTCTCTCTCTCTCTCTCT…	MAC4_vs_Niben-prom	2	MAC3_vs_Niben-prom	39	3.83512	81.5041	23.8351	101.504	0.234819	-2.09038
Niben101Scf03061_124233_125233	GTCTGCTTTTCTTTGCTTCTATATTTTTTTTTCATTTGAGAAAAAGATAAGTTTGAGACAAGAGGGCTGCTCTGATGCTAAGCAAACTTCACTTTCAACCAAGAGATTGTGAGTTCGAGTCACCCAAGAGTAAGATGGAAAGTTCTTGAAGGTAAGTATGCCGGGGGTCTATTTGGAAATAGCCTCTCTAACTCAGGGTAGGGGAAAGGTTCGCGTACACGCTACCTTTCCCAAAAACCATTAAGTAAGATTATACTGAGCTGTTGTTATTGTTGAAAAAAGATAAGTTTGCCGCTTCTGCAAAAGCTAGCCCGGACACCACACTTATTCAACAAAAAAATTATAGCTACTAGTATAGGTGGCATCATACTAGGTAAATATGCCAGTTTCCTGAGGCAA…	MAC4_vs_Niben-prom	13	MAC3_vs_Niben-prom	82	24.9283	171.368	44.9283	191.368	0.234775	-2.09065
Niben101Scf01035_422762_423762	TGAGGGGGGGGGGGTTTAGGGNNNNNNNNNNNNNNNNNNNNNNNNNNNNNNNNNNNNNNNNNNNNNNNNNNNNNNNNNNNNNNNNNNNNNNNNNNNNNNNNNNNNNNNNNNNNNNNNNNNNNNNNNNNNNNNNNNNNNNNNNNNNNNNNNNNNNNNNNNNNNNNNNNNNNNNNNNNNNNNNNNNNNNNNNNNNNNNNNNNNNNNNNNNNNNNNNNNNNNNNNNNNNNNNNNNNNNNNNNNNNNNNNNNNNNNNNNNNNNNGTGAGGGGGGGGGGTTTAGGGTGGGTTGTTATTTGTGTGTTGGGTGATGAAGGACGAGTGGATTGAATGGGAAGAAGACGAAGGAAAAAACAACAGAAAATAAAACGTACAGAGCAGGATGTTTGGTAAGTAAAAACTT…	MAC4_vs_Niben-prom	59	MAC3_vs_Niben-prom	262	113.136	547.54	133.136	567.54	0.234584	-2.09182
Niben101Scf01927_686602_687602	GGGTTTTGGAATTGCACCTGGTAGCCTATTTTACGGCAAAAATTCAAAAACTAGCCAGATTTACAAGTAGTCATAGAAAAATCGGTTAAGGGTCAAATATATCCTTGTACTATTCAAAATAGGTCATATTTATCCTCCGTTTGAATTCTTTAACAAATATGTCCCCACCGTTATACATTAGGGCCATATGTATCTCTCCGCCGTTAAAACACTCTCCCATATATTTAAATTACGGTTAAGGTAAAATAAATCCTTGTACTATTAAAAATAGGCCATATTTATCCTCCGTATGAATTTTTTATCAAATATGTCCCTACCGTTATATTTTTATCAAAACACCCTCCCATATATTTTTAGTAGCANNNNNNNNNNNNNNNNNNNNNNNNNNNNNNNNNNNNN…	MAC4_vs_Niben-prom	42	MAC3_vs_Niben-prom	196	80.5375	409.61	100.537	429.61	0.23402	-2.0953
Niben101Scf01628_455647_456647	GGGTGGATTCAGGCCATTTTTAGACGGGTCAAAATGGATTTAACCAATAATTTAAAGGATTTTTACCTAATATATCCCATATAACAAACCTTACTACCATTATTGTGCATTGTTTGTTTATTACCCTCATATCCCATGTTTTTGTTACACAATATGTACCAAACGGAATCTTTCCAGATGTTGCCTCCTAAAATAACGCCTTTATTAAGGCTAAATCTATGTTACCAATTATATACTTATTAATTATAAATGATTATCATTATAAACAATTAAATAGGTAATAATTGATACCCTATCAATTTCTCTCTTTCTCTCCCCGTCTTTCTTTTTCTGTCTCTCTCGTTGTGTGAATCTTTTGCAGTGAGCATTATTTTAATGCCTATTGAGGAAAATCGGTTC…	MAC4_vs_Niben-prom	19	MAC3_vs_Niben-prom	106	36.4336	221.524	56.4336	241.524	0.233656	-2.09754
Niben101Scf00503_845302_846302	TGTCGCTGGAGCAAATGACTTGACGGAGGCGAAAATGGGTTCAGGTATGGTGATATGGTTTGTTTGGATTTTGGAAGGCACTGCTGAGAGATTGAATCCGGAAGAGAATCGGGTTTTGGTGGGGTGAAGAGAAGGGGGATTATTAGGGATAGGATTGGAGAACGCAATGGAGGTGGTGAAGTTGAGTTTAATGGGATCGGAGCGGGTTAACCGAACTGGGTCAGGCGGGTTTATAATTTCTGGGTGGGCTAATTTTGGACCAATGTAAGTAGGCCACGTGTTTAAAAAACTTGAGGAAACCAGGTTTAACGGTGGAAGGGTATATGTGGCCCGAATGTGTAACGGTGGGGGTATATTTGTTAAAGAATTCAAACGGAGGATAAATGTAGCTTATTTTGA…	MAC4_vs_Niben-prom	34	MAC3_vs_Niben-prom	165	65.197	344.825	85.197	364.825	0.233528	-2.09833
Niben101Scf06026_131348_132348	GGGTGGGGGTTTAGGGGGGGTTGCTGCAGTCGTCATTCGTCAATGGTATAAAATTACTGCTGGGACCTGCTTTGCTTATTGTACCTTTCTTTTCCCGCTGTGCTTCTGCCTTTGTTTGCATTTGTTACCTTGTACAAATTCGGAAAATTTTTTATTTTGTGTTTGATATAGAACTGATACTAGTCGTATGAGGTAATTTTTTTTGTCTTATGATTTTATGGACCTATAGGGTTCATGTATGGGTCGAAATTAGATCCGTGATAATTAGCATATCTAATAGGCTCCCAAGCTCGTTCGGTCTAATAAAAGGTATAACCATTCGGTGACAAATGTATTCTGAGGTTACTCGACCTAGTTAACGAGACCACGGCCTACTCATTATTCACGGGCATCCCTCCG…	MAC4_vs_Niben-prom	8	MAC3_vs_Niben-prom	63	15.3405	131.66	35.3405	151.66	0.233024	-2.10145
Niben101Scf06369_856_1856	ACTTTATTATCCTTTGTCCTTGAAGTCTGCCATCTTTAATATTATAATTTCTATAAACTTGTCATTGCACATGATAACAAAAGGAATCTCGCGCCACATGCATTCCATACTTTAATTACACTATTTTTATAATCTAGTTCCGGAATTCAAAATTGCAAAAAAGGGTAACTAGATCATCTAGACAAGAGGGGTTGCTCTGATGGTAAGCAACCTCCACTTCCAATCGAGAGGTTGTGAATTCGAGTCTTCCCAAGAGCAAGGTGGGAAGTTCTTGGAGGAAAGGATGCCGGGGGTCTATTTGGAAACAACTTCTCTACCCAAGGGTAGGGGTAAGGTCTGCGTACACATAAGCCTCCCCCGACCCCACTAAGTGGGATTATACTGGATTGTTGTTGTTGT…	MAC4_vs_Niben-prom	1177	MAC3_vs_Niben-prom	4682	2256.97	9784.67	2276.97	9804.67	0.232233	-2.10636
Niben101Scf01155_139639_140639	TCCAATCAAATTCTGATCTGGGGCTGTGGCTTGACCAAATTCTTAAGACTTAAAATAATAAGAAACTCCTTATTTTTTTAAGATTTTAGATAAGAGGGGTTGCTCTGATGGTAATCAATCTTCACTTTTATTTAAGAGGTTGTGATTCGAGTCTCTTTAAAAACAAGGTGGGAAGTTCTTGGAGAAAAAAATACCGAGAGTCTATTTGGAAAACTCTTTGCCCTAGGTTTGGGAAAAATATGCGTACATACTACTTTCCCCAAATCCCACTTATTAGGTTGTTGTTATTGTAGATAAGGGATCCTTACACAAAATAGTCGGTTGGATTCAGTATTCATCTTTTTTTAATTAGTATACATATATTATATACGATTATATAAATATTATACATTAATAATT…	MAC4_vs_Niben-prom	59	MAC3_vs_Niben-prom	265	113.136	553.81	133.136	573.81	0.232021	-2.10767
Niben101Scf01155_532018_533018	AACTGATATTCAAGCTCCTTAAGTTGTGCCCAATCTATTCTAATAACACCCACTCAAAACAAAGCAAAAATTTGGTATTTTTGTATCAAAATTCATAATTAAATCAAGTTCGAAAAAGTCATCTGCGACACATATATCAAATATGTGTCTGACATGTCTCTTGCATACAAGTATACATGGATACACAATTGATACATGTGTGATACACAAATGATACACAGTGTGATACACATATCATTTTTTTTCATGTTCATCTTTTACTTCAAATTTTCAATTCAAACCACCTCAAAACTTTACCAAATCATTTCCAAACTGATATTCAAGCTCCTTAAATTGTGCACAATATATTCTAATAACACTCACTCAAAACAAAGCAAAAATTTGATATTTTTTCGCTAC…	MAC4_vs_Niben-prom	238	MAC3_vs_Niben-prom	973	456.379	2033.42	476.379	2053.42	0.231993	-2.10785
Niben101Scf05633_170125_171125	CACACACAAAAAGGTTCTCAGTCTACTATTATTGAATGGAACTTATTAATTATGATCCAACACGAAAAGCAATTATACAGATCAAAAGAGATATTCCGAAACAGTTGCTTGCACATGAAGAGAATGAAGGAGGAATAGCAAAACCCTAGAATCCTGGAGGGCCATATATCTATGTATAGTGGAGAACACCTCTGTGTTGAAATTTTAGCATATGTTTCTTTGCGATGGTACATAACGTTGTGTTCTGTTTACTTGTGCGCATTGTACTATTATATGTATGTCTTGGGGATAAAATGGTTAAAAGAAAATAGTTAATTATTCATATTATTCATTAAAAGATGGGTTGGATGATAAACTTTTTAAAAACGGGTCAAATATTAATATGGATAAGAATCATAT…	MAC4_vs_Niben-prom	18	MAC3_vs_Niben-prom	103	34.5161	215.254	54.5161	235.254	0.231732	-2.10947
Niben101Scf05301_473028_474028	ACTAATTACTACAACACAATATATACTATACTAATAACTTAGTACACCATATAAAATATATTCTACACTATACTAATGACTACTATACAATATATTGACTTAAAAAAAAATACGTCAGACCCGCCAGAACCGTCAGACCCGCCAGAACCGTCAGACCCAACAGACCCGAAACCGCCAGAACCGGAATTGCATGGTGCTTAGACCCGTCACGGGCCGGTTCCAACCTGGAGAACCGCCAGACCCGGAACCGTCAGAATCGCCAGAATCGCCAGACCCGGAATTGCCAGAACCGGAACAGTGAGACCCGGAACGCCAGGCACAAATAGACCTGGAACCGCCACACATTTGTGCACACCTTAATTAATCCACAGAATACCAGTTATATTTCACTAATTCAGA…	MAC4_vs_Niben-prom	309	MAC3_vs_Niben-prom	1256	592.526	2624.85	612.526	2644.85	0.231592	-2.11034
Niben101Scf17473_13260_14260	CGGGGTAGAGAGGCTGTTTCCAAATAGACCCCCGGCATCCTTCCCTCCAAGAACTTCCTACCTTGCTCTTGGGGAGACTCGAACTCACAGCCTCTTGGTTGGAAGTGGGGGTTGCTTACCATCAGAGCAACCCCTCTTGTCCTAAGAAGTTCCGCTAAGAATTCAAAAAATAATAATCTCCATTTGCATAATAGTCTGCTTATTTAAGTTGTATATCTCCTTTCACAGCAAATCTCGGGCATGACTTTTTTTTTTTAAAAGGGCATAATCAATAGTGGAGATACACTACTATCCAAAACTTTGACATAGTTTTTGGGGAGATAGGTAGATATCTAAAGAGATGCATCCATAAAGAAAAAGAGAAGTCTAATCTAGTTCTTTCTGTTAATTGAATAAACA…	MAC4_vs_Niben-prom	1174	MAC3_vs_Niben-prom	4687	2251.21	9795.12	2271.21	9815.12	0.231399	-2.11154
Niben101Scf06019_211762_212762	GTGAATCAAAGTCGTAATATCAAATGGAAAAGAGAGATTTATTTTTAAACACAATCCAATAGACACATGGTCCAAGAAAGGGAAAAGAAATCAAAGATAAAGCTTGAATATGAAGGGTTCAATGTGATAGGCCCTGATTTAGATAGAACAAATGTTTTAATTAATTGAGTTCGAGTCTTCCCAAGAGGAAGGTGGTAAGTTCTTGGAGGGAAGGATGACGGGGTATATTTGGAAACAGCCTCTCTGCCCAAGGGTAGGGGTAAGGTCTGTGTACATACTACCCTCCCCAGACCCCACTAAATGGGATTATACTGGGTTGTTATTGTAAATGTTTTAATTACTTATATATATACCCTTTAAAGGTCCTAGAGTGGACGTGAAGAAACCAAATTTATTTTC…	MAC4_vs_Niben-prom	59	MAC3_vs_Niben-prom	266	113.136	555.9	133.136	575.9	0.231179	-2.11292
Niben101Scf03213_388198_389198	CTCTTATGCTTTTATGATTCTTGCAAGAATAGTTTGTTCTACTTGGAAATGCAGGCTACCACACAAATAAAGAGTGCTTTCATAGTGATATATATAGGAACATATTGTGGGTGCTAGGCTTGATGTCAACTAGCCGTATTTTTAGAGTCCCGTTAACAAATCTAATTGTCATTATATTTTTTTGGTAAACAAAAATAATCTTGATACTGTTTGACAACCAATTAATTATTAATTTCACTATCAATGGAAGGTGGAAGAAATAAAAAACATTTATTATATGTCCATAATTTCGGATTAGGCCTTTCATCACTAGCTGCATTTATAATAGTTGATTCAATAAATACTAGAAGCTCCACTTGTCATGTTTCCACAAGAATTCAATAATACTACTTCAATGAC…	.	0	MAC3_vs_Niben-prom	32	0	66.8752	20	86.8752	0.230215	-2.11894
Niben101Scf00159_489129_490129	TGGATGGTTGTTTTCATTTTATCGTATTGTCTTGTTATTCTAAAATAATATTTATTTTGATTATTTCATTAAAATTGGTTTTATTATATTTTTAAATTTATTATTACAGAATAATAAAAAATTCTATTTTTTAAAATAACTGATTTAGTATGATGGGATCGTTTTCTATTTTTCTTCTCATATATCCCCTAACTTATTACTCCATAATTATATTTTATTCTTTAGTTTTTTTTTGCTATTTTAAACTCAAATCTCCAACTTATTACCTACTTTATTCTTTTCTAAAACTTTCGTCGCCAACGTTAAAGGTGTTTTGCCGCCTTTTATTTTTTTCTTCTCTTAATTTGATTTTAACTCAATTCTAATTAGTTGTGCTATTTGTTTTGCCTTCTTCTGTCT…	.	0	MAC3_vs_Niben-prom	32	0	66.8752	20	86.8752	0.230215	-2.11894
Niben101Scf01964_1106569_1107569	GATATCCCAGCAAAAGAACGATTCAATTGATGATTTAATAATATCAAGCGATCGAAAATGGTGAAAAGAGAAAATATGGAGATTGAGGGTGTAGATTGAGGAATTTTGATGGAGAGAGAGAGAGAGAGAGAGAGAGAGAGAGAGANNNNNNNNNNNNNNNNNNNNNNNNNNNNNNNNNNNNNNNNNNNNNNNNNNNNNNNNNNNNNNNNNNNNNNNNNNNNNNNNNNNNNNNNNNNNNNNNNNNNNNNNNNNNNNNNNNNNNNNNNNNNNNNNNNNNNNNNNNNNNNNNNNNNNNNNNNNNNNNNNNNNNNNNNNNNNNNNNNNNNNNNNNNNNNNNNNNNNNNGAGAGAGAGAGAGAGAGAGAGAGAGAGAGAGAGAGAGAGAGAGAAGAGGAAGAAA…	.	0	MAC3_vs_Niben-prom	32	0	66.8752	20	86.8752	0.230215	-2.11894
Niben101Scf08716_129985_130985	TCATATTTTTCTAAGACATCAAGACCATAATCTATTGTCTATCCATCTGGCCACAAAACAAAGATATTATTAAGTTGGTGTATAATATTGCTTGAAAGAATATAAATGATATTGTTGTTGGAGTAATTGTGTGTCTAGTAATTAAATTGTAACTAATTAGAGATTCATCGTAAAGTTGATTGGCAATTAAACTACAAAAATTTTATTTTATTTAGTTGAAATTTAAAGTCGTTTAAGTCGTTAAGGTTGAATGTAATATTGTAACTCTATATAATTATGTCGTACTTTCTAAGATGGGGTAATATGTGCATTTTTGGTAACTTTAAAATTTTCACTAATATAGCAATTTTATCATTAATTAGATTTAATGTAGATCATCATCTTATTGTAAGCGACAAT…	MAC4_vs_Niben-prom	77	MAC3_vs_Niben-prom	339	147.652	708.459	167.652	728.459	0.230146	-2.11938
Niben101Scf04932_22004_23004	ATTGTAGTCTTGGTCATGAAAAGACTCCATTAAAAAGGGAGTATCTTGAAGATGATTATATTGTTTGGTTTGATCGATCTGATTGACACAAGGGAATGGAATTAATGATGAGAAGATGAGACAATTTAAGGGCTTTCCTATTTTGAAAAAAAGAAGTAGGGTAAAGTGTGGGGGAGGGTTTGGTTAGAGAATTCAGTCAGATGTAGTTTTAATACAGGCCGGCTAGTTTTAGATATCTTACTAAATACAAACTATTTTATTTTTGTTATACTGATCAGAGCGGTTGCTCTCATGGTAAGCAACCCCCACTTCCAACCGAGAGGTTGTGAATTCGAATCTCCCCAAGAGCAAGGTGGAAAGTTCTTGGAGGGAAGGATGCCGGGGGTCTATTTGGAAACA…	MAC4_vs_Niben-prom	804	MAC3_vs_Niben-prom	3244	1541.72	6779.47	1561.72	6799.47	0.229682	-2.12229
Niben101Scf08973_72988_73988	ATCTATAGGGATATTTTCCTTCGTGTATTATATATGAAATTTGATTATAAAAAATGTACACAGTTTTAATTTACTCGTCCTATCTACACTTTTTCTATAATTATTATACCAAACAAGGTCCTGGAACTAGAATAATCTCAATAATCAATTTGGACTATGAGGTGCCAAATACCAAAAAATAGGCTCTATTATGCCAATTGTTGACTCAGATTGTCCTGCAACGTTCATTTTAATAATCAGGCCATGTAGACTGCCATTCATCGCCCTATTGTGTGGAGTGTGGACTTCTCTCTGAAGTATAAAGCCTACGTTTTATCTTTTACAATTTAATTAAGGAATTTTTATATTCATATGTTTAATCTTCTGCAAAAAAAAACAATTAGATATTTTGTATATGGA…	MAC4_vs_Niben-prom	21	MAC3_vs_Niben-prom	116	40.2687	242.422	60.2687	262.422	0.229663	-2.12241
Niben101Scf01054_1284803_1285803	NNNNNNNNNNNNNNNNNNNNNNNNNNNNNNNNNNNNNNNNNNNNNNNNNNNNNNTGTTATAAAATAGAAGTCTATTTAGAGTGAATGTCTAAGAGTTTTAGCTTGAAGCTAAGTCATTCCTCTTCCTATAAATAGAGGGGTCTTACCCCATTGTAAATCACCCCAAGTATTAATAAGAATACTTCTCTCTCCCTATTCTCTCTCTATTTGCTCTTGTTCTTGAGTTATTGTTCTTGTCTTTTATATTATTTCATAACAATATAAGTAATATCCTATTGTTATTGCGTGTCCTCAAAAATTCCAAAAGTCAATTAAATAGTTGCTGTTGAAGTACTAATATAATTTTTTTAGTGTCTTCAGAATGTGACAAATCTATTTTGAAAAGTACTCATTCTAATT…	MAC4_vs_Niben-prom	126	MAC3_vs_Niben-prom	537	241.612	1122.25	261.612	1142.25	0.229033	-2.12637
Niben101Scf04103_34650_35650	TATAATGTTTGGTTAAAAATAATGGGTGCAGTGTAGATTCCCCGTTCACGAATTGTTGATAAAGTTTTCCATTCTAAATGAGGAAAATGTAGTAATCAAGATATATCCACCCATGGGAAAATGGCTTTAACAACACACTATAAAAGTTTCAAAATCACATTCATTGGCTAGCAAGTAACAAATAACCATATCTCCATTGGCCATTGCACAACAACAAGATTCGTGGTTCGTCACATGCTATTTTCTCTTCTTTTATTGAGAAGATTATATTCTATATATGCATTATGCATGATTTTTCTTTTCAAAATCAAATATATCCTTCCTTTTTGCATTATTATATACCAAAAGCATTTTATTAAGTTGCTAAAAGAAAAGACAGGAAAAAACTTAATTCAATTA…	MAC4_vs_Niben-prom	85	MAC3_vs_Niben-prom	373	162.992	779.514	182.992	799.514	0.22888	-2.12734
Niben101Scf01337_145743_146743	GGTTTGCGTGCTTTCATTTAAAACTTTATATATGTCCTTGACAGCCAAATCAACTAATACTACTAGTTTAAACTAAGGATATAGACTTAGATAGAAATCTATTTATAGCCTTGGATACAAATCTACTGTATAAACTAGGCATATTGACTTGCATACGGTGAAAAATCAACATAACTTTCAGGGAATTTTGGGATAGACTATCAAATGTGATACTATTTCACTTTTTCGTTGGATAACTTATATGGTCCCAAATTTTATTGGATATTAGTATTCTTATGCGATTACCAAATGATCCTTAGGTTATAGTGAAGCATACCTGGCAGTATTTAAACTTAAAAATTCATTTTGATCTGTTGATTGATGAATATTATTGGAAAAAGATGTCGCTATTGGTCATAA…	MAC4_vs_Niben-prom	44	MAC3_vs_Niben-prom	209	84.3726	436.778	104.373	456.778	0.228497	-2.12975
Niben101Scf00927_793633_794633	AAGTAAATTCAAAAGATCTTTTCTAGCATCACATACGCAGTTAAAAGTGTTAAAAGTTATTAAAACAAAGGGGAAATACTTGGCTTTTTTATATCAGGTTCAAGTATTCCATTTCTTGCATTTTTGTTCCTTTATATCGAGTTAAAAATTAGAAAGATTGAGGTTTCTACATATTACCCTCCCCAGACCCCACCTGGTGGGAATATACTGGGTAGTTGTTGTTGTTGTTGTTGTATATCGAGTTAAAAATTAGAAAGATTGAGGTTTCTTCTACATTCTATCTGCGACTCAGGTGGACTTGGGCTTCTTCTGATGTCTTAGTTCATGCCAACATTCTTCTTAAGGAAGAACAAGTTGACAATGATTGCTTTATTTAACTGAGTGAGAAGTAACTGTTAT…	MAC4_vs_Niben-prom	39	MAC3_vs_Niben-prom	189	74.7848	394.981	94.7848	414.981	0.228407	-2.13032
Niben101Scf01594_510300_511300	AGGGAAAATAGAGGATGTGACAAACTGAGAAAAAAGCTGTCTTTTATAATGTTAAAAATTCACAGGGGAGGATGGCCATGTCAGCTTGGTAGATGACGTGTAAAGTTTTGATTGGTCTTGGCATGTGTCAAAAGATTTTAACGGTTTGAAAGGAGAATCTGATTCCAAATTTTGTTATATTTACTATTTTTCTGATTTAAGTTAAATTTTACATAGCACTAAATAGGAGATATATTCAAGTCTTTTGATTCTTTTCCTTTTCTGTGTGCGCATGGGGATTATGTCAACTTTTTCCCTTTTCTGTTTCTTTTTATTTTTAATAACTTGTTTAACGTAAATCTGGTAAAACTATTAATACTGTTATTATCTATTCATTATTTTGTTAATAGAAGAATAAAA…	MAC4_vs_Niben-prom	184	MAC3_vs_Niben-prom	773	352.831	1615.45	372.831	1635.45	0.227968	-2.1331
Niben101Scf07253_266417_267417	GTATTTTTGTCATTCAGTTCGAAGTCGTGTCGCTCTCGACTTCCCCAACTAGTAGTTGGCAACTACCACACTTCACGTGAGCTCTATATCCTTTTTCAGTTTTTTCGTTTTCTTTTTTTTTGCCTAGTGATGATTCAAAATCGGGAGTTTGTGAGTTTGAGTCTCCCAAGAGGAAGGTGGAAAGTTCTTGGAGGTAAATATATCGGGGGTCTATTTGGAAATAGTCTCACCATCTCAGAGTAGGGATAAAATCTGCGTACACACTACCCTCCCCAAATCTCACTAAGTAAAATTATACTGAATTGTTGTTGTTGATGATTCAAAACGAAAATATATAAGAAAAAAATATGAAACAGTCTTCATGATAAATCATTTATTCAGAGTCTAACTTAATTGCCC…	MAC4_vs_Niben-prom	18	MAC3_vs_Niben-prom	105	34.5161	219.434	54.5161	239.434	0.227687	-2.13488
Niben101Scf00613_414282_415282	TGCGTGACTTCCAGGCCTTCCTATCAAGGGCCATGACCTCGGAAATGTGCAGTCATGACATGTCCTGCCTGATCACCTCTCCCCAATACTTCTTAGGTCTTCCTCTACCTCTTCTCGTACCCATCATGGCCAACCGTTCACACCTCCTCAACGGTGCATCGAGGCTTCTCCTATGCACGTGCCCGAACCATCTGAGCCTCGCTTCCCGCATCTTGTCATCCACTGGGGCGACGCCCTCCTTCCTCCGAATATCTTCATTCTTAATCTTGTCTATCCTAGTGTACCCGCACATCCACCTCAACATCCGCATCTCTGCTACTTTTATGAGAGTTTTTAACCGGCCAACACTCTGCCCAAACAACATGGCCGGTCTAACTACAGATACACAATATGTTACAA…	MAC4_vs_Niben-prom	8	MAC3_vs_Niben-prom	65	15.3405	135.84	35.3405	155.84	0.226774	-2.14067
Niben101Scf05811_635067_636067	ACACTGTCCCTCTTTGGCGATGGCCTGAGAACCAAGCACAAATGCAAAAAACACTTTTAAAAAAAAAGCATTTATTAAATATTGATAATTATGTTAAAAAGTTGGGTAAACTCAAATGTTGATAAGTTTGTAATTATGTAGTCGTAGTGAGTTTGAAGGTAAGGTTTGCTGCGTACACACTACCCTCCCCATACCCCACTTATGGGATTCCACTACGTTTGTAGTTGTTGTTGTTGTTGTGGGTTTGGAAACAAGATTACGAGTGGGAGCAAAAGCTGGTTAGACTTCTAGTATTCTGTTGTGGCAGCAAGCATGGAAATTATAGATGGATAGGGAGTAAGAGCATGAAGTTATCCGATGCTTATTAAGTTTGCTAGCATGGTATTATTGAAACCAGCA…	MAC4_vs_Niben-prom	5	MAC3_vs_Niben-prom	53	9.58779	110.762	29.5878	130.762	0.226272	-2.14387
Niben101Scf10007_122047_123047	NNNNNNNNNNNNNNNNNNNNNNNNNNNNNNNNNNNNNNNNNNNNNNNNNNNNNNNNNNNNNNNNNNNNNNNNNNNNNNNNNNNNNNNNNNNNNNNNNNNNNNNNNNNNNNNNNNNNNNNNNNNNNNNNNNNNNNNNNNNNNNNNNNNNNNNNNNNNNNNNNNNNNNNNNNNNNNNNNNNNNNNNNNNNNNNNNNNNNNNGACATTCAAGGGGGAGTGTTATAAAATAGAAGTCTATTTAGAGTGAATGTCTAAGAGTTTTAGCTTGAAGCTAAGTCATTCCTCTTCCTATAATAGAGGTGCTCTCTACCATTGTAAATCACCCCAAGTATTAATAAGAATACTTCTCTCTCTCCCTATTCTCTCTCTATTTGCTCTTGTTCTTGAGTTATTGTTCTTGT…	MAC4_vs_Niben-prom	91	MAC3_vs_Niben-prom	402	174.498	840.119	194.498	860.119	0.226129	-2.14478
Niben101Scf03437_78506_79506	CTCAAAAACTCCAACTTGTAACAGTGTAGCTATTGGAGGGGGTTCTAGAGATCCATAATTATCAACTAACTCTCCCTCCAAAAATCCCAATCCTGGAAATTTTCAAATTCTCAGTCCAAGAAAACTTCAACCTTAAAACCAATCAAAATCACAGCTTCATAAAAACCCTGATATGTCACTGCAAGTCCAAGTAAACCCACAGCTTTATTCCCAAATTCAATAAGTTCAAATTGCCTGTAAATTACAGGGCAAGACCTAAACAGACAGAAAATGCCTCCAAAAATGTAAAGCTTCAAGCTTCCCACTTCAACAACAACAACAACAACAACTACCCAGTATACTCCCACCAGGTGGGGTCTGGGGAGGGTAATATGTAGGCAGTCTTACCCCTACCCAAAA…	MAC4_vs_Niben-prom	54	MAC3_vs_Niben-prom	252	103.548	526.642	123.548	546.642	0.226013	-2.14552
Niben101Scf02830_169512_170512	TGGATATTAATTAAAGGAATGAGTAAATTAATTCATGGAAGTTCATTATGTTTTTCTCATAATCTTTTTTCCCATAATGAAAAATACGAAAATATATACTACTTTTTTTGAAAAAACAAACAAGTTATAATAAAATGTTGCCCTTCCTCTCCGGAAAAAAGATAAAACCCAAATATTGTTAAAAAAATCAGGTAAACTACTCACTATCCAATTCTTTCTTTTCTGGTTCTCTATATATATATTTAGAAAACACAAAAAAGACACAAGTGATTAATGAATAGAGAATCTTCTTGGATTTGGTCATATTCGAAAGGAAAAAAAGAACAAGTTGAAATAGTATCCTAAATTTTTCTTGCCTATTCGTTTAACAGTATTTTATCCCTACACATTCTACTTTTA…	MAC4_vs_Niben-prom	1006	MAC3_vs_Niben-prom	4121	1929.06	8612.27	1949.06	8632.27	0.225788	-2.14696
Niben101Scf00439_1180936_1181936	TCACAGTCTCATGACGGTTCAACCTTGTGTATTAACACATTCCCTAAGGTAAAATTTCTTTATACTAAATCATTTTTTATTTATCGTAATTAAATGAAAAATAAGATGATAATATAGTGACAAAAGTTTATATGTAAAGATACGTATTATGCATTCACTTAATTGATATATTTTTTTTCTATTTGCAAATGTATTATTCCTAGTAGGATTTTAATTTCTAGATATATTTAAAAGGTTTTTTATTTGTACAAATACTTCAAGCTTGAAATGAAGAGATTACTAACACACAAAAAAGAACTACACGTAAATTATATATAGTACAAATTTAATAGATAGATGAGTGTGGAGATCGATCATCAGGATTATAGGCTAGGGAATAGTCGAGTATTTTTTCCCTTT…	MAC4_vs_Niben-prom	700	MAC3_vs_Niben-prom	2880	1342.29	6018.76	1362.29	6038.76	0.225591	-2.14822
Niben101Scf03439_97384_98384	NNNNNNNNNNNNNNNNNNNNNNNNNNNNNNNNNNNNNNNNNNNNNNNNNNNNNNNNNNNNNNNNNNNNNNNNNNNNNNNNNNNNNNNNNNNNNNNNNNNNNNNNNNNNNNNNNNNNNNNNNNNNNNNNNNNNNNNNNNNNNNNNNNNNNNNNNNNNNNNNNNNNNNNNNNNNNNNNNNNNNNNNNNNNNNNNNNNNNNNNNNNNNNNNNNNNNNNNNNNNNNNNNNNNNNNNNNNNNNNNNNNNNNNNNNNNNNNNNNNNNNNNNNNNNNNNNNNNNNNNNNNNNNNNNNNNNNNNNNNNNNNNNNNNNNNNNNNNNNNNNNNNNNNNNNNNNNNNNNNNNNNNNNNNNNNNNNNNNNNNNNNNNNNNNNNNNNNNNNNNNNNNNNNNNNNNNNNNNNN…	MAC4_vs_Niben-prom	17	MAC3_vs_Niben-prom	102	32.5985	213.165	52.5985	233.165	0.225585	-2.14826
Niben101Scf15747_32902_33902	GGGATTTTTACATATAATAAAGGGTTAAGGTCAAATATATCGTCACCGTTATACATTAGGGCCATATATATACTTTCGCCGTTAAAATACTCTCCCATATATTTAAATTACGGTTAAGGGTCAAATATATCCTCGTACTATTAAAAATAGGCCATATTTATCCTTGTTTGAATTTTTTATCAAATATGTCCCCACCGTTATATTTTTATCAAAACACCCTCCCATATATTTTTAGTAGCACGTGGCATCTTATGATTGGACTAGACGACCCGCCCCACTCCTTTAATTAAACCCGCTCTGAGCCAATGAAATTTAGTCTTCGTCTCCGTTCAATCTCTTTAATACTAGATAGTGATGGCCCATGTTAGCATGGGCCCAATAATACAAAGGCTAAAACTC…	MAC4_vs_Niben-prom	81	MAC3_vs_Niben-prom	363	155.322	758.615	175.322	778.615	0.225172	-2.1509
Niben101Scf00062_174333_175333	AGAAACCCTTTTAGAATTTGGAAAAGATTATTAAAGGAGAAATAACCAATTAATTAGCTCTCTAAATATATTCCAAAAATAGGTAATAAAAAAAGAAAAAATATCAGTTATGTCCATTTAGAAGTAGCTCATTACAAAAATTGGTCAATTGTTAAAATATTACTAATATTAGTCAAAATGGCCAATTAGCTATTTGTAGCAAAAAAATATCAAATTTTTACTTTATTTTGAGTGGATGCTATTAGAATAGATTGGATATATCATAAGGAGCTTGAATCTCAGTTTTGGGATGATTTTGTGAAGTTTTGAGATGATTTTGTGAAGTTTTGAGGTGGTTTGAATTGAAAATTCGAATTAAAAACTGAATATGAAAAAAATGATATGTATATCACATTGTGT…	MAC4_vs_Niben-prom	264	MAC3_vs_Niben-prom	1109	506.235	2317.64	526.235	2337.64	0.225114	-2.15127
Niben101Scf03076_268910_269910	CTTGTAGCAGCTTACACAGCAGCTTGCCGTAGCAGCTTACACAACAGCTTGTAGTAGCTTACACAGCAACTTACAATAGCAGCTTACACAACGACTTCATTTCTTCTATAAATAAAAGAGATATCAGTTCATTATGTACATGAATTTGAAGATAAATAATATCAATCTCTCTTTACTTGTTTCGATTTATTTAGTTTACTATCTTTATTTTACAACAAACGATTCGTTATTTGTAGTATTAAGAGAAGTAGTTTCAAAACTAAAATAATAACTTTCCCAAAAAGGGTAACAAGAATTTTTTTGTTTCTTTCAATCCACAGAAGTTCTAAATTCTGTCCCTTGCAGCCCAATCCACAGAAGTAAGTTCTTTCCTTTAAAAAACAAAAAGGAAACTCACAG…	MAC4_vs_Niben-prom	209	MAC3_vs_Niben-prom	885	400.77	1849.52	420.77	1869.52	0.225069	-2.15156
Niben101Scf03202_361629_362629	ATTATTAATAATCCCCTAATTGTACATCCAATTATTTATAAATGGAGAAGTTACTCAAAATCAATCACAAGGTTTTAATCTGTAATAAAAGTATAATTTAAGATTACAAAAATAAAATCTATATTTAGCGGGTCTTGAAACTTTTATAAATTTGAGGAGTGTTACAGTTTGAGTTTGAGAGTACTATGGGTCGGGGTTAGGGATTTGGGTTTCCGGGGCCATGGGCTATGGTCAAAGGTGGGGGTCGGGATCCTAGGTCAAATGTTTGGGCACGATGTCCTATCTCAAGGTCAGACGCGGAAGGGGTTGATAGGCTGGGCCGGAGAGGGTAGGGATAGGTAGGCCATGAGAGGAAGGAGGGTGGCTAGTTGAATTGGATGATAGATCGAGGGCAATGGG…	.	0	MAC3_vs_Niben-prom	33	0	68.965	20	88.965	0.224807	-2.15324
Niben101Scf06661_428352_429352	CGAATTGATCATTCAAAAATAGCCACCGTTTACGAAGTTAATCAGAAATAGCCACTATTTTGCTATAACATATTGATCCCGCATAATATACGAGATTCGGTGCATCTGTGTACGAGCTCCAGCATATTATGTTGGACAAGTATATTTTGTTGACTCCTATATAATATACGGGAGACTGGAGCACTATACTCCAAACTCCAGTATAGTATAATAGACATTTATACTTGATAGAACTCCAGTATATTATACTGGAGTTCTAGTGTACTTATGTTGGAACTCCAACATAATATCCTGGAACTCCCGTATAATATGCTGGAGTTCAAGCATACTTATGCTGGAACTCCAGTATAATATACTGGCGTATTTTTCGGGTTTGAACACTATTTTTGTTTAATTTTA…	MAC4_vs_Niben-prom	263	MAC3_vs_Niben-prom	1108	504.318	2315.55	524.318	2335.55	0.224494	-2.15525
Niben101Scf01230_156388_157388	TTTGCCAGATGTAGTGAGACCTAATTGCAAGATCTTATATCAATCTTGAGCCTGTACAACATAGAAACAATGTAAGAGAACTATTTGAAGTACTATTAAAATGACATAAACGCATAAGATTTTAATTTGTGCATTAGGAATACACCTTCCCAAATGGTAAAAGAAATATCTACAAGGAAAAAAAAACAATTCATAAGGTTAAAGGTGTTTGTAGATGGCAGCTACAGAGCAGCAAAAAGGGAAGAGAATTAGCCAACTTAATTGACCAACTGGAGTTTAAGGAAAGGGTACAACTTATTTGGAAATAATAAATTTACTAGTTTCCTGAAACTCTATGCAAATTCTATACAAGGGTTGGTAACCATCATTAGAAGTGGCATATCTAATAGAGATAGGCAT…	MAC4_vs_Niben-prom	1185	MAC3_vs_Niben-prom	4877	2272.31	10192.2	2292.31	10212.2	0.224468	-2.15542
Niben101Scf05346_371114_372114	ATTTAGCTTGTATCTCGAATAAAGATTCGTGGGTGAATTATCTAATAAAAAATTTAGGTTTAGGTGTGAATTTTAAATAAATATTTCTGATAAGAATGCACATTGGGCCTAACTCAACCTCAAAAGCTAGCTTATGAGGTTAAAATTGCCCAAATCATATAAGAAGACCAAGGAGCTCAAATTCCTCCGACGTGGGATAACTCAGCTTCACTAATTCAATGTCTTTTCAGTTCTATTCAAATACTATACAATCAAATTAATATCTAAAATTCATCAAAACAAATAAATAATGAGTGTAACGTAAAATGATAAGAAAGTAGGACAATAAATGAAGGCAAGTAAAAACAAAATTGGAGTAACAGAAGTTGTGCAATTGCTGAATCAGCCCCTTTGACCTTT…	MAC4_vs_Niben-prom	9	MAC3_vs_Niben-prom	70	17.258	146.289	37.258	166.289	0.224055	-2.15807
Niben101Scf03245_756245_757245	TAAATCAAAATTTTCAAAATACATTTTAAAATTCTATTGCTATATGCTAAGTAAGTGCCACCGATACTCAAAGTAAGTTTTATAAGCTGTAGTTAGACCGGCTATGTTGCATAGGGTAGAGTGTTGGCCGGTTAAGAACTCCCATGTCCAGAGGTTGAAAGTAGCAGAGATGCGGATGCTGAGGTGGATGTGTGGACACACTAGGATAGACAAGATCATGAATGAAGATATTCGGAGGAAGTTGGACATCGCCCCTGTGGATGGCAAGATGCGGGAAGCGAGGCTGAGATGGTTCAGGCAAGTGCAGAGGAGAAGCATGGATGCTCCGCCGATGAGGTGTGAGCGGTTGGCCATGGTGGGTATGAGAAGAGGTAGAGGGAGACCTAAGAAGTATTGGGG…	MAC4_vs_Niben-prom	8	MAC3_vs_Niben-prom	66	15.3405	137.93	35.3405	157.93	0.223773	-2.15989
Niben101Scf00715_118177_119177	NNNNNNNNNNNNNNNNNNNNNNNNNNNNNNNNNNNNNNNNNNNNNNNNNNNNNNNNNNNNNNNNNNNNNNNNNNNNNNNNNNNNNNNNNNNNNNNNNNNNNNNNNNNNNNNNNNNNNNNNNNNNNNNNNNNNNNNNNNNNNNNNNNNNNNNNNAGCCTTAATAAAAGGCGTTATTTTAGGAGGCAACATCTGGAAAGATTCCGTTTGGTACATATTGTGTAACAAAAACATGGGATATGAGGGTAATAAACAAACAATGCACAATAATGATAGTAAGGTTTGTTATATAGGATGTATAGGTAAAAATCCCCATATTTTAAGGGGGACAAACCAATATGCAGACTTTCTGGCGAATGAAGATCACATATATGAAGAAAATCTGATAATCTAGGAATATGC…	MAC4_vs_Niben-prom	17	MAC3_vs_Niben-prom	103	32.5985	215.254	52.5985	235.254	0.223581	-2.16113
Niben101Scf02232_651339_652339	TCTTACAAATTTATGAATAACAATCTTATATTTTTGAGACCGTAAAATTATAAGATAAAAATATTATCTCATACAATTAAATGAGTTGTACTATGACACAAAATAAAATTTTTCCATAAATGAGGGAGCACTACCCAGCAGAGCTAGCTCCATCTTTTTATACTATGACAATCTATGAATTCAATCTTTAAAATTTTTGGTTATTTTTGTTGCTATAGGTTTATATTTACTATTTATAACAATTTTGATAAATTTCTACACTATATCCTGTATTGAAAATAATGAGTTTAAATGAACCTGATATCAAACGGCGGGATCTGGCCCGACGACGACTCGTCAAGAGTACCTCAAGCTTTAGTATATTTGTAGTACTAATTTAGGAAGAATCTAAATTTCAGT…	MAC4_vs_Niben-prom	151	MAC3_vs_Niben-prom	653	289.551	1364.67	309.551	1384.67	0.223556	-2.16129
Niben101Scf15979_181509_182509	TAAGTTTGTGAAAAGCCAAACAAAAAAAAAGAATTTTTACCTCTTATAAAAAGGAATTATTAGTTATGTCTATTTATAAGTAGCTTATTACAAAAACTGGTCAATTAATAAAATATTATTAATATTAGCTAATTAGCTATTTGGAGCAAAAAAATATCAAGTTTTTGCTTTGTTGTGAGTGGTTGTTATTAGAATAGATTGGGCACAACTAAAGGAGCTTGAATATTAACTTTGGGATGATTTTGTAAAGTTTTGAGGTGGTTTGAATTGAAATTTTGAAGTAAAAGCTGAACATGAAAAAAAAAATAGTATGTGTATCACATTGTGCATCATTTGTGTATCACACATGTATCAATTGTGTATCATATGTATATCCATGTATACTTGTGTGTGATATAC…	MAC4_vs_Niben-prom	179	MAC3_vs_Niben-prom	768	343.243	1605	363.243	1625	0.223534	-2.16144
Niben101Scf10688_243898_244898	TGATCTGAATTTTTATTTAAATTACTTGGGAACTGTGTCAAAAATATTCTCACTGTTAAACGGGGACTTAGTTGCTGCATCTAAGTTTTCTCCACGCGCCTTATGGCCTATGTACTGCACGAAAAGTGCGATTTTTCTTTTCTTTTTTGTATGTGTTATGAAATAATATAAAAGACAAGAACAATAACTCAAGAACAAGAATAATATAGAGAGAGAATAGGGAGAGAGAAGTATTCTTATTAATACTTGGGGTGATTTACAATGGGGTAAGACCCCTCTATTTATAGGAAGAGGAATGACTTAGCTTTAAGCTAAAACTCTTAGACATTCACNNNNNNNNNNNNNNNNNNNNNNNNNNNNNNNNNNNNNNNNNNNNNNNNNNNNNNNNNNNNNNNNNNN…	MAC4_vs_Niben-prom	110	MAC3_vs_Niben-prom	485	210.931	1013.58	230.931	1033.58	0.223429	-2.16211
Niben101Scf00495_91648_92648	CAGGGGATGGTCTGAAGTGGTGGTCTACCAGTGGCTTTTATGTATTCAGAATAAAACCGGTTCTTGGTTTCTTGCGCAAGGTGCAATCAGGGAACCGGCCAATTTTTATACCGAGTTAATAGGGTACAACTAATTGGTTCATATAGTGCTAATCACTTGGGACACTTACACAAATGTCACATATAAATTTCAACTTACCAACCTCTACCCAATATTCCAAAAATCGAAACAAACAAGGAATTTTTTAATGGGTATAGTCGAAATTCATTGAAAATATACAGATAAGTCAGTATACAAAATTTGAGGAAGGTTGGAGGTGATTTGGACTGGTTTTGTATCAAAATTCATACTAATTAAATTGATGTCAAATTTTTTTTCTGTGACACATGTATCAAACAT…	MAC4_vs_Niben-prom	256	MAC3_vs_Niben-prom	1085	490.895	2267.49	510.895	2287.49	0.223343	-2.16266
Niben101Scf04875_255259_256259	GATGTTAAAAAACTTTTTTGTGACACATGTATCATGCATGTATCCCACACAGAGATATATATGGATATACATATGATACACAATCGATACAAATATGATACATATGTAATACACAGTGTGATACACGTATCATTTTTTTCATATTCAATTTTACTTCGAATTTTCAATTCAAACCACCTCAAAATTTCACCAAATCATCCCAAAATTGAGATTCAAACTCCTTAAGATATACCCAATCTATTGTAATAGCACCCACTCAAAAAAAAGTAAAATTTTGATTTTTTTTTTCCTACAAATAGCTAATTGACCGTTTTGACTAATATTAATAATATTTTATCAATTGACTAATTTTTATAATGAACTACTTCTAAATGAATATAGCTGATAATTTCCCTAAAT…	MAC4_vs_Niben-prom	62	MAC3_vs_Niben-prom	288	118.889	601.876	138.889	621.876	0.223338	-2.1627
Niben101Scf02699_105063_106063	TACCACTTATAAATTTGGCTATTTTAAATGGAAAACTTACACAAATATCCCAAATAAATCTCAACTCACCAACATCTAGCCATTAATCATAGACTTAATAAAACTCTCTAACAAAAATTGAAAAACTAAATAATAGGGTCTTTCTCTCAAAGAATCACATGCAAAAATCACCTTTCATATTTTTAAGCGTGATTAGCAACACTAGATATAAGACGGAAAGAAATTTTATGGATGAGGTACCAAATAAGGCGATAAAATACAAAAATATATACAATATTCTAAAAATCTAAACAAAAAAGGAACTTTTTCAATGGGTCTAGTTGAAATTCATTGTAAATATATAGATAAGTCAATATACAAAATTGAGTAAGATTAGAGGTGATTTGGACTGTTTTTTTT…	MAC4_vs_Niben-prom	25	MAC3_vs_Niben-prom	136	47.939	284.219	67.939	304.219	0.223322	-2.1628
Niben101Scf01677_664068_665068	ATTTAAACTTAAAACTGTTTTGAGGTTCTACAGAAAAACCCCACTTTGTTTTTTTCTTCTTCAACCCATATGTGCAGCCAAAGTTTCGATTTTTCTACTGTATGTGATGGATCTTTCAACAGGGTTTTGTGCAAGATTTAAGGTACTAGCGAGAACGATGTCGTAGTATATGGTTTCCTCATTTAGTTCTTAATGAATCTTTGTAATTGGAACATTTTTAAGAAAAGCTATTTTCGAAAAGAATCTTGATTGAGTACTGACTCGGCATTTTCTTTTTAACGTTTTTTGGTCAAAAATAAAAAGATGTAAAATACCTTAAATATTCAATTTTTCTAAAAATTGACCAAAAAGGAAAATTTTCACGCTTTGTTTTATACCCAAGGGAAAAAAAACGGTTAA…	MAC4_vs_Niben-prom	25	MAC3_vs_Niben-prom	136	47.939	284.219	67.939	304.219	0.223322	-2.1628
Niben101Scf02041_483173_484173	NNNNNNNNNNNNNNNNNNNNNNNNNNNNNNNNNNNNNNNNNNNNNNNNNNNNNNNNNNNNNNNNNNNNNNNNNNNNNNNNNNNNNNNNNNNNNNNNNNNNNNNNNNNNNNNNNNNNNNNNNNNNNNNNNNNNNNNNNNNNNNNNNNNNNNNNNNNNNNNNNNNNNNNNNNNNNNNNNNNNNNNNNNNNNNNNNNNNNNNNNNNNNNNNNNNNNNNNNNNNNNNNNNNNNNNNNNNNNNNNNNNNNNNNNNNNNNNNNNNNNNNNNNNNNNNNNNNNNNNNNNNNNNNNNNNNNNNNNNNNNNNNNNNNNNNNNNNNNNNNNNNNNNNNNNNNNNNNNNNNNNNNNNNNNNNNNNNNNNNNNNNNNNNNNNNNNNNNNNNNNNNNNNNNNNNNNNNNNNN…	MAC4_vs_Niben-prom	71	MAC3_vs_Niben-prom	325	136.147	679.201	156.147	699.201	0.223322	-2.16281
Niben101Scf03389_155727_156727	NNNNNNNNNNNNNNNNNNNNNNNNNNNNNNNNNNNNNNNNNNNNNNNNNNNNNNNNNNNNNNNNNNNNNNNNNNNNNNNNNNNNNNNNNNNNNNNNNNNNNNNNNNNNNNNNNNNNNNNNNNNNNNNNNNNNNNNNNNNNNNNNNNNNNNNNNNNNNNNNNNNNNNNNNNNNNNNNNNNNNNNNNNNNNNNNNNNNNNNNNNNNNNNNNNNNNNNNNNNNNNNNNNNNNNNNNNNNNNNNNNNNNNNNNNNNNNNNNNNNNNNNNNNNNNNNNNNNNNNNNNNNNNNNNNNNNNNNNNNNNNNNNNNNNNNNNNNNNNNNNNNNNGGTCCATCTCATATTTATGGCACAGGATTGTTATCACTCCCTACTTTTTAAGGCACCCTCAAAAAATCTTTTCA…	MAC4_vs_Niben-prom	79	MAC3_vs_Niben-prom	358	151.487	748.166	171.487	768.166	0.223242	-2.16332
Niben101Scf05177_99243_100243	CACATGTGCACTCAAATCTTGATAACAAAATTGGTCAGCAATGAGATTAGTTTACTGTAATTAACCAGACAACTAAAAGAAAGACGTCTTCAAAACCTTTGCAGTAATAGTAAGACATATATAGGTTAAAACTAGTGGGGCAAAGAGGATTACAAAAATAGTTATCCACTTAAAAATGGATTGGATAATAAAATTTTTAAAAATTTGTCCAGTATAGATAAGAATATATTAGGGAAATTACCAGCTATGTCCATTTAGAAGTAGCTCATTACAAAAATTGACCAATTGATAAAATATTACTAATATTAGCCAAAACGACCAATTAGCTATTTGTAGCAAAAAAATGTCAAATTTTTACTTTCTTTTGAGTGGGTGCTATTAGAATAGATTGGGTATATC…	MAC4_vs_Niben-prom	255	MAC3_vs_Niben-prom	1082	488.977	2261.22	508.977	2281.22	0.223117	-2.16413
Niben101Scf01111_556076_557076	CGTAAGGGATGTCACGTGATTGGCACGTGAATTCTGGTTAGTTTTATATGCTAAAACATCAATATCCTTACGCAAATAACTGGTCATATTCGCCATTTAATTTTTCTAACCATATACAAAGATTGTAAGTTAATGATGCATAATTATATATATAATATATAAAATATGCATATATTATATATTCTACTTTTAATTTAAACGATTAGATATTCGATTATTTGATAAACTTGGTAACAAATAGGTTTCATAACCACTATAGTTTAGAACCTCGTAACTATAGTATGCCTACCATTCATAACTACTATTAAAACAACAATAACCCAGTATAATTCCACTTAGTGGGGTCTGCGGAGGATAGTGTGTACGCAGACGTTACCCCTACCCTTGGGTAGAGAGGCT…	MAC4_vs_Niben-prom	150	MAC3_vs_Niben-prom	653	287.634	1364.67	307.634	1384.67	0.222171	-2.17026
Niben101Scf07778_415166_416166	TAGCAAGCCTATCCGATGATTAATAATCATAACTATGAGCTATCAATCAAAGGCGAATCTATGATATGGAGGTTCAGGTGCTACACCGCTTTGAACAGACATGTTGCTATTTACATTGTCCATATATGGTATTATTACACACACACACACACACACACACACATATATNNNNNNNNNNNNNNNNNNNNNNNNNNNNNNNNNNNNNNNNNNNNNNNNNNNNNNNNNNNNNNNNNNNNNNNNNNNNNNNNNNNNNNNNNNNNNNNNNNNNNNNNNNNNNNNNNNNNNNNNNNNNNNNNNNNNNNNNNNNNNNNNNNNNNNNNNNNNNNNNNNNNNNNNNNNNNNNNNNNNNNNNNNNNNNNNNNNNNNNNNNNNNNNNNNNNNNNNNNNNNNNNNNNNNNN…	MAC4_vs_Niben-prom	3	MAC3_vs_Niben-prom	46	5.75268	96.133	25.7527	116.133	0.221752	-2.17298
Niben101Scf11891_49179_50179	AAAAGGGAAAAGACTTTTGATCTTGTAGTATAAAATAAGGTATATATATTTGAAAATTTACCTCTAACCAATATTTCAAAAATCGAAACAAACAAGGAATTTTTTTAATGGGTATATTCGAAATTCATTGAAAACATATAGATAAGTTAATATACAAAATTTGAGGAAGATTGTAGGTGATTTGACTGATTTTGTATCAAAATTCATAATTAAATCGATGTCAAAAAAATTCTTCTGTGACACACGTATCAAACATGTATCACGTATGTATCTCACACACAGATATACATTGATATATATGTGAAATACAATCGATACAAATATGATACATATGTGATACACAGTGTGATACACGTATCATTTTTTTTATATTCAGTTTTTACTTCGAATTTTCAATTC…	MAC4_vs_Niben-prom	251	MAC3_vs_Niben-prom	1077	481.307	2250.77	501.307	2270.77	0.220766	-2.17941
Niben101Scf10866_171049_172049	NNNNNNNNNNNNNNNNNNNNNNNNNNNNNNNNNNNNNNNNNNNNNNNNNNNNNNNNNNNNNNNNNNNNNNNNNNNNNNNNNNNNNNNNNNNNNNNNNNNNNNNNNNNNNNNNNNNNNNNNNNNNNNNNNNNNNNNNNNNNNNNNNNNNNNNNNNNNNNNNNNNNNNNNNNNNNNNNNNNNNNNNNNNNNNNNNNNNNNNNNNNNNNNNNNNNNNNNNNNNNNNNNNNNNNNNNNNNNNNNNNNNNNNNNNNNNNNNNNNNNNNNNNNNNNNNNNNNNNNNNNNNNNNNNNNNNNNNNNNNNNNNNNNNNNNNNNNNNNNNNNNNNNNNNNNNNNNNNNNNNNNNNNNNNNNNNNNNNNNNNNNNNNNNNNNNNNNNNNNNNNNNNNNNNNNNNNNNNNN…	MAC4_vs_Niben-prom	108	MAC3_vs_Niben-prom	483	207.096	1009.4	227.096	1029.4	0.220611	-2.18042
Niben101Scf02494_1043728_1044728	CATTTTTTGGGAATAATATCGCTCTCATATATGAACTACTACAACAACAACAACCTAGTATAATCCCGCAAGTGGGGTCTGGGAAGGGTAATATGTACGTAGACCTTACCCCTTACCCCGATGGGAAGAGAGGTTGTTTTCAGGAGATCCTCGACTGAAGAAAGTAACAAGAGACAATATATTAGCACTATCAATTGACTCATAATAAAATAACATAAAATACATAACATAGCATAAAATAGCAAAATAACAACAATATAAGAGATATAAGGAATACGAAAAGGATGGAAGGTACACTAATATCCAACAGATACAGCCCTGCATCAGTAGCTAATCAGTAGCATCCTAAGATTAACTCCTAACTGGCTAGTTTCACTCTAGTGCGCTGTAGAAATATCC…	MAC4_vs_Niben-prom	20	MAC3_vs_Niben-prom	117	38.3512	244.512	58.3512	264.512	0.220599	-2.1805
Niben101Scf04071_296409_297409	CTTCTTTTTATAACAGGTTCCCTTTTTTTCTACTGCAACCACACAATTACAGTCATACAAACAAGAGTCTGGCATTCATCTTGATTAAGGGAGTCCATTATCTCATAGTTTGCAGACAACAACAACAACAACAACTACCCAGTATACTCCCACCAGGTGGGGTCTGGGGAAGGTAATATGTAGACAGCCTTACCCCTACCCAAAAGGGCAGAGAGGCTGCTTCCAAGCGACCCTCGGCGCATAGGACANNNNNNNNNNNNNNNNNNNNNNNNNNNNNNNNNNNNNNNNNNNNNNNNNNNNNNNNNNNNNNNNNNNNNNNNNNNNNNNNNNNNNNNNNNNNNNNNNNNNNNNNNNNNNNNNNNNNNNNNNNNNNNNNNNNNNNNNNNNNNNNNNNNNNNN…	MAC4_vs_Niben-prom	104	MAC3_vs_Niben-prom	467	199.426	975.959	219.426	995.959	0.220316	-2.18235
Niben101Scf04276_111542_112542	TTTTCTGCGATAAAAAGAATGATTTATATGTGATAATTTATAGTCACATAAAAATATTTATATATAATAATTTATAGCTAAATAAAAATATATATACCTTATGAGAAAAGCTTTTTAATGAGTTTTATACTAGTGCTTTTACTAAAACGATTTTGTGATGAGAGAATTACCTGACAGTGGTTTGTATTAGGCTTGGGCCTTGGATATATCGGGCCAGGAGCTCAATGCACTAAGAGAAATTCAAACATACTTAAATTTATAAGTGATCATTTAAAAATAATTATAGTTTCAAAAGTCATTAAATTTAGTAACTTTTATGTAAATGTTATGAAATAATATAAGAACAAGAACAATATAGAGAAAAGTAGAGAGAGGAGTATTCTTATTGATACTTTGGAA…	MAC4_vs_Niben-prom	143	MAC3_vs_Niben-prom	630	274.211	1316.6	294.211	1336.6	0.220118	-2.18365
Niben101Scf17276_10244_11244	TGGAATCTTGGATGTAAGTTTTGGAATGATTTCTTGAAATTTTGAGGTGGTTTGAATTGAAAATTCGAAGTAAAAACTGAACATGAAAAATGATTTGTGTGACACTATGTATCATTTGTGTATCAATTGTCTATCACATGAATATCTATGTATACCTGTATCATTGTATGTGAGATACATTGCGTGATACATGCGTCGCAGAAGAATTTTTTTAATTGAATTTAATTACAATTTTTGATATAAAATAACTTCAAATCACCTCCAATCTTCCTTAAATTTTTTATATTGACTTATCTATATGTTTTCAATGTATTTCAACTATACCCATTGAAAAAATTATTTTTTGCTTAGAAATTTTAGAATACCGAATATATTCTTTTTGTATTTCATCGCCTTATT…	MAC4_vs_Niben-prom	58	MAC3_vs_Niben-prom	276	111.218	576.798	131.218	596.798	0.219871	-2.18527
Niben101Scf06318_5811_6811	CTACAAAACTGAACCCAGACACAAAAAGTTAAACGCTGTGGCAGTTAGTAAAATATACAAGATCTCTAGTAATAAAATAGCACCTTAAATAGAATTAGAGGATTCTCCATTGGGGCATAGTGGCGATATAGAGGCACAATGAGGCATGAGCAACTATTTGAAAATCCCATTCAAATTTTGCATGCCATCAACAAGCCTCACAAAACCAAGAAAACCAAAGTTTTCAACGTTTGAATGTTTCCCACTAGAAGGCGCCCTCTTTTTTTTTTCACAAACAAGCAATCAATCAACTAAGCCTCAATCCTAAAAATAGGTATCGCCATTATATGAGTCATCTATGTCCATTCTGATCTATTTGGGCTAGATGAAAAAATGAGGTACAAAATTAATTCAATGGCA…	MAC4_vs_Niben-prom	741	MAC3_vs_Niben-prom	3127	1420.91	6534.96	1440.91	6554.96	0.21982	-2.18561
Niben101Scf00972_138386_139386	NNNNNNNNNNNNNNNNNNNNNNNNNNNNNNNNNNNNNNNNNNNNNNNNNNNNNNNNNNNNNNNNNNNNNNNNNNNNNNNNNNNNNNNNNNNNNNNNNNNNNNNNNNNNNNNNNNNNNNNNNNNNNNNNNNNNNNNNNNNNNNNNNNNNNNNNNNNNNNNNNNNNNNNNNNNNNNNNNNNNNNNNNNNNNNNNNNNNNNNNNNNNNNNNNNNNNNNNNNNNNNNNNNNNNNNNNNNNNNNNNNNNNNNNNNNNNNNNNNNNNNNNNNNNNNNNNNNNNNNNNNNNNNNNNNNNNNNNNNNNNNNNNNNNNNNNNNNNNNNNNNNNNNNNNNNNNNNNNNNNNNNNNNNNNNNNNNNNNNNNNNNNNNNNNNNNNNNNNNNNNNNNNNNNNNNNNNNNNNN…	.	0	MAC3_vs_Niben-prom	34	0	71.0549	20	91.0549	0.219648	-2.18674
Niben101Scf11960_330626_331626	AATGCTTCTCGTATGATGACACGACATAGCCACGTAAGTGAAGGAGAGGTGTGCATCTCATGTTATGTTGATTTTAAAAAAAGAGGCAAAATTAGAAGAACAGGTACCTAATTACATTGCTTTAATTAAAGTTCTTTAATGCCTTAAGCCAAGCATATTTAATGTGGTTGAACGCAAATGAAGTTCCCAATCGACTAAACAACCAACAGTACTATCTATAGCATTGCGTGTCATTGTAATCCTTATATATCATAACTGCATATTTGTGTAAACCACAATAAAACTACAACAACAACAACACAATATAATCCCACTTAGTGGGGTCTGGGGAGGGTAGTGTGTACGCAGATCTTACCCCTACTCTTGGGTAGAGAGGCTGTTTCCAAATAGACCCCCGGC…	MAC4_vs_Niben-prom	979	MAC3_vs_Niben-prom	4130	1877.29	8631.07	1897.29	8651.07	0.219313	-2.18894
Niben101Scf09516_56077_57077	TCCAGTATATAAACGGCTAAGGCCGTCCACAGTATTAAGGCTATGGCCATCTCCAGTATATAAATGGCTAAGGCCGTCCACTGTATTAAGGCTATGGTCATCTCCAATATATAAACAGCTAAGTCCATCCATAGTATTAAGGCTATGGCCATCTCCAATGAATAAATGGCTATGGCCATCCTTAATACGTATGCAAAAGTGACTCGACTGCGGTCAAAGTCACCTGAATGTCCAAGGCCATCAACATAAATGGTCGAAGCCATCAATTTCAGTGGCATTATCTCCCGCATGAAAATGGCTACGGCCATTACTGACCTCGACCAAAACCGCATCCGGAAAAGTCTGCTCATCGAGCTCGGTCAAGGCACGACCTCAATAAGCGGAGGGACCGACTGTATG…	MAC4_vs_Niben-prom	5	MAC3_vs_Niben-prom	55	9.58779	114.942	29.5878	134.942	0.219264	-2.18926
Niben101Scf14210_91051_92051	AAAATGAAGTGTAAAGACGAGATATATACAAGCTGTTCTTGGAATTGTCAAACACGTCTTCCCCGTGTGGACGGTAGCACACGTCACTCGTGTGTGGACCATGTTGGCAAAAAACAATTATTTTTCGGGTCAAATTCTTTTTTTTTTGGGAGCAAAAAATGTTGGGAAATTACTAGTTATGTTCATTTATAGGTAGCTCATTACGAAAATTTGGTCAATTGATAAAAGATTACTAAAATTAGCTAAATTAGTCAATTGCCTACTTGTAGCAAAAAAATATCAAATTTTTGCTTTGTTTTGCGTAGGCGTTATTAGAATAGATCGGGCACGCTTTAAGGAGCTAGAATCTTAGTTTTAGGATATTTGGTGAAGTTTTGAGGTGGTTTGAATTGAAAATTC…	MAC4_vs_Niben-prom	235	MAC3_vs_Niben-prom	1020	450.626	2131.65	470.626	2151.65	0.218729	-2.19279
Niben101Scf02613_318211_319211	TCACCGGATAGGGGTAAAGTCTGCATACATATCACCCTACTCAAATCCAACTTGTGAAATTATACCGAATATATTGTTGTTGTTGTTCATTTTTTTTAACGCTATATATAGTGACTTTGATGATATAAAAATTTGATGACCAATCTACAAAATGATTCCATGTATCTCTAACCATGATTGTTGTTCGTTTATCTATTATCCGACTTAGTACTACGTTATCCTAGTTTGAGCGTAGTCTTGAAAAGTTATCTCATATTATTGATCTTTGACGCGTGTAATTCTAACTGTTGATTTCAATGGGAAAACAGAAAAGAAGCCAACCGGGGAAGAAGCTTCGAGATAAAATTATGAAAGAAAAATAATTATCAAAAAGATAATAGTATATCCCAGATTTTCGTT…	MAC4_vs_Niben-prom	4	MAC3_vs_Niben-prom	51	7.67023	106.582	27.6702	126.582	0.218595	-2.19367
Niben101Scf00050_83465_84465	GTATATTATGCTAGAACTTTTCGTGTGATAAAGTTCTAATATAATATGTTAGAAGTTTATACCCATTAACTCCAATACTCTATAATTATGCACAATGACGGACCCAGGATTCTGCGCGAGTGGGTTCAGTAGGAAAAGTTAATAACTAATATAAGCTTATAAACTGTATAAGCGGGTTCAAAAATAATTTCTATAATAAAATTTACCTCGCTTTAGCTATAATTTATACATATACACAATATTATTTTTTGACGAAGCGGATTCAGTTGAACCCACTTCTCACCACTTAGGTCGGCCCCTGATCATATTATGCCAAAATTTTTCATGTTTCAGTAAAATAATAATTATTTTTTTTAATAAATTTATAAATACTAACTATTTTTCGATTTCCAATTTTAA…	MAC4_vs_Niben-prom	205	MAC3_vs_Niben-prom	897	393.1	1874.59	413.1	1894.59	0.218041	-2.19733
Niben101Scf02507_299608_300608	TTGATGCGAATATGCGTTCGTCAGATCAATGGGATGAGGATCAGGACTCCACGTGATTCGCACGTGACTTTTTTATATATAATTCCAAAAATTGTATTTTCGTGGGTAGAATATTTTTCGAGAAAATATCTTCTATGAAATTATCTTCTGTTCTTGCTTGTCATATTACCAAAATTATTATAGGCATAAATCTTTAACAGGCATGTGATCTTATTCGGTTACACTTATCTTAACTCTCAATTGGTGTCAAATAATGCATATCTGAAAATGCATTGCGCTACCAAACGAATTATTCTCGGATCATAAACTTTTATATCTTTTAAGTATTTTAAATTATAAAATATTATGATTTATAATACTTTTTCATGTAGTTTTCAAATATATAAATTCTATTTTAAA…	MAC4_vs_Niben-prom	132	MAC3_vs_Niben-prom	590	253.118	1233.01	273.118	1253.01	0.217969	-2.1978
Niben101Scf05414_165434_166434	AAACGAGGGTTTTTTGGGGGAAATATGCGACTTCTGTATTGATTATTAGCAAAACCGAACTCCTTTTGAAACTTTTTCTTCTTTCCGGTTGGAGAAGGAGTAGATTCGTCCCTAACAACAATTTTGTTTTTGTTTGTGGGTGGAGTTTCCAGTTTTCCACTATGTTATTCTATACTAGTTTTGAATTTGATACAAGTAGAAATACTTGCTAAATTTAATCTACTGAAAATTTCAGCCCACCGGCAGAGTAAACCGTCAAGCTTTTGTTCAGAAGGGCTCATCCTAAGTATTAGTGGGCGTTGAGACTTTGGACATAACAATTGTAAGTATTAGTGCGCGTTTGGACATAACAATTGTAAAAGGGTGTTTTATATTGCTATATATATTACCTTAATGTTT…	MAC4_vs_Niben-prom	16	MAC3_vs_Niben-prom	102	30.6809	213.165	50.6809	233.165	0.217361	-2.20183
Niben101Scf01375_413249_414249	AGTGAGGAATAATGCAAAGAACTTTGTTGGTTTCATCGTTTTAAATAGAGAGGAGAATTAGAGTGTCATCGTCATGTGAGAGGCACAGTTTCAGTTGATTTAAATATTAAAAAATAGAACAGTAATAAGTAATTCCTATGCTTCTGCTTACATACAGATACGGACTAGAGGTTAATTTAACAGAGTAACAGTCTCATATTTGGTTGCATCCAATAAACTTCACACTTCATATTTGACAGCCTTTTCCTGATCAGATGTAAAAGATTCCCCAACGTTCCCTGCTATAAGCCTCAAGGTCTCGTCCTCCCCTAGAGGTAGTACTATAATTTTTATTTTACCAATATAAAATTAAGTGTTGTAGACTAGTAATTCCAAGCCTACACTATAGATATCAATGAC…	MAC4_vs_Niben-prom	2	MAC3_vs_Niben-prom	43	3.83512	89.8635	23.8351	109.863	0.216952	-2.20455
Niben101Scf11384_127495_128495	NNNNNNNNNNNNNNNNNNNNNNNNNNNNNNNNNNNNNNNNNNNNNNNNNNNNNNNNNNNNNNNNNNNNNNNNNNNNNNNNNNNNNNNNNNNNNNNNNNNNNNNNNNNNNNNNNNNNNNNNNNNNNNNNNNNNNNNNNNNNNNNNNNNNNNNNNNNNNNNNNNNNNNNNNNNNNNNNNNNNNNNNNNNNNNNNNNNNNNNNNNNNNNNNNNNNNNNNNNNNNNNNNNNNNNNNNNNNNNNNNNNNNNNNNNNNNNNNNNNNNNNNNNNNNNNNNNNNNNNNNNNNNNNNNNNNNNNNNNNNNNNNNNNNNNNNNNNNNNNNNNNNNNNNNNNNNNNNNNNNNNNNNNNNNNNNNNNNNNNNNNNNNNNNNNNNNNNNNNNNNNNNNNNNNNNNNNNNNNN…	MAC4_vs_Niben-prom	117	MAC3_vs_Niben-prom	530	224.354	1107.62	244.354	1127.62	0.216699	-2.20623
Niben101Scf03817_988833_989833	CTCATTCACTTAAAATAAGCAGAGAAAATAGCGGTTGGGTAAGAAACCCACCACTCACCTTTTTTTTGGGAAAACTTATAGAAATATCCCATATAAGTTTCAACTTACCAAGCTCTAGCCAATATTCTAAAAATCGAAACAAACAAAGAATTTTTTTAATGGGTATAGTCGAAATTCATTGAAAACATATAGATAAGTCAATATACAAAATTTGAGGAAGATTGGAGGTGATTTGAACGGGTTTTGTATCAAAATTCATAATTAAATCGATGTAAAAAAATTCTTCTGTGACACATGTATCAAACATGTATCACTCATGTATCTCACACACAGATATACATGGATATACATGTGATACACAATCGATACAAATATGATATATATGTGATACACGTATCA…	MAC4_vs_Niben-prom	252	MAC3_vs_Niben-prom	1102	483.225	2303.01	503.225	2323.01	0.216626	-2.20672
Niben101Scf00528_31743_32743	NNNNNNNNNNNNNNNNNNNNNNNNNNNNNNNNNNNNNNNNNNNNNNNNNNNNNNNNNNNNNNNNNNNNNNNNNNNNNNNNNNNNNNNNNNNNNNNNNNNNNNNNNNNNNNNNNNNNNNNNNNNNNNNNNNNNNNNNNNNNNNNNNNNNNNNNNNNNNNNNNNNNNNNNNNNNNNNNNNNNNNNNNNNNNNNNNNNNNNNNNNNNNNNNNNNNNNNNNNNNNNNNNNNNNNNNNNNNNNNNNNNNNNNNNNNNNATGAATTGGTGAATTAAAATGAAAGAATGAGGGGGTATTTATAGTTGAGAAATGGGAAATTGTGTAATTATATAAAGTTTGGGGTTAAATTAAATTTGAGGGGTCAAATGGCTAAATTTTAAAAATGCCAAACGGCTATTTCTGCA…	MAC4_vs_Niben-prom	44	MAC3_vs_Niben-prom	221	84.3726	461.857	104.373	481.857	0.216605	-2.20686
Niben101Scf04406_298667_299667	AGCTTCGTTGGTATTTGTAGAGCTGTTGATATAATTTTGGTGGCAAGGATCTTTTATACAGAATGGGCCTTCTTTGATTTGCCCTTTGTTTGGGCCTTCAGACTTGGATTTCTACAATAATAGGACTGAGTTTCTATTGGGCCCAAAAATGTTGGACTTTTAACTCTTGAGCAGCTTTCTTGACTAGGCCGGGTCAGGAGATTTTTTTCCAGCCCTATTGTACAAATAACTTGGAGTTGGGCCAAGTAAATTTGAAGTAAAGTTGTCCTCTGCCACCTGACTTCCCACGGGGTACGATGGTACTTTAGGTTGCTAAGTAAGCCTAGAGCTTCTCGAACTAGAGAAGAAAGCAATGGAGCCAAATAAGAAACTTGTATTGCACTAAGAGAGAGTTACAAT…	MAC4_vs_Niben-prom	18	MAC3_vs_Niben-prom	111	34.5161	231.973	54.5161	251.973	0.216357	-2.20852
Niben101Scf00152_919727_920727	CAAGCCCATCCTAGGTAAAAAATAATAATAATAAAGAAATTACCACCATTTATAGGTAGCTCATTATAAAAATTGATCAATTGATAAAACATTACTAATACTAGTCAAATTAGTCAATTAGGTATTTATAGCAAATAAATATCAATTTTTTGCTTTCTTTTGAGTGGGTGCTATTAGAATAGATAGGGTATATCTTAAGGAGCTTGAATCTCAGTATTAAGATGATTCGTAAAGTTTTGAGGTGGTTTGAATTGAAAATTCGAAGTAAAAACTGAATATAAAAAAAATAATATGTGTATCACATATGTATCATATTTGTATCGATTGGATCACATGTATATCTATGTATACCTATGTGTGAGATACATGTGACGCGGAAGAATTTTTTGAACTCAATTT…	MAC4_vs_Niben-prom	211	MAC3_vs_Niben-prom	930	404.605	1943.56	424.605	1963.56	0.216242	-2.20928
Niben101Scf04285_429531_430531	TCATAGCTTCCATTTCAGGTTTTAAGTTCAATTCTATTTCACAATACTAACAATACCCAAAGCGCAAATTCTGGGGATTTATGCCGGGGGTCTATTTGGAAACAGCCTCTCTACCCCAGATAGGGGTAAGGCTGCGTACACACTACCCTCCCCAGACACCACTGAGTGGTATTGTACTGGGTCGTACTTTTTACAGTCTAGTAGCATGTTTTGATTAACAAATCAGGTATAAGTTCTTTCGATTTAATTTTAGTATTGAGATAACTTATATTTTATAGAATATGAAGTAATTAGTATTAATATAATTTATATTTTTTTTAAATATTATGTAATTATCATTCTTAATATACATACCAAATAATAAATAAATAATAATTCTAGCATAACTAATTTCAGTAT…	MAC4_vs_Niben-prom	192	MAC3_vs_Niben-prom	852	368.171	1780.55	388.171	1800.55	0.215585	-2.21367
Niben101Scf04410_328481_329481	ATCCTAAGCTTATTCAATAACAAAAAGAAAAAGATCACAGCTTTATCAGTTCACGCATGTGTTAAAACTCTCCTTCCACTTCATGTAGTTTTCTAGACCTGAAACCATAACAACAACAACAACAACAACAACAACACAGTATAATCCCACTTAGTGGGGTCTGGGGAGGGTAGTATGTACACAGACCTTACCCATACCCTTGGGTAGAGAGGCTGTTTCCAAATAGACCCCCGGCATCCTTTCCTCCAAGAACTTCCCACCTTGCTCTTGGGGAGACTCAAACTCACAACCTCTTTGTTGGAAGTGGGGGTTGCTTACCATCAGAGCAACCCCTCTTGTCACCTGAAACCATACCAGGAGGTCATGAGTTCGAGCCATTGAAGCAACCTCTTGCAGGTA…	MAC4_vs_Niben-prom	1126	MAC3_vs_Niben-prom	4828	2159.17	10089.8	2179.17	10109.8	0.215551	-2.2139
Niben101Scf04934_458913_459913	TAAAAGGAAGCATGTATCCAATCAAATAATTAAGGTGTGCTTAAGCTCTAAAAACATTTATTAAAAGGAAAATTACCAGCTATGTCCATTTAGAAGTAGCTCATTATAAAAATTGGCCAATTGATAAAATATTAATAATATTAGCTAAAATGACCAATTAGCTATTTATAGCGAAAAAATATTAAAATTTTTTTACTTTCTTTTGAGTGAGTGCTATTATAATAGATTGGGTATATCTTAAGGAGCTTGAATCTCAGTTTTCGGATGATTTGGTGAAGTTTTGAGGTGGTTTGAATTGAAAATTCGAAATAAAAACTGACTATGAAAAAAAATGATACGTGTATCACACTGTGTATCACATATGTATCATATTTGTATCGATTGTGTATCACATGTATA…	MAC4_vs_Niben-prom	234	MAC3_vs_Niben-prom	1031	448.709	2154.63	468.709	2174.63	0.215535	-2.21401
Niben101Scf02510_237247_238247	TAGATTTAATATCTAATATCTATGGCTTTTATAATCAACAACAACAACCTAGTATAATTTCATTTAGTGGGGTATGGGGAGGGTAGTGTGTACGCAGACCTTACCCCTACCATTGGGTAGAGAGACTGTTTCCAAATAGACCCCCAGCATCCTTCCCTCCATAAACTTCTCACCTTGCGGGGAGACTCAAACTCACAACCTCTTCGTTGGAAGTGGAGGTTGCTTACTATCAGAGCAACCCCTCTTGTCTTAATCGCTTTTATAATCATTTTTTGGAATAATAGAAGCAAGCGCATTGTAGTCTACACAAGGGACCCTAATTATGAATTATCGATAATACTAAAATGGTAAAGTCCACTCTGCTATGGACTTGTGATCAAGGGAGAGTTGATGAAACAA…	MAC4_vs_Niben-prom	152	MAC3_vs_Niben-prom	682	291.469	1425.28	311.469	1445.28	0.215508	-2.21419
Niben101Scf02510_604674_605674	AATGAAGATACTCCAAGGTTTTTCTTTCTTTTTTGAACAAGCGTAAAAAGTAAAAAGAAATTTCTCTTAAGTATATATTTTAATTTTTTTTTAATAATTTGAAGGAGAACAATTTTGTTTTTGAACTATTTGAAATGGAATAATTTTGTCCTCGAATTTCATTTACTTGTGGCCAAAACAAAGAATAAAATACATAATCGTCGATCAGCTGAAATTAATTATCTGCAAGGTGAAAAATATATAAATTATATATAACTTTTCTATATAATACACATATAAAAAAATATTTTATCGACTATTATTTATATAAGGGACAAAAAATATACATTCTCAACAACAAACTCTTCGTTGTTATGAAATAATATAAGAACAAGAACAATAATACAAGAACAAGAACAA…	MAC4_vs_Niben-prom	122	MAC3_vs_Niben-prom	555	233.942	1159.87	253.942	1179.87	0.21523	-2.21605
Niben101Scf00428_1636794_1637794	NNNNNNNNNNNNNNNNNNNNNNNNNNNNNNNNNNNNNNNNNNNNNNNNNNNNNNNNNNNNNNNNNNNNNNNNNNNNNNNNNNNNNNNNNNNNNNNNNNNNNNNNNNNNNNNNNNNNNNNNNNNNNNNNNNNNNNNNNNNNNNNNNNNNNNNNNNNNNNNNNNNNNNNNNNNNNNNNNNNNNNNNNNNNNNNNNNNNNNNNNNNNNNNNNNNNNNNNNNNNNNNNNNNNNNNNNNNNNNNNNNNNNNNNNNNNNNNNNNNNNNNNNNNNNNNNNNNNNNNNNNNNNNNNNNNNNNNNNNNNNNNNNNNNNNNNNNNNNNNNNNNNNNNNNNNNNNNNNNNNNNNNNNNNNNNNNNNNNNNNNNNNNNNNNNNNNNNNNNNNNNNNNNNNNNNNNNNNNNN…	MAC4_vs_Niben-prom	68	MAC3_vs_Niben-prom	325	130.394	679.201	150.394	699.201	0.215094	-2.21696
Niben101Scf21589_57416_58416	TTGAATATGTTAAGATGGGGTTTTATATCTACTTTTACAACTTATATGTTTTTGGGAGAGGGAATTCTGGATTCTTTAAGAAGATTTGGCTGACCTTTTAGCTTTTCTGTTTGCTTTAACTTGCTTTTAGGCTCTGCAGAGTAATAGAAATTTTGAAGATATGATGATTGTTGGGTTGCTTTATGGTTAAGTTTAATTCAGAATAGGATCATAATATGGTCGTGAGTTCTAGTCTCCCCATCAGCAAAGTGGGAAGTTATTGGAGGGAAGGATGCTGGGGGTCTATTTGGAAACAGCCTCTCTACCCCAGGGTAGAGGTAAGGTCTGCATACGTACTACCCTCCGTAGACCCCATTATGTGAAATTATACTTGGTTGTTGTTATTGTTGATTATTATGG…	MAC4_vs_Niben-prom	109	MAC3_vs_Niben-prom	500	209.014	1044.92	229.014	1064.92	0.215052	-2.21724
Niben101Scf04457_489938_490938	GTACTTAAGTTATTTTTAAGCTAAAATGACAAAAATAAGCTAAAAACAAAAAAATTTAACTTATGGTTTATACTTGAAAGTCACTTAAAATAAGTCCATTCGAACGGACTCTTAGAATCATTTTTGAAAAACTTGAACAAACACTAATTGATACTCAGAAGTGTTAAATTTATTAACCAAACATAAACTATTTCTCGTAAAGAATACTTTTGAGAAAAAAAATTGAAAAAAAAATACCTTTTAAAATAAAATGATTTTTAAAGCTGGGTCAAACATGCTATAAGTATTATAGTAACAGTAAAGCCTAATTTTGCACCTTGTACGTTAGATGGGGAAAAAGATCTTTAGGAGCCTATTTGTAGTAACTATGATCTTTAGGAGCCAATCTCAACTAGTAGG…	.	0	MAC3_vs_Niben-prom	35	0	73.1447	20	93.1447	0.21472	-2.21947
Niben101Scf06639_120173_121173	GATATATTTTAGATCACAGATTCTTTTTTTTTTATTTTCATATTTAATCGTGCATTCATCTGGATAGAGGATGTATTTAATTGGTCTATTAGTTTTGTGAATTTTTTTTTAATGACAATTTTCCCAAAACGAATTAAGTACTACTATTGTTTATATGTAAGATATTTGGTGGGGTTTGGATATAAGAATCGTAAAATTCCAGAAAAAAGTAAAAAAGAATTCAAGTAAAAATGATATTTGAAAATTAAAGTTGTGTTTGAATATGAATATAATTTTGATTTAGGTTTAAAATTTTGTGAGTGATTTGAGTAAAATTTTGAAAAATAGTATTTCAGAGTTTTTCAAATTTTTGAAAAATTTTAAAAAATTCATCTTCAAGTTAAAATTTAAAATTTATGG…	MAC4_vs_Niben-prom	51	MAC3_vs_Niben-prom	253	97.7955	528.732	117.795	548.732	0.214669	-2.21982
Niben101Scf05146_547158_548158	AAAACTATTAACTAAAACTTTATTATTTTTGGCCAAATAAAAATATTTAGCCAAAATAATGTAGTTACATGTAATTTTTATTATATATTTTATTCAAAAAAAAATTATCTAAAAAAGTAATATTCTTAAAAGGGTAAAAAAAATATTTTATTTTTCACAAAATGCAAAATAGACAGAAAAATTCACGTGGTAGGCAAGTGCTCACATACGTTTTGCCGCATTAACGTCTAGGGGTAATGACCCTCAAAATGCCAAGTTGAGGAGTAATTAAGATCGGGTATAGTTCGAGCAGTATACTAATGAGAAATTACCAGCTATGTCCATTTAGAAGTAGCTCATTACAAAAATTGGCCAATTGATAAATATTACTAATATTAGCCAAAATGGCCAATTAGCTAT…	MAC4_vs_Niben-prom	233	MAC3_vs_Niben-prom	1033	446.791	2158.81	466.791	2178.81	0.214241	-2.22269
Niben101Scf00289_564899_565899	AGAATAGTACTACTAGTAGTATTTGCCGACCATGATAATGTGATTATTACGCAGAGGGCAGGGGATCAACAAACGGATGTTTTCCCGCATCAAGTTGAAACTTGAAAAAATAACTTTTAGAATATTTTAAAAATTAATTTTTAAAAGTTAAAATTATATTTATATATATATATATATATTTTTTATTTAAATAAATTAATTTTTTTAAATAAAATAATAAATTTCACTCAAAATTTATCCTAAAATACATTTTGAAAACTTGAATAATAATTTTAGATATTTTTTAAAAATAGATCGTTAGTCTATAAATAAACAATATTTTAATAAAAAAATTAAAAATACGTTGTCAAAATGTATGACCAATCAAGGCCTTAGTATTGCGTTCATTACCTTGGAACT…	MAC4_vs_Niben-prom	119	MAC3_vs_Niben-prom	545	228.189	1138.97	248.189	1158.97	0.214147	-2.22333
Niben101Scf08782_248762_249762	CGTTCCTGAGGGAGGGGAAGGGGGGCAAAAGACCAAAAGTAATCCTTTGTTTTGGAAAAATCTTATTTTATTAGAGATTGCATAACATTTTAATTTTATTGTATTTATGTAGGAGCAATTATTTTTACTTTGTTTGTCAGATTAGTACGCTTTCTTTTTTAAAAACCTTTTCTCTCATAAAAGATACTACATTTTTTAGAAGGGAAACTTACAGAAATGTCCCATATAAGTTTCAACTTACCAACCTCTAGCCAATACTCTAAAAATCTAAACTATCAATGAATTGTTTAATGGATATAGTCGAAATTTATTGAAAACATATAGATAATTCAATATACAAGATTTGAGGAAGATTGGAAGTGATTGGGACTGGTTTTATAACAAAATTCATAATTAAAT…	MAC4_vs_Niben-prom	234	MAC3_vs_Niben-prom	1038	448.709	2169.26	468.709	2189.26	0.214094	-2.22368
Niben101Scf00739_345723_346723	NNNNNNNNNNNNNNNNNNNNNNNNNNNNNNNNNNNNNNNNNNNNNNNNNNNNNNNNNNNNNNNNNNNNNNNNNNNNNNNNNNNNNNNNNNNNNNNNNNNNNNNNNNNNNNNNNNNNNNNNNNNNNNNNNNNNNNNNNNNNNNNNNNNNNNNNNNATACACAAAATCATCTATGGAGAGCCCTACCAATCCCCACCCAACCCCGGAAAAGGAGTACGAAAAATTCTAGAAGTCTCTATCCTAGAACTCTGATACTAGTCCTCCAGACTTTCCTATCAATGGACATGTCCTCGGAAATCCGCATTCTAGCCATGTCCTGCCTAATCACCTCTCCCCAATACCTCTTAGGCCTCCCTCTGCCTCGCCTCACGTCGACCACCGCCAGCCGCTCACAACTTCTC…	MAC4_vs_Niben-prom	24	MAC3_vs_Niben-prom	138	46.0214	288.399	66.0214	308.399	0.214078	-2.22379
Niben101Scf03326_175474_176474	GTGAAGCCTTGCACTGGGCCTCTAAATATTTAAGGCCTAAAAAATAAGAAGCACTACTAGGGGAAACTTACATAAATGTCCCATATAAATTTTAATTTATCAATCTTCAGCTAATATTTTAAAAATCAAAATAAACAAGAAATTTTTTAATAGGTATAGTCTAAATTCATTGAAAATATATAGATAAGTCAATATACAAAATTTGAGAAAGATTGGAGGTGATTTGGACTGATTTTGTATCAAAATTCATAATTAAATCGATGTCCAAAATTTCTTCTGTGACACATGCATCAAACATGGATCATGCATATATCTCACACATAGATATATATATGGATATACATGTGATACACAATCGATACAAATATGATACATATGTGATACACAATGTGATACACG…	MAC4_vs_Niben-prom	242	MAC3_vs_Niben-prom	1073	464.049	2242.41	484.049	2262.41	0.213953	-2.22463
Niben101Scf07693_63451_64451	ACAAATACTCAAGTAGCTCAACAGCTTAGAGATGAAAAAGAAAAACCGAGGGTGACCTAAAGGAATTGAGGTAAGCTACACATTATTTTCACGAGCTCTGTTAGCGCTATCATCAAGCATAGCTTACTTACAGGTAATACTTTCCCACGAAGGCAAATAAACCTCTAGTTTTCTTCAAAAATCAGAATCCAAGAATACATACGAGAAGTTTGTCATGTCCCATTCTATGATTAACCAAGTCAAACGAGAGTAGTCTATATAGGGGATATTACAGATCTACCACATGGGGCAGATACTTTTAAATTCTGAGTCCGGTTTGGAGTTCAAAGATAATATTCTATGTAGTAAATAAATCATGTCATACTGTAACAGCCTGAGAATACACAATTCAAGCAAAAA…	MAC4_vs_Niben-prom	935	MAC3_vs_Niben-prom	4045	1792.92	8453.44	1812.92	8473.44	0.213953	-2.22463
Niben101Scf01578_323968_324968	GACCTCTGAAGAATGAGGCTTAATACTGGGGTAACCAAGAATAGGACAAATTATTTTATTTTTTGAAAAAGGAACATGAACAAGTTTGGCTTTGATACAATAATACAATGTTAAGAAAGTGAACATCTATCATGATCACAAAATCTACCTCATAACATCAAGTTTGTCCAAGACGGTACAATACAATGAAATCAACAATCCATTCCCTCGATCAACGACAATCTAATAATATGTGAAATTTTCCTCTTCAATTTTTTTTTTAAAAAGTTGAGCCAAAATCAAATAGGTTTTCTCAAAGTATACATTTGCAAATAATGGCGTGAGATGAGTTTATATTAGTAACATGGCGAGAAATCATATAGCCAGACCCATCTTGCTAGGGACTGAGCCATTAATGAT…	MAC4_vs_Niben-prom	797	MAC3_vs_Niben-prom	3461	1528.29	7232.97	1548.29	7252.97	0.21347	-2.22789
Niben101Scf09004_201113_202113	GTTAAAGGAGTTATTAACAGTTCTATTTGGGATTTGGATTTCAATTGGGGAAGGCACGTAGGACTTGTTGTCACAACCAATAAGAGACTTCCACGTCAACTTCTCAATATAAATGTCATTTATTAGAATGATATTCATGTAACTATTATTAAACGTTAAGGAGTCGTTTGTTACCATGGTTAAACAAAAATAATCAATTTAATTAATACCGTAGTATGTTGTTTGATTATTAATTTTGGGATAAGTTATCCTACGATTAAAAATATTATTAGCATAACGTAAACTTGATAGAGGAGTGGAGTAATAATGGTAGGATAAGTTATACCAGAATAAAGTAATAAAATTGGCAATTCCATAATTGATGGAGTACAACATATAAAACAGTTAATAAAAAATAAT…	MAC4_vs_Niben-prom	12	MAC3_vs_Niben-prom	87	23.0107	181.817	43.0107	201.817	0.213118	-2.23028
Niben101Scf01818_578195_579195	TATAAAGAACGGAAAAATGGTCAAAACTGCCCTCAACGTATTGACTCCGGAACAAAATTGCCCTCCGTTAACCTTTTTTGGGTCGGGTCGGTCGGGGTTGGGTCGCGTTGTGTCGGAATTTGGGTGAGAATTGATTTTGGGTCAAGTTTATTTAATGGCCAATCAAAATGTGACACGTGGAATTAAAAAAAAATTAAAAATTAAATACAAGCATCCAGACCGACCCGACCCAAAAAACACCAAACCCTCTCTTCATCTTCCTCACAACACACCCTCTCTAACCCTAAACCACCAAATGACCTCTCATGGCTACCCCGTTGCTTCATCTTCCCCGTCCAGCCCGTCACCTTCACATCGCCGGAAAACTTCACAACCAAACAGCCCCCCTCCATCACGAAC…	MAC4_vs_Niben-prom	79	MAC3_vs_Niben-prom	377	151.487	787.873	171.487	807.873	0.21227	-2.23603
Niben101Scf00593_171424_172424	AAATAAATTGAATCCTTTGGTCGGAGCTTGTGAGGAAGATGAAGAGAGGGTTTGGCATTTTTTGGATCGGGTCGGGTCGGGTCGGAATTTGGGGGTAGAATTGATTTTGGGTCAAGTTTAATGAATGACCAATCAAACCGTGACACGTGGAATTAAAAAAAAAATTTAAAAAAAAATACAAAGCAGCTATTAGTTTTAGGGGCAAAAGTGTGCCACAAATTTAACGGTGGGGGCATTTTCTTTGCAAAAAGTTAACAGAGGATAATTTTGTTCCGGAGTCAATACGTTGAGGGCAGTTTTGACCCTTAACCGTTATTATTATGACCACATCAAATTTTACAATAATGTTTCCAAAGTTTCTTACTACATTTTTAGTTTTAAAGTTTTGCAAAACTAATA…	MAC4_vs_Niben-prom	17	MAC3_vs_Niben-prom	109	32.5985	227.793	52.5985	247.793	0.212267	-2.23604
Niben101Scf02816_61385_62385	CCACGAAATTTTGGGAGAACGAGATGTATCAAAGTAGAAAGAGAGAAAGAAAAAAATGTAACTGATTAGCGTATTTAGTGGCTTAGGGCTAGGAGGAAACCAAAATTAAATATTTTGCTATAAACCCTAAAAACTATTTATAAAATATAATTTTGTAAATAATATATTTATTTAAAATAAATAAGATGTTAACCTAGGTAAAAATTCCTTGGGAAACTTATAGAAGTGTCACATATAAGTTTCAATTACCAACCTCTAGCCAATATTTCAAAAATCGAAACAAACAAGTAATTGTTTAATGGGTATAGTCGAAATTCATTGAAAACATATAGATAAGTCAATACACAAAATTTGAGGAAGATTGGAGGTGATTTGGACTGGTTTTGTTTTAAATTTCAT…	MAC4_vs_Niben-prom	264	MAC3_vs_Niben-prom	1179	506.235	2463.93	526.235	2483.93	0.211856	-2.23884
Niben101Scf00240_381595_382595	TTTTAATAATCACATCTGATAACGTAAGACACACGGAGTATATAGTTACTACTCCTACCATCCTAAAGTTTATAAAAATTAAAAATTTGAAAGTAGACATTGATTTTTTTAACTTAAAATATACTTTCAACAACAACACCAACATACCCAGTAATCAGTATCATCTTACAATGTGAGGTTTGGGGAGGGTAGTGTGTACGCAGACCTAACCCCTACTTTATGAGTATAGAGAGGTTGTTTCCAATAGACCTTCGACTCAGGAAAACATAAGCATCACATTAATGAAAATATAGACAAGAAGGGACAGTACCAAAAACCATATAAAAGCAGAATAAAAATAACAAGATAGTAAGGTGATCAATAATGAAAGAAAATAACATTTAGTCATAAAAATATACT…	MAC4_vs_Niben-prom	46	MAC3_vs_Niben-prom	235	88.2077	491.114	108.208	511.114	0.211709	-2.23984
Niben101Scf06347_468754_469754	GTTTTTTATGTAAATAAAAAAATGGTCCCTCATGTTTGGGTGTAGGTTCATATTGGTCCTCTGAATATACATTTGAGTAGTTTTGATTTTTTAAATTTGTTAAAAAAAGACAGCTTGGGCACAAAGCATAACCCATTCATACAAAGTTTGGGGAAGAACCGTATTTCAAGGGAATATGATATAGGCAGTACAACATAATGACCTCATTCCAAAGGGGTGTTATATAGGCAACATACTCTTAATGGCTGATTCGATTTGTTAGAACTAATAAAAACTCTGAGGAGGTAAAAAAAAAAAGTTAACCAGAAACACACAAAAATTTAATCGTATTTAAGAAATTACAATATCAAAAACTATAGCGTCCGCTAGAAATAAATAAAAAATAGCATAACCAGATTC…	MAC4_vs_Niben-prom	4	MAC3_vs_Niben-prom	53	7.67023	110.762	27.6702	130.762	0.211608	-2.24054
Niben101Scf03993_297052_298052	TTTTGAAAATTTGAATAATTGGACTTCAATATACATCAAAACAATATAATTGTTATAAAATAATAAAAGAAGAGGAAGAGTATTGTAAAGAAAATTAGGGAGAGAGAATTCTTATTAATTTTAGATTAAATCAAATACAATACAATACAACCATCTATTTATAGGGAAATATGACTTAGTCACCAAGTAATAATCCCTACAAAATCTCTCTAAATATAGACATTCACTATAAATAGAATTCTATTTATAACACTCCCCCTTGAATGTCTATACTACAGATAATGTCCCTCGTTAAAACCTTAACTAATATGAAACCCAGTGGGAAAAATTATAGAAAAGAAAAAAGAGTACACATATCTAACAATACACATTTTGGTTGCCTAAACTTGCAAGAAAAAC…	MAC4_vs_Niben-prom	15	MAC3_vs_Niben-prom	101	28.7634	211.075	48.7634	231.075	0.211029	-2.24449
Niben101Scf00023_909049_910049	CTCCCATTTTTTATTCTAAAAAGTCCTTAACGTGCTTAACGACTTTGCATTGTTCCTTGAAATAACATAAGTATGCTGTTAGCTTGCTTTGAGTTTTAGCATATACTTGAAGAGAAAGTAGTCTTTTAATAAAAAAGGGCATAATAATCTTTTTAAAAAGCTTTTAAAAAAATAAATACGGGCGCAAACAGAAAAATGAAGCGCCTACGTATTGAAAAGGGGAGTCATCCCATTTTTACTTCAAGATTGTGAGTAGGCCCAAAGCACCACACACGACTGCCAATATACAGAAGGAAAATTACCAGCTATGTTCATTTATAAGTAGCTCATTAAAAAAATTGGTCAATTGATAAAATATTACTAATATTAGCCAAATTAACCAATTAGCTATTTGTAGCA…	MAC4_vs_Niben-prom	205	MAC3_vs_Niben-prom	931	393.1	1945.65	413.1	1965.65	0.210159	-2.25044
Niben101Scf00975_382844_383844	CCTTTGTCTGTCTTCATACGACACAATTTTTTAGGGCCAAATTATCTCTTTTTCGATGCAAAATTGAATATAAAATGAAAACATACAGAAATGTCCCATATAAGTTTTAACTTACCAACCTCTAACTTATTCCAAAAATCGAAACAAACAAGGAATTTTTTAATGGATATAGTCGAAATTTATTGAAAACATATAGATAAGTCAATATACAAAATTTGAGGAAGATCGGATGTGATTTGGACTGGTTTTGTATCAAAATTTATAATTAAATCAATGTCAAAAAATTCTTCTATGACACATGTATCAAACCTGTATCACGAATGTATCTCACGCACAAATATACACGGATATACATGTGATACATAATCGATACAAATATGATACCTATGTGATACACGG…	MAC4_vs_Niben-prom	199	MAC3_vs_Niben-prom	905	381.594	1891.31	401.594	1911.31	0.210114	-2.25075
Niben101Scf00398_647601_648601	GTATAACAAGTTGCATCGCCGATAATAATTTAATATTACCTTAATACTTTTAATATTTTGTTTGATTAATAAATATCTTAATATAATTTAAACTTTTTAGAAAAATTATACAATTAATATTCTTAATAGTACAATATATTAAAACGACAATTCAAGTATAACTAACCCTATAAATTATATTTCAACCAGACCCCTGAGAGTAAATACTTACGCATACCGAATATTTACACCAAATTATATTAATTCATCATAATTAATTAATTTAGTTAAATAAAAATACATAAAATTTATTATGGTTAAATAATTAAAGTCACGCATATCATGTATCTTTGGTTTGAACGACCCGATGCGAGTAAACTTTTACATGTTGTGAGTTATGAGAAGGTGCATTTCGCTTAG…	MAC4_vs_Niben-prom	87	MAC3_vs_Niben-prom	417	166.828	871.467	186.828	891.467	0.209573	-2.25447
Niben101Scf01326_577963_578963	NNNNNNNNNNNNNNNNNNNNNNNNNNNNNNNNNNNNNNNNNNNNNNNNNNNNNNNNNNNNNNNNNNNNNNNNNNNNNNNNNNNNNNNNNNNNNNNNNNNNNNNNNNNNNNNNNNNNNNNNNNNNNNNNNNNNNNNNNNNNNNNNNNNNNNNNNNNNNNNNNNNNNNNNNNNNNNNNNNNNNNNNNNNNNNNNGTGTTATAAAATAGAAGTCTATTTAGAGTGAATGTCTAAGAGTTTTAGCTTAAAGCTAAGTCATTACTCTTCCTATAAATAGAGGGGTCTTACCCCATTGTAAATCACCCCAAGTATTAATAAGAATACTTCTCTCTCCCTATTCTCTCTCTATATTATTCTTATTCTTGCATTATTGTTCTTGTCTTTATATTATTTCATAACAAT…	MAC4_vs_Niben-prom	101	MAC3_vs_Niben-prom	479	193.673	1001.04	213.673	1021.04	0.209271	-2.25656
Niben101Scf00453_445582_446582	TGAGAATTCAAAGAAAATGGAGAATTGTAATATTTATATATGACATTATAAAGATAAACTGTTTGATTGTATACGTTTTGTGTGTGTATATAGAGATGTTTTCATGCAGAGAACTGGGACTGAGAGAGAGAGAGTTGAAACTGAAGAGTTTTGAGTCGTGCAGTATATGGGAACTTTGTACTTAGTATTAGGAGTCGTTTTTGCCGTTGATGGTGTTGTCATTAGCTTTGATAACTCCGAATGTAATTTCATTGAGCTAATCGATAAGGATTACTAAAATATTTGGCTTATGGTATGCTCCATAAGAGAGTGTTTTTGGGCAACAATTCCCTCAAATATAACTCTGTGTTATAAAATATTCTATTTTAGGTGAATGTCCATATTTAGAGAGATTTTAGG…	MAC4_vs_Niben-prom	108	MAC3_vs_Niben-prom	510	207.096	1065.82	227.096	1085.82	0.209147	-2.25741
Niben101Scf03600_251003_252003	GCAATATTAGATGCAAGACGGAAAGAAAATTCCATAAATTAAGTAGCAAATAAGGTGATAAAATACGGAAGAAAATATAATATTTCAAAAATCGCAAAAAAGAACTTTTTCAATGGGTATAATTGAAATTCATGGAAAACATAATAAGTTAATATATTAAACTTGGGGAAGATTGGAGGTGATTTGGACTGGTTTTGTATCAAAATTCGTAATCAAATCAAGTTCAAAGAATTCTTCTGTGACACATATATCAAATATGTATCTCACATATAAGCATACATCTGATACACAATTGTTACAAATATGATATATATGTGATACGCAAATGATACACATATTATTTTTTTTGCAGGTTCAGTATTTACTTCGAATTTTCAATTCAAACCACCTCAAAACTTC…	MAC4_vs_Niben-prom	227	MAC3_vs_Niben-prom	1034	435.286	2160.9	455.286	2180.9	0.20876	-2.26008
Niben101Scf03941_75902_76902	GGAGAAAAAATTGGGAGGAGTATTTGTAAAATGTAGATTTTGCTTTACCTTTACTAATTTCACAATCATGCCTGTTTTGTTCTTTTCTTTCAGATTTTACAATTCAAATATATTAGTGCAAAGATTATGCCATAGGAAAACTGAGAACAATCGCTATAGCATATATTCTAATGAAGCATGTCAAATGATAAACCAGCTCAACAACAACAATAACCTAGTAAAATCACACCAAGTGAGGTCTGGGGAGGGTAATGTGTATGCAGACCTTACCCCTACCCCAATAGGGCAGAGAGGATGTTTCCGATAGACCCTCGGCTCAGAAACTGTAATAGTAACAGAAGCATAACAACCAAAAGATGAATGACATGCAATAACAGTAACCAGTATCTAAGGTTTGTG…	MAC4_vs_Niben-prom	24	MAC3_vs_Niben-prom	142	46.0214	296.759	66.0214	316.759	0.208428	-2.26238
Niben101Scf04861_14124_15124	ACAAATGTATTACACTCCAAAATCATTATAATTACGTACATGGAGACAAGAGGGGTTGCTCTGATGGTAAGCAACCCCCACTTTCAACCAAGAGGTTGTGAGTTCGAGTCTCCCAAGAACAAGGTGGGATGTTCTTGGAGGAAGGATGCCGGGGGTCTATTTGGAAACAGCCTATCTACCTCAGGGTAGGGGTAAGGTCTGCGTACATACTACCCTCCCCAGACCCCACTAAGTGTTGAGATACATGATGTACCATAATGTAATAGTGTATACACAATGTATATATAGTGTATATTTGGTATACAATTAGTGGGCAGTGATGATAATGTCTGAGTTGGGCCTTTCCCGAGCCCAATAGCTGAGAGTCATATCTGAGCCCAGATATGCGACCCGTCCATT…	MAC4_vs_Niben-prom	1108	MAC3_vs_Niben-prom	4918	2124.65	10277.9	2144.65	10297.9	0.208262	-2.26353
Niben101Scf02429_791262_792262	CATGTGCCATGATCCTAGGCTCTTTCGTTTGACTTGACGTGCCACGTCATCAAGCTAGGCCTCTAGGAAAATAACAAATTGGGTTTAAAACCGGGCTTATCATTTACAGTCCAATTGAATGGGCTAACTCAATAAATTTGGACTTATTTTAAATGGGAATCTTACACAAATGTCCCGAATAAATCTCAACTTAACAATCTCTAGCCATTAGTCATAGACTTACTAAAACTAGCTAACAAAAATTGAAAAACCAAATAATAGGGTTCTTTCTGTCAAAGAATCACATGCAAAAATCAGCTTCCATATTTTTAAGCGTGATTAGCAACACTAGATACAATACAAAAAAAAATTTCACGGATGAGGTAGCAAATAAGGTGATGAAATACAAAATTATTATTC…	MAC4_vs_Niben-prom	247	MAC3_vs_Niben-prom	1125	473.637	2351.08	493.637	2371.08	0.208191	-2.26402
Niben101Scf07515_308512_309512	ATTAAGACAATTCTAATAGGATTTTAAATTCTATTACAATTCTCCTACATATTAGGAAGCACACAAATAAGGAAATATAATTTAAGTTTTAATAGGATTTTAAATTAAATTTTAAATACAGGTTATTTTGTGAAAAATTTTGGATAAAAAAACTGTATAAACCGTTCAGTTCACAAAATGAGTGAAAATATTTGGAAAAAATTCCGAAACTGTTCGGTTAAAAAAATCTGTGAAAATTTTTGGAAATAAATATTCCAAAACCGTTCACTTCAGAAAATATAAACCTTCTTCTCTATTTTTTAATTTAAAATATTTTAAAATCATTAAATTATATAAACTGCCAGCTTCCTAAAAAATAGGAGTTTCCTTCAAAAACTAACCCTAAGTCGGTCAAAAATA…	MAC4_vs_Niben-prom	75	MAC3_vs_Niben-prom	367	143.817	766.974	163.817	786.974	0.20816	-2.26423
Niben101Scf03133_173492_174492	TTGAATTTGTTTTGAGTGGATGTTATTAGAATAGATTAGGCACAACTTAAAGAGCTTGAATCTCAATTTTGGGATGATTTGGTGAAATTTTGAGGTGGTTTGAATTGAAAATACGAAATAAAAGCTGAACATTAAAAAAAAATAGATATGTGTATCAAATTGTGTATCATTTGTGTATCCCATATGTATCATATTTGTATCAATTATGTATTACATGTATATCCATGTATGCCTATTTGTGAGATGCATCCGTGATACATGTGTCGCAAAATACTTTTTTGAACTCGATTTTATTTCGAATTTTGATACAAAACTAGTCCAAATTACCTCCAATTTCCTCAAATTTTGTATATTGGCTTATCTATATATTTTCAATTAATTACAACTATATCCATTGAA…	MAC4_vs_Niben-prom	59	MAC3_vs_Niben-prom	298	113.136	622.775	133.136	642.775	0.207127	-2.27141
Niben101Scf00584_28730_29730	CTCAAAGGAGTGGACGGCCAAAAACCATATAAAGATGCAAATGACGATCCCTCAATGGAGCAACAACAACAACAACCCAGTATAATCCCACTTAGTGGGGTCTGGGGAGGGTAGTGTATACGCAGACCTTATCCCTACCGTTGGGTAGAGAGACTGTTTCCAAATAGACCCCCGGCATCCTTCCCTCCAAGAACTTACCACCTTGCTCTTGGGGAGACTCGAACTCACAACCTCTCGGTTGGAAGTGAGGGTTGCTTACCATCAGACCAACCCTCTTGTCAGATCCCTCAATGGAGCGTGGATAATATAATATGGGAATTGAAAAAAAGAATAATAACAAGGGTAGGCCTAGCTTTGGTATCAAGTCAAGAAATGGACCACTTAACCCCAATAGCTAGC…	MAC4_vs_Niben-prom	808	MAC3_vs_Niben-prom	3617	1549.39	7558.98	1569.39	7578.98	0.207071	-2.2718
Niben101Scf14837_183439_184439	TTAGATGCTTAGTAAGTGAAGTTACTGAAGTTTGAATACTTTGGGGAAAATCAAACAGAAGAAATTGCAGGTATTTGGAAGGATTCCATTGATAGTGAGAAAGGATGATGGTAAGTTTCGGTCTTTGATGGTGTTGATTTGTAGCTCTAGCTTTTCCCATTTTAATGCTTAATTATTTTCCTTTGTATTTTGGATTCATCATCTATAACTTTATGGAGGAAAAGCAAAAGCAAAAGCAAAAGAAAAAGCAAAGTTAACATAAAGATGCATTGGCAACAGACCATTTGAGCAACTACATTCTGAACTCTGTTGCTTTTAAGGTAAAATTACTTGTGTGCCCATAAGATGAATTCATCCTGTATGCATGTAACTGATGTCCTCTTTTAGTGGGAACCAGGG…	MAC4_vs_Niben-prom	1017	MAC3_vs_Niben-prom	4567	1950.16	9544.34	1970.16	9564.34	0.20599	-2.27935
Niben101Scf06932_54888_55888	ATGTGGAATCAATAAAATAAATTAACTATGAACATGAGGGAAGTTTAGTCTTTATACTAAATTTAAGGCATAAAGCTAACCAACTATTGGATATCTCCTGGCCAGGGTCTAAAAAGTAGTCACAAACCAACAACAGAGACAGTCAAACAACTTTCGCAAGGAGGAAAAATAATTAAGTAGAACCTCACAAGCCACATAGTTCATAATTGAGAGACATGTTTGAAAAAAAACCTTAAATGCACTGTCTAGTTGAACATCCACAAGCATAATTAATTCACTTCGCATAAGTCATTTCAATCACCAAGTTTGGGTAATGCTTGGCCCTTGTACAAAAGTCATACAATCACCATGCTAGTTGCTCTACAGAAGCAATGAGATTTGCAATTAAGCACTTTTGAA…	MAC4_vs_Niben-prom	293	MAC3_vs_Niben-prom	1344	561.845	2808.76	581.845	2828.76	0.205689	-2.28146
Niben101Scf10041_85804_86804	GATATGTTTTGTTTTTTCCTTCTTTTTTTTTTTTGGGGGGGGGNNNNNNNNNNNNNNNNNNNNNNNNNNNNNNNNNNNNNNNNNNNNNNNNNNNNNNNNNNNNNNNNNNNNNNNNNNNNNNNNNNNNNNNNNNNNNNNNNNNNNNNNNNNNNNNNNNNNNNNNNNNNNNNNNNNNNNNNNNNNNNNNNNNNNNNNNNNNNNNNNNNNNNNNNNNNNNNNNNNNNNNNNNNNNNNNNNNNNNNNNNNNNNNNNNNNNNNNNNNNNNNNNNNNNNNNNNNNNNNNNNNNNNNNNNNNNNNNNNNNNNNNNNNNNNNNNNNNNNNNNNNNNNNNNNNNNNNNNNNNNNNNNNNNNNNNNNNNNNNNNNNNNNNNNNNNNNNNNNNNNNNNNNNNNNNNNNNN…	.	0	MAC3_vs_Niben-prom	37	0	77.3244	20	97.3244	0.205498	-2.2828
Niben101Scf01599_83500_84500	TAAAGACCATGCACTGTCTTGATATTCCTCAATATATAAGTGAAAAAAATGTTAGGAAGTTCCCTGACTGAATAATCCGCAGAATAAAATGCATTTATGCTCTCCCATCCGCGCCGGCTCTAACGTGATGAGCGGTAAGGCATGGGCCTTAGGTCCGCAAATTTGGGGGGTGGGGCATTTTTCAAAATGAATAGGCTTATAGGTATTTAAAAAAATGATATTTAGTACTTTTAATACAAAATTAAAGTTTTTAATATAAGAGAAAGTAGAGCTCTTTAGATATGTAAATAAAGTAATAATTTGACATATTCAAAATGGATAAATGAATAGTTTTCTCAACATTTCAGTTTTACTCCTTCATTAGATAACAACAACAACCCAGTATAATCCCACTTAGTG…	MAC4_vs_Niben-prom	947	MAC3_vs_Niben-prom	4270	1815.93	8923.65	1835.93	8943.65	0.205277	-2.28435
Niben101Scf02531_113163_114163	CGACAATAAACCAGTAATTATAAACTTAGTATCTTCAGTAGCCGAAGCTATCAATTTCTTCTGGAATTTCATCTGAAAACTCTTTCAATTAAAGTTTCAATTTTCATGGATTCCTTTTCTGAAGGTAGTATCAAAAAGTTCACGATGTAAAGAATAGAATTAAAATGTATTCTTTTCCTCTAACAAGAATAACAACTCAGTATAATCTCACTTAGTGGGTCTGGAGAAGGTAGTGTGTACGCAGACCATATCCCTACCCTTGGGTAGAGAGGCTATTTCCAAATAGACCCCCGGCATCCTTCCCTCCAAGAACTTCTCGCCTTGCTCTTGAGGAGTCTCGAACTCACAACCTCTCGGAACCTCTCGGTTGGAAATGGGGGTTGCTTACCATCAGAGCAA…	MAC4_vs_Niben-prom	929	MAC3_vs_Niben-prom	4200	1781.41	8777.36	1801.41	8797.36	0.204767	-2.28794
Niben101Scf03689_161291_162291	GGTGTACCTGTACTAATATACAGTCCATGTGGGGTACAATTTTTTATTTTTTATTCTTTTCCATTTTAAATAATTATTACTATTCTACTAATTCATCCGGTCTACAATAAATAATTATTTTATTTTTTAATTTTAATTCAAAATAAGTGTTCATTTATATAATTAAAAAGATATTAATTTTACTTTTTGCAAAATTCTTATTTATATATTTTAATGTATCAAAATAATAATTAATTAAAATTAATTCAAAAAATATATTGTATTTTCTTAATGATCGTGCATAGGATAAAATTGTCACTTATGGACCACAGTAAGTATTAGTAATTGAAAATGAGATTTTTTCCTATTTATAGCATATATCAAACCTTCTTATCAAAAATGTTCATAATTTAGTATTTA…	MAC4_vs_Niben-prom	16	MAC3_vs_Niben-prom	109	30.6809	227.793	50.6809	247.793	0.204529	-2.28962
Niben101Scf10834_104586_105586	GGATGCTCTTAGTTATGTTGGCATTAATTATACTAAAACTTACATAAATATCACATATAAGTTTCAACTTACCAACATATAGCCAATATTCCAAAAAACGAAATAAATAAAGAATTTTTTAATGGGTATAGTTGGAATTCATTGAAAATATATAGATAAGTCAATTTACAAAATTTGAGGAAGATTGGATTGATTTGGACTGGTTTTGTATCAAAATTCATAATTAAGTCGATGCCAGAAAATTCTTCAGTAATACATGTATCAAACATGTATCATGCATGTATCTCACACACAGATATACATGGATATACATGTAATACACAATCGATACAAATGATACACAGTGTAATACACATATCACTTTTTCTATATTCAGTTTTTACTTCGAATTTTCAATTC…	MAC4_vs_Niben-prom	217	MAC3_vs_Niben-prom	1011	416.11	2112.84	436.11	2132.84	0.204474	-2.29001
Niben101Scf00682_468698_469698	ACTGAAAAAACAAAAACCATTCATTTTGCCCCACTTCCCACAATAAGGAAAATTAACCTAGATAATAGTCTGTCCAGTCACTTAAATTTTAAATAGTCGATTGATGTATAATATATAAATATAATATGTATAAATAATCAGTATATAATTTACATATATCGATTAGAAAAAATAAATAATAAATATAATTGGCTATTTGCGTAAAGATATCTTCCAATAATCCATTTATACATATACTCGTTGAATGTGAAGATCTTAAGGAAATAGCTGCCCCACCATTTACTTTCATTACAAAAATATGCACACGTTTACGCATTGAACTAAAGTTGGAGAAGAAGAGTAGTAGGAAAAAAAAGAAGAGAAACCAATAGAAAAAGTACAAACACTACAAAATATAGC…	MAC4_vs_Niben-prom	804	MAC3_vs_Niben-prom	3660	1541.72	7648.85	1561.72	7668.85	0.203644	-2.29588
Niben101Scf00418_242962_243962	TCTCATACCCCTTAGAATTTGTTTGAAAAACAAAACCAAGTTCATGTAATTTATTCAAACTTATGTTATACAAATTCATGGACACTAATAACAGATTTTGAAGAACAGATTTTTCTACATTTGGACAAGAGAGGTTGCTCTGATGGTAAGCAAGCCCCACTTCCAACCGAGAGGTTGTGAGTTCGAGTCTCCCCAAGAGCAAGGTGGTAAGTTCTTGGAGGGAAGGATGCCGGGGGTCTATTTGGAAACAGCCTCTCTATCCAAGGGTAGGGGTAAGGTCTGCGTGCACACTACCCTTCCCAAACCCTACTAAATGAAATTATACTAGGTCGTTATTGTTGTATTTTCGACATTTCATGAAAGCACTACTGCCCCCTCCCACCAGATGACTTCACCCCT…	MAC4_vs_Niben-prom	736	MAC3_vs_Niben-prom	3364	1411.32	7030.25	1431.32	7050.25	0.203017	-2.30033
Niben101Scf04073_44276_45276	TTTGTGACGATCATTTTGCCTTTTTATTTTAATTCAAAATAAGTATTCAGTTGTGTCATTAAGAAAGAAGTTAATTTGTTTTTATAAAATAATACCTATGTACATATTACTAAAAAAACTTTTCTACTCCTTATATTAAATATTTAGTTAAGAATAATTTAATTATAATAGATATTTTTATATAAGATTTAATATTATCTTAATAAATATGCTAAAAGCAAATACTTATTTAGCGTTAACAGAATGAAGTACCAAAAAAGTTGAAGGTAGTTGATGTATGTTTGCTGGCAGTGGCAGCCTGTTTTAAAGTTTCTTGTTTGTCTGTTTTTCAAGTTTCTTGTTGTTCGCCTCTGGCAAACTGAGACGGAATAGGTAGTGTCCAAATTGGACAGTGGGTTG…	MAC4_vs_Niben-prom	193	MAC3_vs_Niben-prom	911	370.089	1903.85	390.089	1923.85	0.202764	-2.30212
Niben101Scf14115_212659_213659	TTCATGCTTGAATCTCCCCAAAATTCGAATAGCAGTCAAGTACTGATCAATTCAGTTAACGCTTGTCAAATCGTGCACAATATCGTTCAAACTTGATGAACTCTTGTTCAATCAATCCTTTATAAAATCGTTCGATATTAATGGTAATTTAAATTCGTGATCATATTGATGTTACCTTTTTTTTTTTTACAACTCAATTGAAGAAAGTTTCGATTTCTTTTTTTTGCAAATGCTTGAATTCACACCATTTTTTCAATTCTAACAAAATATTATAAAAAAACTATTCTTCCAATAATATTTGGTTAATATAATTAAAAAAAAGAGAAATTACCAGCTATATCCATTTAGAAGTAGCTCATTATAAAAATTGGCCAATTGATAAAGTATTACTAATAATAG…	MAC4_vs_Niben-prom	223	MAC3_vs_Niben-prom	1048	427.616	2190.16	447.616	2210.16	0.202526	-2.30382
Niben101Scf02526_230266_231266	TATTTTGTAGATGATATAGATAAGGAAATAGAGAGATATATATTGTATGATTTAGCTGCAACTGAGGGTAATATTATATAGGGATTTTTACCTATACATCCCATATAACAAACCTTACTACTATTATTGTGCATTGTTTGTTTATTACCCTCATATCTCATGTTTTTGTTACATAATATGTACCAAACAAGATAATTGCTGATTTTCCATCCTAAATTAACACTAGACAATTAAGGCTAATGATATTTGCTTATCTCTTCTTTTCACGCCAATCAGTTTGGAATGCCAATCAGCTTTGAATGTTAATAAATGTTTGATTTACTACCAAATAAATTTCCCTTACATTAAGGTAACATATTAAATGCTCCAAATATATCCTCTAAACTAAACAGATTAAGG…	MAC4_vs_Niben-prom	15	MAC3_vs_Niben-prom	106	28.7634	221.524	48.7634	241.524	0.201899	-2.3083
Niben101Scf04634_81834_82834	NNNNNNNNNNNNNNNNNNNNNNNNNNNNNNNNNNNNNNNNNNNNNNNNNNNNNNNNNNNNNNNNNNNNNNNNNNNNNNNNNNNNNNNNNNNNNNNNNNNNNNNNNNNNNNNNNNNNNNNNNNNNNNNNNNNNNNNNNNNNNNNNNNNNNNNNNNNNNNNNNNNNNNNNNNNNNNNNNNNNNNNNNNNNNNNNNNNNNNNNNNNNNNNNNNNNNNNNNNNNNNNNNNNNNNNNNNNNNNNNNNNNNNNNNNNNNNNNNNNNNNNNNNNNNNNNNNNNNNNNNNNNTTTACTTTAATTTTTCCCATTGGGTTTTGGTTTTAAGGTTTTATGAGGCACATTATTGAATAGACATTCAAGGGGGAGTGTTATAAAATAGAAGTCTATTTAGAGTGAATGTCTA…	MAC4_vs_Niben-prom	68	MAC3_vs_Niben-prom	347	130.394	725.177	150.394	745.177	0.201823	-2.30884
Niben101Scf04141_188047_189047	GACTTAGTTTTAGAATGGGGAAGGTGACTCGTCTACCAAGTGCTAAATGGGCCACTGGGCCGCTTTCAATTGTATCAAGCTCATTATAAAAAATGATTAATTTATAAAATATTATTAATGTTAATTATAATTATAATTATTAATATTAGCTACGTAATTATTTGTAGAAAAAAAAATTAAATTTTTACTTTTTTAAACAAGTATTCTTAGAATAGATTGGGTATATCTTAAGGAGCTTGAATTCTCAGTTTTTAAATGATTTGGCGAAGTTTTGAGGTGGTTTGAATTGAAAATTCGAAGTAAAAACTGAATATGGAAAAAAATAATACGTGTATCACACCGTAAATCATTTGTGTATCATATTTGTATCAATTGTGTATCACATGTATATCTGTGTAT…	MAC4_vs_Niben-prom	184	MAC3_vs_Niben-prom	875	352.831	1828.62	372.831	1848.62	0.201681	-2.30985
Niben101Scf05368_566409_567409	TTACGTCTGTTTAAGAAAGTTTTGTGGAGTAAGAGTCAAGATAGTCATATAAAAAAAATGAAATATTCACGCAAATTAATTTAGTTCATTGGTTGGAAATATTTTCAACAACCACAGAATAAAAAAATGATTTTGGGAAGACTTTTTGGACCATATCAAACAGAAGCCGAGCTGCTTTTCTACAGAAGCTGTACAAATTAGAGCTGGTCTCACATGATCAGCTTCATATATTTTTCTTCCCTTTTTTATTTTGCGTCAAGATTTTTTATATGATATAGCATGAAATATATCACATGAATTCAGTTGCTTTTGCTCAGATGTTATATATGTCTTAAAAAAATCATATTAAATATTGTGAACCTACTGTAGTTATTCTATGACAAGAGGGGTTGCTCTGCT…	MAC4_vs_Niben-prom	818	MAC3_vs_Niben-prom	3760	1568.56	7857.83	1588.56	7877.83	0.20165	-2.31008
Niben101Scf03735_836433_837433	AATAAAGATTTTTTTTTTACGAAAATTAATATGAATAGGAAGTGTAATTAGTTTATGGATATAAAAATAAATGGGTAGACAAGGGTCAATAATTTTATTTTTGTAGGTAACTGTGTCAAAAACCCTTATAGGAATGAAACTTTGATTTGGAGCCCAATTAAGAATAGTAGCGGGAAACATACACAAATATCCCAAATATATCTTAACTTACCAACCTCTAGCCATTAGTCATTGACTTACCAAAACTAGCCAACAAAAATTGAAAAACTAAATAATAGGGTTCTTTTTATCAAAGAATCACATGCAAAAATCACCTTTCATATTTTTAAGCGTGATTAACAATATTAGATACAACACAAAAAGGAAATTTCATAGACGGGGCAGCAAATAAGGTGATAA…	MAC4_vs_Niben-prom	194	MAC3_vs_Niben-prom	921	372.006	1924.75	392.006	1944.75	0.201572	-2.31064
Niben101Scf01196_164909_165909	ACCTAAATTGCGGGGTGAATTATCAAAGAACAGAATGCAAGACAGAGAGAAGAGTTAAAAGAAAAGTGATTGGAATATTTGCTTGAGAGGATTATAAAGGGATAGTTTGAAATATTTATTAAGTATTTTCTAGCCGTTCTATACCTTTTTGGATTTTGATGAAAGTTGCGTTAGCATACTAGAGAGACTGCGTGAATGCACGATGAGAATCATGTTACCTACCGGTTACCTCGCGACAAAAAATTAATTGTGAACTAATTATTATGAAATAATATAAAGACAAGAACAATAATGCAAGAATAAGAACAATATAGAGAGAGAATAGGGAGAGAGAGAAGAATTCTAATTAATACTTGGGGTGATTTACAATGGAGTAAGACCCTTCTATTTATAGGAAGA…	MAC4_vs_Niben-prom	54	MAC3_vs_Niben-prom	284	103.548	593.517	123.548	613.517	0.201377	-2.31203
Niben101Scf07182_270384_271384	ATTACACTTGATATAATTTATTTCAGTCGTTGAGAATATATTAGGTTGCTCTGATGGTAAGCAACCCACTTCCAATCAAGAGGTTGTGAGTTCGAGTCTTTCAAGAACAAAGGTGGGAAGTTCTTGGAGGAAAGGATGCCGGGGGCCTATTTGGAAACAGCGTCTCTACCCAAGGGTAGGGGTAATGTCTGCGTACATACTATCCTCCCCATACCTCACTAAGTGGGATTATACTGGATTGTACTTTTTTTTAAAGAATATATTAGGTATTTCCAAATTCTGTTCTCTAGGTGTTTGAATCAGGTTGAATTAGATTTCTTATGCATACTCCTTCCTTTTTCTCTAATTTCATTATTTGATTGCATTTTGAGTAAAGGCTTTCGTGTAAGAAAGGGATAA…	MAC4_vs_Niben-prom	45	MAC3_vs_Niben-prom	243	86.2901	507.833	106.29	527.833	0.201371	-2.31207
Niben101Scf02759_104763_105763	AAAGTATAGAGAGAGGAGTATTCTTATTGATACTTAGGGGTGATTTACAATGGGGTAAGACCCCTCTATTTATAGGGAGGTGGTGACTTAGCCACCAAGTAGTAAACCCTAGAATCTCTCTAAATATAGACATTCACCTTAAATACAACAACAACAACAACAACTACCCAGTATATTCCCACCAGGTGGGGTCTGGGGAGACATTCACCTTAAATAGGATTCTATTTATAACACATATGATTTTTATGATCTCCTAACTGTTGCCTTTTTATTTACTTTCATATTTTCGGTTAAATGTGAAGATAAAAAAGGAAATTGTATAGAATCACAACCTAACTAGTCGTTTTCTCAATCCGAAGCATACTAAAATATTAAAACGCTCTCTATTGAATAGTTTGG…	MAC4_vs_Niben-prom	123	MAC3_vs_Niben-prom	599	235.86	1251.82	255.86	1271.82	0.201176	-2.31347
Niben101Scf08643_18964_19964	CTATTTTAGGTGAATGTCCATATTTAGAGAGATTCTAGGGTTTACTTCTTGGTGGCTAAGTCACCACCTCCCTATAAATAAAGGGGTTCTCTCCCATTGTAAACCATCCCAAAATATCAATAAGAATACTCCTCTCTCTACTTTTCTCTCTATTGTTCTTGTTCTTATATTATCGTTCTTGTTCTTATATTATTTCATAACAATTTTAAATTTTTTCTTAAATGTCATATATAATGAAACATAAATTGGGGTGGAGGGGGTTATTTGCAGGGTCATACTCGTATCCCAAAAATACACATCCTTTACCTGACAAACGAAAGGTTCAAATCAAAGCGAGGAGAAAGAAGAATAAGAAAGCAAAAGAAATACAAGTAAAAAAGATGGGGTCGACAGCCATTT…	MAC4_vs_Niben-prom	115	MAC3_vs_Niben-prom	563	220.519	1176.58	240.519	1196.58	0.201005	-2.3147
Niben101Scf12112_473092_474092	ACAAATGTCCCAAATAAATCTTAACCTACTAATCTCTAGTCATTAATCATAAACTTATTAAAATTAATCAACAAAAATTTTAAAAATTAAATAATATAATTCTTTCTATCAAAAAATCGCATGCAAAAATCACCTTCCATATTTTTAAGTGTAATTAGCAATATTAAATACAACATGGAAAGGAAATTTTATAGACGGGGTAGCAAATAAGGTGATGAAATATAAAAATTTATATAATATTCCAAAAATCTAAAAAAAGAGAATTTTTTCAATGGATATAGATGATATTTATTGAAAATATATAGATAAGTCAATATACAAAATTTGAGGAAGATTGGAGGTGATTTAGACTGGTTTTGTATCAAAATTCGTAATTAAATCGAGTTTGAAAAAGTCCTA…	MAC4_vs_Niben-prom	53	MAC3_vs_Niben-prom	280	101.631	585.158	121.631	605.158	0.20099	-2.3148
Niben101Scf11756_139176_140176	AATTATTATAAACGGGCTCGGGTTGAAGATATAGTTGTAGTTATTTTGGATGATAGACACGTGGCACTATAGGAATGATCGACGGTTATGAGTTATTCACGTTGAGTCTAATTGACGGAGATCTAGTGCGGTGAGTGATGGAAACTTCGTACTAACTAAAATAGTAGTAATATGTAAAGTTGCTTTGTATTTTACATAGAGAAACTTACATAAATTTTTCAAATAAATTTCTAACTTATCAATTTTTAGTTATAAGCCATAGAATTAGTAAAACTAGCTAAATATATTAAAAAGTTGAAAACCAAATAAATAAAGTATTTTATCTCGAAGAATTACATGTAAAAATCATCTTCTATATATTTTAAGCGTGATTAGCAACACTAGATGCAAGACGGAAAT…	MAC4_vs_Niben-prom	217	MAC3_vs_Niben-prom	1030	416.11	2152.54	436.11	2172.54	0.200737	-2.31662
Niben101Scf01432_637202_638202	GTGGTCATCTTTTCGTCATGTCATTCACCTTTTAACGTTAGTATGCTATGTTCTTTTCCTTCTAGATGCAGTAGCTTTTAGAATCTTCATAAATAATTCACGCTGTAACTGAGTCTGGCAGTTGAATTTAATAAACTAGCTTGCCATTTTAGCCTAAATATGAGAATATTTTTAATGATAGATGATTAAAAATTTAAAAGTTTTACCTGACAATTTTAACTTTTTAGATAGATAGAAATTGTATATTTTAGATGTACTAGTTAAAGAAGTTGTGAAGTTTGCGTCTTTTCGTAATCATAGCTCAGAAGGGTAGCTTTGAATTTGATTTTATATAATATTACTAATTCGTTGATGACGTTACGTTTAGCTTGCGTGTACTGATTAACTTTGGGCACGACA…	MAC4_vs_Niben-prom	116	MAC3_vs_Niben-prom	570	222.437	1191.21	242.437	1211.21	0.20016	-2.32077
Niben101Scf04444_545884_546884	GGCAATCTTCAAAAAGGACTAAGGGTTAGGATTAGGGTTAGGGTTAGGGTTACTGATTACAACCCCAGAAGCTGAATTTTTGTAAGTGAAACACTTGATTTTTTGAATGTAATGGAAATATTACAAAAATAACAATATGAAGTGAAGAAAAAAATGCTAGCTTGGTGAATTTCAATGGAAGAGCTGTTCTATTTCATAGCAGGGCAGAGCTACACACTCAGCGCGGGAAAATATTGGTAGCTGTATGAACTCTTATTTTTATTATTTAGAGTAATTAATCTCAGGTATGCGCGTGTGCGCAATACTTTTTAAGAATCACATAAATATTAGACTATGTATTGAGTTATATAAGTTTATAAAATGAAATTCAAAGAAAGATTCCTAAAAATAATGGATATT…	MAC4_vs_Niben-prom	221	MAC3_vs_Niben-prom	1054	423.78	2202.7	443.78	2222.7	0.199658	-2.3244
Niben101Scf02637_278606_279606	GAAACGTGAAAATAAAGCCAATTTCTTATTTGGACTCTTCTAGCTTAGCTTTATGGTATTTTTAATATTCCTTTCTCTTTTTCTTCTTAGTAGTACTTTCACTCTTTGTTGGAATACTTAAACAAGTTTGATAAGTTATTATAGTATATAGGGAAAATATATAAATTGCTCTTTAAATTTGTCCGAAATATATGGACTCCCTAAATATTGAGAACAAATAATCAGGGGCTTTTGCATCTATACCCTATTTTGGGGCACAATTAAATCTATATTCACTTTGCAAAAAAGTTTGCAAGCATATCCAATTTATGATCAACTTCAGACTTATCGGGTTTGAAGTTAAAAAAAAGTTATCAGCTATATCCATTTATAAGTAGCTCATTACAAAAATTGGCCAAT…	MAC4_vs_Niben-prom	218	MAC3_vs_Niben-prom	1041	418.028	2175.53	438.028	2195.53	0.199509	-2.32548
Niben101Scf00293_425944_426944	AAAACCTAAGTAGTCCTTTAAAGAGACTCTTGGTTTAGAGACATTTTATGCTATGACTGTAATGCGGACGATTAGTAATGTAAGAATTATAATGCAGGATTATTTACGTTGATATATCACAAATAGTATATAAGGAATAATATAAAATATGTTATGAAATAATATAAAGACAAGAACAATAATGCAAGAATAAGAACAATATAGAGAGAGAATAGGGAGAGAGAGAAGTATTCCTATTAATACTTGGGGTGATTTACAATGGGGTAAGACCCCTCTATTTATAGGAAGAGGAATGACTTAGCTTCAAGCTAAANNNNNNNNNNNNNNNNNNNNNNNNNNNNNNNNNNNNNNNNNNNNNNNNNNNNNNNNNNNNNNNNNNNNNNNNNNNNNNNNNNNNNN…	MAC4_vs_Niben-prom	101	MAC3_vs_Niben-prom	503	193.673	1051.19	213.673	1071.19	0.199472	-2.32574
Niben101Scf04032_21111_22111	GAAACAAGGAGGCCCCAGCAATTTATTCGCTTTCCAAAGTCAATTCGTTGAAATTTTGGTAAAACGAATAAAGACTCGACCTATTTTGACATAAATATTTTCTATTTGGTAAATATTTTAACATAAATATTGCTCCTATCATTTTGGTACAAATAAGTACTCCACTATTTAAGCTATAAGTATTTGCAAAATATTGAACATAATAACTTCAATTCCAAATCAACATCATTAAAACATTGGCTTGAAAATTAGTACTCAATTCATATATTAATTGCATTCGAATTTAATTTGACAAAATACGTTAAATCAGTTCAGATTATTAGTATCCTTTTCGAGTCTCCCCAGGAGCAAATTCTGGGGATTTATGCCGGGGGTCTATTTGGAAACAGCCTCTCTACC…	MAC4_vs_Niben-prom	176	MAC3_vs_Niben-prom	848	337.49	1772.19	357.49	1792.19	0.199471	-2.32575
Niben101Scf00978_648642_649642	TTTCGGAAAACTAATTAAATTGGTTCTTAGAATTAGAGGAAAATAGAAACAGAGACGATATGACAAGAAGACTCCTTTCTTTGTCACCTATATATAATATTTTAAAAAAATTAAGTTAATTAATGCACATCATGTGTTTTTCACTGTATGGGCATCTCCTCCTTACAAATTAAAGAAGATAAGGAGAATAAAAGTAAGTGTATATATGGCCATACACATCCAATCAATTCTTTTTCTTATAAATCCTAGCTGTCGATAACATGCCCTTTATGGAAATGTCTAGAAGATAGTCAATAATCTATCCATGTGAACCGACCGTTATTACGACATTGTGGTGGGTCATGCGAAGGACAACAGGGGTTGTTCTGATGGTAAGCAATTTCCATTTTTAATCGAGAG…	MAC4_vs_Niben-prom	794	MAC3_vs_Niben-prom	3692	1522.54	7715.72	1542.54	7735.72	0.199405	-2.32623
Niben101Scf07980_142667_143667	TATATTAGTGGTATGAGGTTCATTTTTATCTCATATATTTGTGAATTCATATTTTACGTATATATATTTACAAAATTTTGAGACACAAAAAAGATAATTTGAGACACAAAATAAAATTTTTGGTATTTTTACTGTAAAATAGTGTGGGCCAGTGTTCCGACTACAACAACAATCTATATGTTATGAAATAATATAAGAACAAGAACAATAATACAAGAACAATAGAGAGAAAAGTAGAGAGAGGAGTATTCTTATTGATACTTTGGGATGATTTACAATGAAGAGAACCCCTTTATTTATAGGGAGGTGGTGACTTAGCCACCAAGAAGTAAACCCTAGAATCTCTCTANNNNNNNNNNNNNNNNNNNNNNNNNNNNNNNNNNNNNNNNNNNNNNNNNN…	MAC4_vs_Niben-prom	111	MAC3_vs_Niben-prom	550	212.849	1149.42	232.849	1169.42	0.199116	-2.32832
Niben101Scf00911_715168_716168	TTTTTGGGAAACTTACACAAATATCTCAAATAAATCTCAATTTACCAACCTCTAGCCATAAGTCATAAACTTACTAAAACTAACCAACAAAAATTGAAAACCAAATAATAGGGTTCTTTCTATCAAAGAATCACATGCAAAAATCACCTTCGATATTTTTAAGCATGATTAGCAACATTACATACAAGATGGAAAGGAAATTTCACGGTCAGGGTAGCAAATAAGGTGATGAAATACAATAATCTATACAATATTTCCAAAATCTAAACAAAAAAGGAACTTTTTCAATGGTTATAGTTGAAATTGATTGAAAATATATAGATAAGCCAATATACAAATTTTAGGAAGATTGGATGTGATTTGGAATGGTTTTGTATCAAAATTCATAATTAAATTGAG…	MAC4_vs_Niben-prom	188	MAC3_vs_Niben-prom	905	360.501	1891.31	380.501	1911.31	0.199078	-2.32859
Niben101Scf02622_1062553_1063553	NNNNNNNNNNNNNNNNNNNNNNNNNNNNNNNNNNNNNNNNNNNNNNNNNNNNNNNNNNNNNNNNNNNNNNNNNNNNNNNNNNNNNNNNNNNNNNNNNNNNNNNNNNNNNNNNNNNNNNNNNNNNNNNNNNNNNNNNNNNNNNNNNNNNNNNNNNNNNNNNNNNNNNNNNNNNNNNNNNNNNNNNNNNNNNNNNNNNNNNNNNNNNNNNNNNNNNNNNNNNNNNNNNNNNNNNNNNNNNNNNNNNNNNNNNNNNNNNNNNNNNNNNNNNNNNNNNNNNNNNNNNNNNNNNNNNNNNNNNNNNNNNNNNNNNNNNNNNNNNNNNNNNNNNNNNNNNNNNNNNNNNNNNNNNNNNNNNNNNNNNNNNNNNNNNNNNNNNNNNNNNNNNNNNNNNNNNNNNNN…	MAC4_vs_Niben-prom	216	MAC3_vs_Niben-prom	1038	414.193	2169.26	434.193	2189.26	0.198328	-2.33404
Niben101Scf08196_8535_9535	NNNNNNNNNNNNNNNNNNNNNNNNNNNNNNNNNNNNNNNNNNNNNNNNNNNNNNNNNNNNNNNNNNNNNNNNNNNNNNNNNNNNNNNNNNNNNNNNNNNNNNNNNNNNNNNNNNNNNNNNNNNNNNNNNNNNNNNNNNNNNNNNNNNNNNNNNNNNNNNNNNNNNNNNNNNNNNNNNNNNNNNNNNNNNNNNNNNNNNNNNNNNNNNNNNNNNNNNNNNNNNNNNNNNNNNNNNNNNNNNNNNNNNNNNNNNNNNNNNNNNNNNNNNNNNNNNNNNNNNNNNNNNNNNNNNNNNNNNNNNNNNNNNNNNNNNNNNNNNNNNNNNNNAAAATCGTTGAACACTTGAAAACTTTAATTCAACAACTTCACAATTTTTCACGAATTTTCAACAATAAATTAA…	MAC4_vs_Niben-prom	13	MAC3_vs_Niben-prom	99	24.9283	206.895	44.9283	226.895	0.198013	-2.33633
Niben101Scf02821_1528383_1529383	GAGAAAAACGACACTTGGGTTAAATAAAATTCTTATAAACGAGATTCTGTTAGTAAATGTGAGTCGGTAATATTCATCATTACTATTAGGATTTAAAATTGAAGACAAAAAATTAATAGTAAGAAATTGAAATTGTGCTTGAACTAGCATTTTGCATGAAATATTTAGCGTTTGACATATTGGAAATTTTGTTTGAGAAGAAAGAAATATTTAAGTTAGATGATATTTTGGAAAGCGCTTTTCATAATATATATATACTATGAACATTGACAAGAGGGGTTGCTCTGATGGTAAGCAATTCCCATTTTCAACCGAGAGGTTGTGAGCTCGAGTCTCCCCAAGAGCAAGGTGGGATGTTCTTGGAGGGAAGGATGCCGGGGGTCTATTTGGAAACAGCTT…	MAC4_vs_Niben-prom	923	MAC3_vs_Niben-prom	4323	1769.91	9034.42	1789.91	9054.42	0.197683	-2.33874
Niben101Scf00229_159178_160178	TAATTAGAGAAATATTTATCACACCACAACCAAAACCAGATCAAGTTCAATTACTATATTTTGATATTTTCTCCCGTAACTCTTGGCCCAAATTTTCAATATTTTTCAGAAATTGCTTGACAAAAATATCAGAAACTTTTAATTTAAGGGTTAATCATTATTCTTATAATTCAGTAACAATATGTAGTGTTTCAGACGTTTAATATATTCCACTACATAATATTACGAGTTAATTTTTTTCCACATAGTTAGTATTTTTTACGTATTAGACGCAATTTAATAGTACTTAGTTTATAAAACATAAATTTTTCTCGAAACGAAAGGTAAAAACACCTAGTTTGGCATTTGAATTCAATTGTTGATTCCTCAATATTTTGCATTTTTATATAATTTTTAAAC…	MAC4_vs_Niben-prom	532	MAC3_vs_Niben-prom	2513	1020.14	5251.79	1040.14	5271.79	0.197303	-2.34151
Niben101Scf06288_35850_36850	TTATATGCCACTTTTGCTCTTGTTGCCTTCGTTAATTTTGACCAAGTGCATCAACGACCCCTTATACTTGTCAAATTTTTTAATTTAGATACCTTATGTCTATGGGTATGACCCATTGAACACCCGATATTAGCTGAAAATATACCTATTAAACACTCCATTAACAATAATGCCACTTTTGCTCTTGTTGCTTCTTCGTTTCTTTCCTCTCTCTCTCTCTCTCTCTCTCTCTCTCTCTCTCTCTCTCTCTCTCTCTCTCTCTTAAAANNNNNNNNNNNNNNNNNNNNNNNNNNNNNNNNNNNNNNNNNNNNNNNNNNNNNNNNNNNNNNNCTCTCTCTCTCTCTCTCTCTCTCTCTCGTTTTACTCCCAAACCTATCTACTATGATACATACTTGGGCG…	.	0	MAC3_vs_Niben-prom	39	0	81.5041	20	101.504	0.197036	-2.34347
Niben101Scf02869_1043404_1044404	CTCAGAATATACATCTCTCTCTCTCTCTCTCTCTCTCTCTCTCTCTCTCTCTCTCTCTCTCTCTCTCTCTCTCTTGTGCAAAAGTTATTACTTGTTCCATTACTCTTGCATCTTAAGATAATTACATCTCATTATTATCACCTATATTAGCTCGATTACACTCTCTAGTCTATATTACACTTGTTTCCGATTTACCCTTTTATATTTTCGATTGTTCTTGAGCTTAATAAGTATTCACATAACTTTTTAGCCAAACAATTATAATTGTAGGCGTCTGAACAATAATTTGATGAAATTATAATTGTAGTTTTCTTTGTATTTTATTTTTCTTTGTTCGTATTTAAGATTTACAGAAGGAAAAAATCAATTTGAGGAGATTTTACCAATATAAACTTTTAT…	.	0	MAC3_vs_Niben-prom	39	0	81.5041	20	101.504	0.197036	-2.34347
Niben101Scf05357_120445_121445	TTTTTTATTAATTTATTTGAAAAGAATTTTTGAGCGGTCATTAGTGTTTGATCAAATTTTTAAAAAGTTTTTATTTTTCATAAAATTACTTTTAAAAAAAGTATTCTCAGCGACAAAATATGTTTTTTTGCTTCTCCAAAATTAATTTTGCTTTTCTAAAAACTTGGCCAAACAATTTAACTTAGAAAAAAATAGTTTTCCCTCCGTTTCAATTTATGTGAACCTATTTATTTTTTAGTCCGTATCAAAAAGAATGACATTTTTCTCTATTTGGAAATAATTTACCTTTATGCAATGATTTATAGCCACACAAAATATGTGTGCTTCATTTTAAACCACAAGTTCAAAAGTTTTTTCTCTTTTCTTAAACTCCGTACTCAGTCAAATGAGTTCACATAA…	MAC4_vs_Niben-prom	209	MAC3_vs_Niben-prom	1015	400.77	2121.2	420.77	2141.2	0.196512	-2.34731
Niben101Scf01463_268852_269852	TTTGGTCAAACTTAAAGTACTTATAAGCTAAAAATTTATAAATTAGGGATAAATCACCTTATAACTTATCTTTGACTTATAAACATTTGATTTGTAAGTACTTTTAACTTTATCAAATAGATAAATAAATCGAAAAATACTTATAAGCTAGTTTGATCAGCTTATAGTTAGCCAACTTTCTTGTTTTCCAAATCCATGTGAGGTGCACGTGGCCAAAGTGTTAGTTTTACAGCAAATTCTAAAAAATCTGTTGGTTTTACGAGTTAGGATCAAATGCAACTGCCTTTTACGTAAATAAGGGCTATTTCTGTTAAGAGTGATATGTAAAGGACTGAATTAAAGGGACTCTTACAAAACTGTCATATATATAAGTTTCGACCCACCAACCTCTGGTCAATA…	MAC4_vs_Niben-prom	214	MAC3_vs_Niben-prom	1040	410.358	2173.44	430.358	2193.44	0.196202	-2.34959
Niben101Scf01514_465316_466316	TGTGTGAGGAGTGTAGAGTTAGGATGTATTTTAGAGAGGATATTGGACCGGCTGGTAATGGGCTTGGACAGGTTTGAGGTGAGAAGGGACAAATCTCTCAAATAAATTTTAATTTATTAATTTTTAGTTATTAGTTATAGACTTATTAAAATTAGTCAATAAAAATTAAAAAACTAAATAATAGGGTTCTTTCTATCAAAGAATCACATGCAAAATCATGAAAAGGAAATTTTATAGACGTGGTAGCAAATAAGGTGATGAAATATAAAAAGTCTATACAAAATTCCAAAAATCTAAACAAAAATGAAATTTTTTCAATGGGTATAGATGAAATTCATTGAAAATATATAGATAAGTCAATATACAAAATTTAAGGAAGATTTGAGGTGATTTAGACTG…	MAC4_vs_Niben-prom	32	MAC3_vs_Niben-prom	189	61.3619	394.981	81.3619	414.981	0.196062	-2.35062
Niben101Scf10889_219147_220147	TTCCTTTTACTCTCTCTTTTCATCCAAAACAAACTTCTCCTATTATGGAAAGCCTCACTCCCATCATTCTCATCCCCTCGACTCCTTTTTCTTTTGCACCCTAATATATGCACTATTATGCAATTTGTTACCCATGTTTTCCTTTTTATCTTCTTTTCTTATAGACTACATTTCACCTCAAACCCCAGTTGAAATACAACAACAATCCAGTATAATTAAACAACCCAATATAATTCCACTTAGTAGGTTCTGGGGAGGGTAGTGTGTACGCAGACCTTACCCCTACTCTTGGGTAGAGAGGCTATTTCCAAATAGACCCCCGGCATCCTTCCCTCCAAGAACTTCCCAGCTTGCTCTTGGGGAGACTCGAACTCACAACCTCTCGGTTGGAAGTAGGGG…	MAC4_vs_Niben-prom	685	MAC3_vs_Niben-prom	3261	1313.53	6815	1333.53	6835	0.195103	-2.35769
Niben101Scf01370_95420_96420	TGTTTGGTTAGAGAAGTTGGAAGCGGTGAAAATGACCTAGGTTAGTGGGTTTGGGGGGTAAAAAAAGTTTTCTAATGGGTCGGGTTGGTCGATTTGGGTCGGAGCTTGGGGTAGAATTGATTTTGGGTCAGGTTTAATGAACGGCCAATCAAAACCTGACACGTGAAATTAAAAAAAATTAAAAATAATGACAAGGCAGCTATTAGTTTTAGGGGCAAAAGTATGCCACAAATTTAACGGTAGGGGCATTTTCTTTGCAAAAGGTTAACATAGGGCAATTTTGTTCCAGAGTCAATACGTTGAGGGCAGTTTTGACCCTTTTCCGTTTAATTTATATTAAGAAATATAGCTCAAAGTAACAATATAAAACAAGAAGATAAATAAAATAAGAGAAAAAGA…	MAC4_vs_Niben-prom	12	MAC3_vs_Niben-prom	96	23.0107	200.625	43.0107	220.625	0.194949	-2.35883
Niben101Scf15467_206879_207879	GTTATTTATTGCGAAAATATTTCTTAGTAGGCAATTACTAGTAAGGGTGTTTATTGGGAGGATATGGTTATCGGTTCATAAATATATTTTAATAATTTGCTAGCTAACCAACAAAATATTGGATAGATTTATAATAGATTAGCGATTATCGGCGATTTATTAACTAAATCATATAAATGATAAAAAATAAAGATAAGGGCACATTCGGATTGCATTCAACTACCATGTCTTGAAACTTGTACATGATTAAATATTTTGTCCTCGCCACTAAACAATAAGAAGAGATAGGAAACAGAACATAATCCGGATAACATAGGCAACAAAACAAACAGGAACGTATGTCATATTAAAACTTTTGAAACAAAAATTTTCAAGATATCAGCCTGGATTCTACTATAC…	MAC4_vs_Niben-prom	179	MAC3_vs_Niben-prom	886	343.243	1851.61	363.243	1871.61	0.194081	-2.36527
Niben101Scf05183_130694_131694	TTGGTAATTTTCTTCTTTGAACTAGAGTTAGCAGCCAGTGGTTTGGGATGTTTTACAGCTTCACTTGAGTCCAACCAACTGAGAGGATTGCGATTATAGACGGGTCAGTTGGAGATGGTGACAAGGGCACTAAAGACAACACCACCAACATATGTTAACAATGACTTTTCTTATTTGGGAAATTCTAGTGCTCAATAGACATTAAGAAGTCATTTTCAGAACACTGACTATGAGCGAGGGTGCTTCTTCTTCTTCTTCTTCTTCTTCTTCTTCTTCTTCTTCTTCTTCTTCTTCTTCTTCTTCTTCTTCTTCTTCTTCTTCTTCTTCTTCTTCTTCTTCTCACTTTAAATAACTCCTGAAGGGAGGGAGGAAGAATGATGTATATGTTGTATATACATA…	MAC4_vs_Niben-prom	3	MAC3_vs_Niben-prom	54	5.75268	112.852	25.7527	132.852	0.193845	-2.36702
Niben101Scf02510_612579_613579	CGTGCTGATAACGTGTTATGAAATTATATAAGACAAGAACAATAGAGAGAAAAGTAGAGAGATGAGTATTCTTATTGATACTTTGGGATGATTTACAATAGAATAGAACCCCTATATTTATAGGGAGGTGGTGACTTAGCCACCAAGTAGTAAACTCTAGAATCTCTCTAAATATAGACATTCACCTTAAATAGGATTCTATTTATAACACTCGTTAGTTAAATAGCCCAAAAATGCCTTACATGGTTGCTCCAACTCGGATGAAAAAAATCTTAGTTTTACTCTGAATTCGAAATGAGACAAATTTATCTTTCGGTAACTGATCGTCAATATTATTCCCAAAAAAATTAGAATCAATGAAACAGAGCCCCTGAGCATTTATCACATCGATTCCCAAAA…	MAC4_vs_Niben-prom	101	MAC3_vs_Niben-prom	519	193.673	1084.63	213.673	1104.63	0.193434	-2.37009
Niben101Scf17947_23650_24650	GGCTTACTACTCTATTCCTTTTGGTGTCTCTGCTTGCTAGATGAAACAAGTGAGTACTTCTTGCTTCCTTCTCTATCTCCTACTTCAGATTTCTGTGAGTAACAAGTGAGTATGTTACTCAATAGCACTATTGGGAATGATTTTTGTTGTATTTCTATTTTGGAAGTTTATATAATGCATTGGTTTACCACCTATTACAAACTTAGTATGAACTACACTGCCAATCTATTGAGTAACAAGGGAAAGTAAAGCACAGAGCGGCATATGAGCTGTGCACGGAATCAAAATTTTCATTGGGTCGGGGCGGGTTTAATTAAAGGAGTGGGGCGTGTCGTCTAGTCCAATCATAAGATGCCACGTGCTACTAAAAATATATGGGAGGGTGTTTTAACGGCTGAT…	MAC4_vs_Niben-prom	44	MAC3_vs_Niben-prom	249	84.3726	520.372	104.373	540.372	0.193149	-2.37221
Niben101Scf01025_110966_111966	TTATTGACGTTTAGTTTTGCATTTATTTAATTAAACAGCCTCTCTACCCCAGCGTAGGGGTAGAGAGGCAACCGAGATGTTATGAGTTCGAGTCTCCCCAAGAGCAAGGTGGGAAGTTCTTGGAGGGAAGGATGCCGGGGGTCTATTTGGAAACAGCCTCTCTACCCCAGGGTAGGGGTAAGGTCTGCGTACATACTACCCTCCCTAGACCCCACTAAGTAGGATTATACTGGGTTGTTGTTGTTGTATATTACATAAACTTAGTTTATCACTCAATCATGAAAGTTAGTGTGATTTGGAGCATTTGGGCATTACACCAACTGCACACAACCCTTATGAATAAATGTTATTAAAATGTGTAATTATTTCATTTAACAATATATAATTTTATTTAGTGAA…	MAC4_vs_Niben-prom	765	MAC3_vs_Niben-prom	3680	1466.93	7690.64	1486.93	7710.64	0.192842	-2.37451
Niben101Scf02077_889204_890204	AAGAGTTAAAAGGACAGAATGGAGACAGAATAATTGTAAGAGTTCAATTTTCTGTTTTTTTATTTTTATGCACCCCCACCCCACCCGCACAAACCCCCTCAAANNNNNNNNNNNNNNNNNNNNNNNNNNNNNNNNNNNNNNNNNNNNNNNNNNNNNNNNNNNNNNNNNNNNNNNNNNNNNNNNNNNNNNNNNNNNNNNNNNNNNNNNNNNNNNNNNNNNNNNNNNNNNNNNNNNNNNNNNNNNNNNNNNNNNNNNNNNNNNNNNNNNNNNNNNNNNNNNNNNNNNNNNNNNNNNNNNNNNNNNNNNNNNNNNNNNNNNNNNNNNNNNNNNNNNNNNNNNNNNNNNNNNNNNNNNNNNNNNNNNNNACCCATAAAATATTTATTAACTTACATATTTTAG…	MAC4_vs_Niben-prom	204	MAC3_vs_Niben-prom	1012	391.182	2114.93	411.182	2134.93	0.192598	-2.37634
Niben101Scf06101_60951_61951	GGATAAACATGTGATACACATTGATATATGTGTGATACACAAATGATGATACACATAATTTTTTTCATGTTCAACTTTTACTTCGAATTTTCAATTCAAACCACCTCAAAACTTTACCAAATCATCCCAAAACTGATATTCAAGCTCCTTACGTTGTGCTCAATTTATTCTAATAACACCCCACTCAAAACAAAGTAAAAATTTGATATTTTTTTTATACAAATAGTTAATTGGCTAATATTAATAATATTTTATCAATTGACCTATTTTTATAATGAGCTACTTATAAATGGACATAACTGATAATTCCTTTTTTATTTATTAAATTAAATTTCCACCTTTGCTTTAGCTTAAAGAGTGCGACGTGTAATTTCAACAAGACTTTTTGTCTTATACCTT…	MAC4_vs_Niben-prom	181	MAC3_vs_Niben-prom	903	347.078	1887.13	367.078	1907.13	0.192476	-2.37725
Niben101Scf06424_245077_246077	GGTAGTGCTATCCAACAGCTTTTTTCCTTCGTTTGAGGTTTGGGAAACTTATACAAATGATCCAAATAAATCTCAACTTACCAACTTCAAGCTATTAATCATAGACTTACCAAAACTAGCCAACAAAAATTAAAAGAACCAAATAATGGGCTTCTTTTATCAAAGAATCGCATGCGAAAATAATCTTCCATATTTTTAAGCGTGATTATCAACATTACATACAAGACGGAAAGAAAATTCCATAGACGGGGTAGCAAAAAAGTGATAAAATAAAAATTTATATAATATTCCAAAATATAAACAAAAAAGAAACTTTTTCAATAGGTATAATTAAAATTCATTAAAAATATATAGATAAGTCAATATACCAATTTGAGGAAGATTGGAGGTGATATGGAT…	MAC4_vs_Niben-prom	182	MAC3_vs_Niben-prom	908	348.996	1897.58	368.996	1917.58	0.192428	-2.37761
Niben101Scf09401_276522_277522	CTAGTAAGAAATCTATGCAATATAATTATAGAAAGGAAAGAGGTCGAAAAAAGTGGCAATGTAGTAAAAGATGGAGATATTATTCATTTGAGCCTCCTTTTCCAGATTACGGCGTAAAGAAATATTCAATAATAACTAGTTATGAATAAAGTATAAATAAACCTACCTCAAGAACACGCCTTGTTCATTTTATGTTCCTTATATATTTGAACTTGTTATGAAATAATATAAGAACAAGAACAATAGAGAGAAAAGTCGAGAGAGGAGTATTCTTATTGATACTTTGGGATGATTTACAATGGGAGAAAACCCCTTTATTTATAGGGAGGTGGTGACTTAGCCACCAAGTAGTAAACCCTAGGATCTNNNNNNNNNNNNNNNNNNNNNNNNNNNNNNNNN…	MAC4_vs_Niben-prom	100	MAC3_vs_Niben-prom	517	191.756	1080.45	211.756	1100.45	0.192426	-2.37762
Niben101Scf07391_412688_413688	TATACGGCGCATATAAAAATTCTAATTTTATATCAATTAATTACAAACTATTTCCCTTTTGCTCTTCAGAGTTCGGACCCACACTAAACTTACACAAATATACCAAATAAATTTAAAATTTACCAAACTCTAGCAAGTAGTCATATACTTACTAAAACTAACCAATAAAAATTAAAAAACTAAATGATAAGATTCTTTCTACCAACTAATCACATTCAAAAATCATCTTTCATATTTTTAAGCTTGTAGTTAGCAACATTAAATACAAGACAAAAATGAAATTTCATGAACGAATTAGCAAATAAGGTGATGAAATACATAAATCGATATAATATTCTAAAAATATAAATAACAAGGGAATATTTTCAATGGGTATAGTTGAAATTCATTGAAATTATA…	MAC4_vs_Niben-prom	203	MAC3_vs_Niben-prom	1010	389.264	2110.75	409.264	2130.75	0.192076	-2.38025
Niben101Scf00761_240590_241590	GTTAAATGAAATTAGTTGGGTTGGTTGATAATTGTTACAGTTTTCCACATATACGGAGCAGACATAAAATCTTAAGAAATTTTAGGAACAGATATAATTGTGGAGTACTAAAAACTATCGGATGTTATTGCATCTTATTTGACTTTATTAAGATATATTAGTAGAGATCCATAATAAATATTAATTAAAATAGCAAATGTACTATTAGTAGTAAAAAATAATTGCACTATTAGTGTAAATTTACATTCCAAAATATATCATAGCAATCTTATTATACGAAATCTCGTAAAATTGTTTAATTTTCTTTATCAAAATCCATAAATTTTGAATCAATTATATTTTGATTTTTCGAGTGGTTTCTTTCAATTGATTTTCTAAAACTAGAACAACAAAAACAAC…	MAC4_vs_Niben-prom	756	MAC3_vs_Niben-prom	3672	1449.67	7673.92	1469.67	7693.92	0.191018	-2.38822
Niben101Scf02275_238006_239006	NNNNNNNNNNNNNNNNNNNNNNNNNNNNNNNNNNNNNNNNNNNNNNNNNNNNNNNNNNNNNNNNNNCGCATATTCAAACATGTGTACTCTTTTTCCTTTTCTTTAAATTTTTTCCCATTGGGTTTTGTTTTAGTTAAGGTTTTAACGAGGCACATTATTGAATAGACATTCAAGGGGGAGTGTTATAAAATCTCCTATTTTAGGTGAATGTCCATAATTAGAGAGATTCTAGGGTTTACTACTTTGTGGCTAAGTCACCACCTCCCTATAAATATAGGGGTTCTATACCATTGTAAACCATCCCCAAAGTATCAATAAGAATACTCTTCTCCCTACTTCTCTCTCTATTGTTCTTGTTCTTGTATTATTATTCTTGTTCTTATATTATTTCATAACATA…	MAC4_vs_Niben-prom	107	MAC3_vs_Niben-prom	556	205.179	1161.96	225.179	1181.96	0.190514	-2.39203
Niben101Scf00893_199731_200731	CTAACCCACTCAAGAAGTCAGTACAAAGAATGATTACTAGCATTGTAATTCATCAGCCAGTATGAAAATATTTGTGAATATTTGGCAACTTCAGAATCCAAATTTAGTGGGAGCGAATTTGTATTGATGTTGTATCTTGACAAGAGGGGTTGCTCTGATGGTAAGCAACCCCCATTTCCAACCGAGAGGTTGTGGCTTCGAGTCTTCCCAAAAGCAAGGTGGAAAGTTCTTGGAGGAAGGATGCCGGGGGTCTATTTGGAAACAGTCTCTCGGGTAAGGTCTGCATACACACTACCCTCCCGAGACTCCACTAAGTAAAATTATACTAGGTTATTATTGTTGTTGCTGCTGTATCCTAGTTTGCCAAAACTTGAAACCCTCCTTTTTGGATCAACTACG…	MAC4_vs_Niben-prom	864	MAC3_vs_Niben-prom	4207	1656.77	8791.99	1676.77	8811.99	0.190283	-2.39378
Niben101Scf01281_959420_960420	GTTAAGACGGGATGCTGATTTTTTCCATTTCTGCACTTTCCGTCGAGCCCTGTTACCGAACGTTCTAGTTGTAAACCCAGATCTCTTTAGCCGGATATTTGGACAAAAATATTCTGGTCAGAAACAAACTTTTTACGAGCCCTATTGTCGGGAATAGTCAAAGACAACCTCTTCCATACACATTTCTTTGTCTGCTTTGCCATTTCGACATCGTCATTACCACTTCTCATTGACTCTTATTCGTTGTGTTCAAAATAATGTAGAAAGAGATGATCTTGTATTGAGTGAGTTTATGTTAGCCAGCAATGTGTCATAATTTTATTTGATACTTTGCCATGTCCGTACGTTTAATAATGGAAAATTAACAGCTATGTCCATTTAGACATTTAGAATTAGCTC…	MAC4_vs_Niben-prom	138	MAC3_vs_Niben-prom	707	264.623	1477.52	284.623	1497.52	0.190063	-2.39545
Niben101Scf06504_107964_108964	TCCGTTCGTTGAAGACGCTCCTCGGCTGCGTCCCCAACGAACGGATGGACTATTTGTATTGGACAAATTTAGTTCCCTACGTCCTAATGCTACCCATGCACGCCCTTGGCATAGAAGTCGGCCCAACTAAGGCCGACACGAGTAAGGCCGACCCCAGTAAGCGTACGGACCAAGTGACATGACTCAAGACGACGTCATTTGAAGCTCTGAGTCTTTCGTACACTGAGGCCACCAACCTTTGTACTTTTCTTTTATTATTTCGATGAATGTCCCTTAATATATAAAGGGGACCTTCCATTTGTAGAGGCTCAGGTGTATTTTGTTACTTAGAATATACAACTCTCTCTCTCTCTCTCTCTCTCTCTCTCTCTCTCTCTCTCTCTCTCTCTCTCTCTNNNN…	MAC4_vs_Niben-prom	5	MAC3_vs_Niben-prom	65	9.58779	135.84	29.5878	155.84	0.18986	-2.39699
Niben101Scf07182_141700_142700	TAACCTCCTCCCAACAGTATGATCAAAATCGAAATCAGGCAGCAAAAATTCTCTACACTAGGGTCCTTAACTTTCCAATAATGCCTTAAACTATGACACCTAGCACAAACTACTGGCTTTTCAATTTTCTCACATGGGGTTTCAAGATTCTCTTGATTTTCACATTCTACAACCTCATTAAGCAAGCCCCTTTTGAGAGAAACTGATATTTCTGGTTCCTCAACAATTGGATTCTTGTTAATGCGTTCTCTATAATTTGGGCTTTTAATTGAAGTTTTAATGAAATACCCTGGTTGTTTTGGGTCAGAATCTTGCACAGTGACACCACAACCACGGCAAATGACACTAGAAGTAACTTCCTCAAAATTCCCATCTCTAGAAAGTGGTAAAGATTGGATT…	MAC4_vs_Niben-prom	12	MAC3_vs_Niben-prom	99	23.0107	206.895	43.0107	226.895	0.189562	-2.39926
Niben101Scf03659_805031_806031	ACACGTGTTAACTGACCTAAATGTTATATTAGCTGCACGTGCGGAGTTTTTCTTCATCCTCTTGCTATTCATGACGATCCTTTCCCTAATGGAAATTTCCTTTCATATTTTCATGTGGCTTCAGGTATGCAACAACAAAAGCTTTCATCATAGCCTTCCTGATGACCTTCTGCTCTATATTTGATGTCCCAGTATTCTGGCCAATATTGTTATGTTACTGGATTTTTCTCTTTGTCCTCACTATGAAGCGTCAGATCACACACATGGTTAGATACAAGTATGATCCATTCAACATTGTGAAAAAGGTAAAGAGCTGGAATTTTTTGTGATAGTACTCTTTGCTGTTTCTCTTTGTTTTCTCATTGTTTTTTCTTTAGCTTATGATAAATGTCTAATCAT…	MAC4_vs_Niben-prom	991	MAC3_vs_Niben-prom	4838	1900.3	10110.7	1920.3	10130.7	0.189553	-2.39933
Niben101Scf03969_500828_501828	AGGAAAGACACAACAGAACCTCTATGAGGGACATAAAGCATATCATTGTAAGGCTCTGAACCTCTTCATGGAGAGGTAGACCAAATCGATCTCATCAATAAAACCCTCTACATATTTCCCCTTACTTCTAATGTTAGTTTTTTTCTCATGTCTTTCATTTGGTCTTTTGATTTATTAGGATCTGCTATGATTGACCCTCGTTTGTTTTGATTGTTTTACGCTTACAAAGTATAAGATAACTTTGAGCTAAACTATTTGTCCTATGTTTAGTTATTGGTATGAGCTAATATCGGTACGAAATTTATACCAAAATGGCTATACTAACTATCTCATATTTGACGTGAAATAGTAATCTCAGAATTATTATCCTAAAATTTTAATTATAATTTAAGATTATTA…	MAC4_vs_Niben-prom	88	MAC3_vs_Niben-prom	467	168.745	975.959	188.745	995.959	0.189511	-2.39965
Niben101Scf08753_283816_284816	TCTCTAGAACGGGTAAGCTCGTTTACATATTAACCTTGTGAAATTTTGTTGTGTGATACGTATATCTCATGGTAAAAGTCTAAATTACCCTTATTCTATATTTTATTTGACAACTAAGCTACCATATCGAAATTCTTTCTCTTCTAAAAAGGATTAGAGAAATGTTGAGAAGCTCTTCTTCCACTTGAAGCTTCTTAGATTTACATTTTTGGTACTTAATTAGTATGTGGGTCCAGCCTCCTTAAATTAACGAAGAAGAAACAAATAAAACTTTCTTCTCTTTTTTTGTCAAATTTGGCAACTTAGCAGTCCATGCGTTTGTTTCGTTTCTTTTTATGTCAAATGATAAAGACTTGAGAAAACGTAAAATATGTTACGAAATAATATAAGAATAAGAAC…	MAC4_vs_Niben-prom	126	MAC3_vs_Niben-prom	651	241.612	1360.49	261.612	1380.49	0.189507	-2.39968
Niben101Scf05551_134146_135146	AAAAAATAGTAAAAGAATTTGAAGTGAAAAAGATATTTAAAAATTAGAATTATGTTGAACATGAATATAATTTTAAATTATATTTAAAAAAAATTATAAAATTTCAAAATTTATCTTCTATTAAAAATTAAAAACTTTATAACTAAACTAAATTTTTTTTCTTATGTCCCAGGCTCTAAGTTTCCTATAAAAGAAAGAAATACCCATACCCCCCTACGGTGCTGCGCACGCACAACTAGAGCGCGAATCACTCTTTCCACATTCCCCAAGATTCAACAGATCCCTCTGTACTAAAATCCTCCACAACTGGGTCTGACTGTGTGAGTTGGGTCCTCAACACTCAATTGTATGATCATTTTGCTCCGTCTCTTTTTTCTCTTTCTCAATTTGTGTCACATA…	.	0	MAC3_vs_Niben-prom	41	0	85.6838	20	105.684	0.189244	-2.40168
Niben101Scf13186_237774_238774	ATAACGTGTTATGAAATAATATAAAGACATGAACAATAATGCAAGAATAAGAACAATATAGAGAGAGAATCGGGAGAGAGAGAAGTATTCTTATTAATACTTGGGGTGATTTACAATGGGGTAAGACCCCTCTATTTATAGGAAGAGGAATGACTTAGCTTCAAGCTAAAACTCTTAGACATTCACTCTAAATAGACTTCTATTTTATAACAGCATAAAAATAATATAGTACTCCAATGTACTTAAATATGCGCATAGTTATATATTTTGATATACTCCCTCTATTTCAATTTAGATAACACTCTTTTTTTATTAGTAGTTTGTTCCAAAAAAAATGACATATTTCTATAATTGAAAATAATTAAACTTTAAACTCTTTATTTTACTTATTTTACCCTT…	MAC4_vs_Niben-prom	95	MAC3_vs_Niben-prom	502	182.168	1049.1	202.168	1069.1	0.1891	-2.40278
Niben101Scf07470_74723_75723	GATATGTGAATGAAAAAGAGAACTTTGATTTACTGGAAATTAGATTCATTCATTCTCATACACAGAATTTGGTCATTCTTTCTGCGACGAAAACAACAACAACAACAATAACAACTACCAGTATACTCCCATCAGGTGGAGTCTGCTATTTCGGCGGGTGATACTAATGATCTATTGTTATTATTTTTGTTTTTGTTTTTGTTTTACAGCTGATTTCCCTTTTTCCTATGCGCCGAGGGTCATTCTGCGGCGAAAAGAAAAGGGGGTTGCTCTGATGGTAAGCAACCCCCACTTCCAATCGAGAGGTTGTGAGTTCGAGTCTCCCAAGAGCAAGGTGGGAAGTTCTTGGAGGGAAGGATGCCGGGGGTCTATTTGGAAACAACCTCTCTACCCAAGGGT…	MAC4_vs_Niben-prom	795	MAC3_vs_Niben-prom	3906	1524.46	8162.95	1544.46	8182.95	0.188741	-2.40552
Niben101Scf02740_1142667_1143667	ATAATCTACAATTTATCTATAAAATATCTACAAACTGGGTACATTAAATTTTTATATTCCAATTCCCATTCAATTGTAGCATAATTGTGATTCTTGATATAATTGACTTTTTTCAGGAGATTTGTAGAAGTTTTAGCCGTTTTTGTTTGTGAAAACAGAAAATAAAGCATCTACAACCAGAATACAAATAATCTAGAGTTTATCTACAATTTCTGCAATATGTCTTCTTCTTCGAGTTTTAATCTGAATTCAGTCATAACCAAGTCTAATCTTCACCAAAACCCCTCAAAATTGAGATATAAACTCCAAACTATATTCCCAATTATTTTTAACAACACTCAATCCAAACAAATAATGATTATTGAAAATTCAAATTTCAAAGCTTTCAAGCTTTTTTAA…	MAC4_vs_Niben-prom	18	MAC3_vs_Niben-prom	130	34.5161	271.68	54.5161	291.68	0.186903	-2.41963
Niben101Scf08669_23501_24501	TTTGTTGAATTGAACAAAAAATTTACAGCGACAATATGAGAATATGGATTTCAATGTGTTGGAATTTAAAAATTTGAAAGAATAAACCATACAAAGAAAAAAGAAGAAAAAAGTACTTAACTAAAATGAAGAAGGGATACCAGACTTGCCCATCCCCATGGGTGGGTCCAATTCTAGAAAAAAAGAGAGGAAGAAAAAAGAAGACAACATGTGATTTTAACCCCCAAACTCACTTATAAAGGTGCACCCAGTAATTGCACCATATGACTCTTTGAGTTTGGATGCATACANAAAAACAAGAAGATAAACATGTGATTTTAACCCCCAAACTCACTTATAAAGGTGCACCCAGTAATTGCACCATATGACTCTTTGAGTTTGGAAGCATACACTTGTAGT…	MAC4_vs_Niben-prom	685	MAC3_vs_Niben-prom	3406	1313.53	7118.02	1333.53	7138.02	0.18682	-2.42028
Niben101Scf06457_41955_42955	GTGAAGGAGGATGACGAAAAGGGTGGGAATCAATTTTATCTTTCTTTTTTTATTTTATAATTTTTAAATTAAATTAACTCATTCATGCGTCCAATTAATGTGATTCACATGCATTTTGGCCCATCAACTATATAGTCGTCGCATAATTAACAGTCAAATATGTTTATTAGTTATATGTTAAAGTTTAAGTGTTCAAATGGAAAAATGCAAAGTTCGTATTTCGACTTTAAAATCGATTGCGTGCCCAGGAAACAGAAAGTAAACCAGCAAAGCTTAACGAGTTCGTTGACCCAGGTTTAATTAGGTTGTTCAAAACTTCAAACTCATTTAACGGATTGTGTCAGCTTGAATTAAACCTACTCCTCCAAATTAAACCACTGTAAGAATAAAATTATACAG…	MAC4_vs_Niben-prom	92	MAC3_vs_Niben-prom	496	176.415	1036.56	196.415	1056.56	0.1859	-2.4274
Niben101Scf01942_185432_186432	GAAGGAACACCATCCAGAAAATCACGAATAAAAGAATTATGACATTGTATCCTGGAAATATTCGAATCAAAATAGACCACTCTATACCCCAATCTGCACAGACAAACCCAGAAATACCAATGAATAAGGAATAGAGTGTGATAGCTACAAACCTACATTTGCCACTAAAGTATACAACAGAAACCAGAAACTACTCCAACTGCATGATTCTATCCAACAACAACAACAACCCAGTATAATTCCACTTAGTGGGGTCTGGGGAGGATAGTATGTACGCAGACCTTACCCCTACCCTTGAGTAGAGAGGCTGTTTCCAAATAGACCCCCGGCATCCTTCCTCCAAGAACTTCCCACCTTGCTCTTGGGGAGACTCGAACTCACAACCTCTCGATTGGTTCT…	MAC4_vs_Niben-prom	673	MAC3_vs_Niben-prom	3371	1290.52	7044.88	1310.52	7064.88	0.185497	-2.43053
Niben101Scf02459_191339_192339	ATGCGAAACTCTACTCCGATCCTTAATTGCGACTACAGACCCCAAAAAATTAAACGGACGATCTCTTAATTTGCACTCTCTCGCTGTAGCTTTCTTTCTTTAATTTGATTAGGATATGAGCTCTTATATATATATTTGTGTCAGCTGTCAACGAGGAATTGTGAGGAGAGAAAGTTGACGGCCGATGACGCCGCCGGCGCTAACTCTTAAAGCTAAAGTAAATTGCAAGTTACAATAGCACGTACTGGGACTCAAATATTTAAGATGGTTCGTGACCTATTCCAGTNNNNNNNNNNNNNNNNNNNNNNNNNNNNNNNNNNNNNNNNNNNNNNNNNNNNNNNNNNNNNNNNNNNNNNNNNNNNNNNNNCCCCCCCCCCCTTCTATATGAGATGTTGAATT…	MAC4_vs_Niben-prom	679	MAC3_vs_Niben-prom	3403	1302.02	7111.75	1322.02	7131.75	0.185371	-2.43151
Niben101Scf00837_510227_511227	GCTCCCAACGAAAAACATAGTCATAATGTATATATAGTGGTTAGCGAGCGAGCATTCTGTCTGTTTACTTAACATGATAATATGTTTAATTTGTTTGTGNCCCAGTAGAAAAACCTGAAAGTATGCTTTGATGCGCCCAAATTCTCCTGAAGCTTATCAGAACGTGTGGTTCTTATAACAACAATATAAGAAATGTAGGAAATACGAAAAAAGATGCAAGGTATACTAATATCAAACAGATAAATCCCAGCACCAGTTGCAAATTTATAGCATCTTAAGATTAACTCTTAACTGGATTGTCTCACTCTAGTGCGCTGTAGAAATATCCACAGCTTCCCCCTAGCCTACAAATTTAGTGCTCGACCTCCTCAATTCCCTGTCAAGGGTCATATCCTCAGT…	MAC4_vs_Niben-prom	6	MAC3_vs_Niben-prom	72	11.5054	150.469	31.5054	170.469	0.184816	-2.43584
Niben101Scf27793_202597_203597	TTTATTTCTCTAAAGCCAAGAAAAATCTTTACCGCGGTCAAAATTTTTACGTGGGTCCAAAACCCTAGTAAAATATTTTTTTGGGTGTTTGTTTAAAGAATATTTTATTTCATAAAAATTGCTATTTGGGACCTGAGCACCTCCTACTTTTGTCTTGACGTGCTGGCATGTCATTTAACTCGTAGACGATAGACGTGGGGGCCTTGAAAATCTACCCACTATTTTTTCGTTTATTAAAATCTCCTTTACTGTTATGAAATAATATAAAGACAAGAACAATAATGTAAGAATAAGAACAATATAGAGAGAGAATAAGGAGAGATAGAAGTATTCTTATTAATACTTGGGGTGATTTACAATGGGGTAAGACCCCTCTATTTATAGGAAGAGGAATGACTT…	MAC4_vs_Niben-prom	94	MAC3_vs_Niben-prom	511	180.251	1067.91	200.251	1087.91	0.184069	-2.44168
Niben101Scf00110_573310_574310	AACTGGATGCCCTTTTTCTTCTTTTGGGCCGCTTTTAATTCCCCCTTTTAACCCGAATCCTTCCACAATCCACCTTTCCATTTTATGCCCACACCAAGTTTGGGGTATAACATAATTTTCAATTTTTTCCATGACATAGATTAATCCACTATAAATGTTTTATTCTTTTATAAGTAGAGAAAAAATGAGAAGACGTATTAAACTCTTACTACTACTATTCATTTAAAAGAAAAAATTCGGTTATGTTATATATATTTGGTTTACACGTCAAAAATATTTTTAAATTTGATTATTTTTGTGCCTGATAAAAAACTAATTGGTAATTATTAAATTTCTTACCAAATCGAAAAATAAAATACACTTTCTTCTGCCTTTATCTTTCCAGGTTCCAACATGTTT…	MAC4_vs_Niben-prom	29	MAC3_vs_Niben-prom	188	55.6092	392.892	75.6092	412.892	0.183121	-2.44913
Niben101Scf00988_99051_100051	TTTTGTTACACTTAGAAAAGTAGAGGAAGAGTGTAGCTAGGGCTTGTGGCTTTGTTTTTATAGAGGAAGATGGGAGCGATAGGAAAACGGGGTTTATAAACTAGGGTTCCTCGTCATAATATGGGCTTGAAGTAGAATCACTTTGACATTTGGGCCCTAACACTTTGGAGAAAATTTTACATGGTATAACTAATTTATACACAGGATTTACAATAAATAAAAAATGGAAATTTTACGGAAGTGTCCTAAATAAGTCCTAATTTACCAATTTCTAATCATTAATTATAGAATTAATAAAACTAGCCAGACATATATAAAAATTAAAAATCTAAATAAATAAGGGTTTCTCTCTTTAAGAATCACATGCAAAAGATCTCCTTTTATAATTTTAAGCGTGAT…	MAC4_vs_Niben-prom	23	MAC3_vs_Niben-prom	158	44.1038	330.196	64.1038	350.196	0.183051	-2.44968
Niben101Scf03099_339491_340491	TGTATGGATCGTCGATTTCTTTCTCGTCGGTTAATGATTTCTCCACCTTGGATTGCTCCAAACTTTGATGAGCCCCCCACATCCTCCATCTTGAGCTTGCTAGCATAATTATAAGTAAGAAAAACGTTAGCTTAGTTTACAGATTGAAGTTAAACGAGCGACAAAGAAATTGGTCTCATTTCGAATATATAAAAATCCATTTGAAAGTTCATAATGAGATGAATGAAATGACTGATAAAAATAAAAAAATATAAAATTAAGTTTGTGTTTAGTATAAAATTAACAAGAGGGTTGCTCTGATGGTAAGTAAGCCCCACTTCCAACCGAGAGGTTGTGAGTTCGAGTCTGCCCAAAAGCAAGGTGGGAAGTTCTTGGAGGGAAGGATGCCGGGGGTCTATT…	MAC4_vs_Niben-prom	683	MAC3_vs_Niben-prom	3527	1309.69	7370.9	1329.69	7390.9	0.17991	-2.47466
Niben101Scf02406_110206_111206	TTACTGTGACAGCATAATGAGTGACGGCATTAATTCTTGAAACAGTATCTATATAGAGAGAGAAAAAGAGATATATCTCTTTGCAAAATGGGTGCTAACCGAAGACAAGGAATAAAATTAATTAAATTGATTATTGTGTATTAGTACTAACTATAAATAAAAAAAATAAAAAAAAGCAATTTGATTGAATATAAATTACATTATACTCACAGAATAAAAATAAAAAGGGGAAGAGAAAAGCCAAAAGGGGGGGTTTCAAACCTATATCCCCACAAAGTTGGAAATTTAAGGGCACAAAGCAATAACTTTTTCCATCCATCTCTTTGTTTTATGGGCACACTTATAATATTTATTGAGTTCTATATATTTGTACACGTATATATTATATGTATATATAGA…	MAC4_vs_Niben-prom	11	MAC3_vs_Niben-prom	100	21.0931	208.985	41.0931	228.985	0.179458	-2.47828
Niben101Scf01509_252150_253150	AGGTAGAAGTTTTGCTCCTGGCATAAAGAGGAGGAGAGACACAAAGAGACGTGAGTGCATTAAAGCAAGTAAACTTTGTTGTCCACAAAAAGATCCACAATACGAAGGACCTTGATGACTATAAGATTTGAAAATAATGTGACTATTGTTATGATAAATATGGTTGGATATCTACTCTTCTTTCATTATCTTCATCTCAAATGGTTAATGACATATTTTGTACATTCAATGACATATTTCATGACATATTTTCTTCACTTTTATGCCTATATATAAGACAAGAGGGGTTGCCCCACTTCCAACCGAGAGGTTGTGAGTTCGAGTCTCTCCAAGAGCAAGGTGGGAAGTTCTTGGATGGAAGGATGCCGGGGGTCTATTTGGAAACAGCCTCTCTACCCA…	MAC4_vs_Niben-prom	680	MAC3_vs_Niben-prom	3524	1303.94	7364.63	1323.94	7384.63	0.179283	-2.47969
Niben101Scf02971_453902_454902	GCACATTCAGAGTGATGCACCAGTGAGAAGTTGTGAGCGACTGGCGGTGGTGGGCACGAGGAGAGGTAGAGGGAGACCAAAGAAGTATTGGGGAGAGGTGATTAGGCAAGAAGTATTGGGGAGAGGTGATTAGGCAAGACATGAAGCGACTTAGGATTACTGAGGACATGGTCCTTGACAGGGGATTGTGGAGGTCGAGCATTAAGGTTATAGGTTATGGGGAAGTTGGAAATATTTCTACAACGCGCCGGAGTGAGGCTAGACATTTAGGAGTTAGGATTAGGATGCTACTGATCAGCTACTAATGCAGGGCTTTATATTCTAGATATTAGTATACTTTCCTCTTTATTGTATTTCCTATATTCCTTATATTGTGTTTGTTATTTTATGTTATGTTGT…	MAC4_vs_Niben-prom	11	MAC3_vs_Niben-prom	101	21.0931	211.075	41.0931	231.075	0.177835	-2.49139
Niben101Scf07829_193194_194194	CAGAGAATTGAGGAAAAAGTTAACACCTACCTCAATTTTTTTTTGCAGAAAGTCTTGTTCTTTGTATTGTTGTTTTATACTGGGTTGGACTCTAGATCTTTCTCGGGATGAGCACTGTGAAAACAAGTATGGAGGCCCTCGCAATTGTGATTGGACTTTTTCTCACATGTTTCTGTACCACCAGCCGTATTTATAGAATGGAAGAGATGGGAATGGGACCGGTGTTATAATAGTAAAGGAACTGTAAAACTACTAAATATAACCCTAAATAGCTCCAGAAATTTAGAAAATTCTGGTACTAAGTCCTGCATTTTTAATAAGCCTTATCCAAAGCAAATTCAAATGAGTTGGTAATTAAAAAAACGGTTAAGGGTTAGATTTACCCTTGTACTATTCAAA…	MAC4_vs_Niben-prom	22	MAC3_vs_Niben-prom	158	42.1863	330.196	62.1863	350.196	0.177576	-2.49349
Niben101Scf02172_612502_613502	GTTTGTATATAGACTTAGTTCACGTAATTATAGTTAAATAATATTTTTTTTCATTAAATCACTTAACTATGATAAATTAATTTGATTTGGCATAAGCACCTAAATCGTTTTTTCTCCTCTTTCTTTTTGGAGAGATATTCAAATGAAAGGGGCAGCCAGTTGATCTCTTTTATAATGGAGTTGTGATGGGTTTTCAATGTCTTTGCCTTATGCTTCTTATGTTTTGATGATCTAACAAACTTATTGTGAAGAAACAGATAGAGAACCTAACCTACGTAGTATATATTTCAAAGAATAATGTGCAGTCTGATCTCCAACAAATGAATGAACAACCACAAGGAGGAACATAACATGGACCTGGTGACCTGGTCCTGTAGGGTTCTCCGACAGAAGTACTAT…	MAC4_vs_Niben-prom	26	MAC3_vs_Niben-prom	181	49.8565	378.263	69.8565	398.263	0.175403	-2.51125
Niben101Scf04847_129030_130030	TTTTGTAGTTAAACAAAGAATTAAAAACGAATTTATAATTACAAATGATTTCATCGGATTTCTGATGATTAAAATAGCAAACTGAAAACTAAACGTTGCAATTTTATCGGAAAGAAAAACAAAACTAAACGTTGCAATGTTTAGTTTTTGAAAAGCATTAAAGTTAAATATTTTTAAAAAGAAGATAACGGTATTTAGGAGCAGTTTTCTGGAGTATTTTTTAGACAACTTAAACAATTGAAGGAAATTTCTTGCTGATAATAGTTTGAATTTGTAGTTATATTTTTTTTTTGCTTAATTATATATGTTTCTTAACTTAATGGACCCGTAATTTTTTATTTCATACATCACTATTTTTTTCGTTTAAAAATAGTAGATCATCACCGTTTATATTTCTTG…	MAC4_vs_Niben-prom	63	MAC3_vs_Niben-prom	375	120.806	783.693	140.806	803.693	0.175199	-2.51293
Niben101Scf02459_65412_66412	TCTGCTATTGGTTTCCAAGGAACATCTGCAATCTGATGCAGCAATTTGATAGGAAGGAATTTCCGACGTGGCAGATGACAGTGCTGACATGGCATGCATCTCAAAACTATTGGTGAAAACTTGGATAACTTCCTATCTATCCACATTGCAACATTACCTTCTTCTTTTCTGTACTATTCTCTTTTATATATTTTTCTTTTAATAAAAATGCAATATGCGATATATTGTTTAATAAATTACATAGTAGCATTTTGTTTTTATCTTTTTCCTTTTTGGTGCAAACTTTGCTCTGATGGTAAGCAACCCCCACTTCTAACCTAGATGTTGTGAGTTCGAGTCTCCCCAAAAGCAAGAGTGGAAGTTTTTGGAGGGAAGGATGCTGGGGGTCTATTTGGAAAC…	MAC4_vs_Niben-prom	90	MAC3_vs_Niben-prom	520	172.58	1086.72	192.58	1106.72	0.17401	-2.52276
Niben101Scf02044_228425_229425	TTCTAACATTAATGCTCATATTTTTCAGTTTGTACCAATAAAATCACGTATCCTTAAAACCACTTATAAGTTTAATTGTTATTCAATTTTAAGGTTAAAGAAATAATAACCATGCAAAGGCGGCGGACCCTGAAGGCGAAATCAAATGTGGTGGGTGTACCAACACATTTAACGTCTACATGTCATTAAATACATATATAGATATAAGTATAGATGTCGTATGCATTAATTTGGTCTGTTTGGGCTGGTTTGGTTTAATTTTACAAAGTTATTTAGTTACTTTTTCGATTCATAAATAGACATTAATCTCATCCATATCTTGGATCTTGTAGGAAGACGAAGAAGAAGAAAAAAAAATAATTCGTGTTGGTTTTGGCTAGAAGGGTTGCTCTGATGGTA…	MAC4_vs_Niben-prom	653	MAC3_vs_Niben-prom	3509	1252.17	7333.28	1272.17	7353.28	0.173007	-2.5311
Niben101Scf00140_216976_217976	TTCTCATTGTACATAACACAATATATAACGCGAATTTAGGCTACATAAATTATTNNNNNNNNNNNNNNNNNNNNNNNNNNNNNNNNNNNNNNNNNNNNNNNNNNNNNNNNNNNNNNNNNNNNNNNNNNNNNNNNNNNNNNNNNNNNNNNNNNNNNNNNNNNNNNNNNNNNNNNNNNNNNNNNNNNNNNNNNNNNNNNNNNNNNNNNNNNNNNNNNNNNNNNNNNNNNNNNNNNNNNNNNNNNNNNNNNNNNNNNNNNNNNNNNNNNNNNNNNNNNNNNNNNNNNNNNNNNNNNNNNNNNNNNNNNNNNNNNNNNNNNNNNNNNNNNNNNNNNNNNNNNNNNNNNNNNNNNNNNNNNNNNNNNNNNNNNNNNNNNNNNNNNNNNNNNNNNNNNNNNNNNN…	MAC4_vs_Niben-prom	80	MAC3_vs_Niben-prom	471	153.405	984.319	173.405	1004.32	0.172659	-2.534
Niben101Scf07152_73991_74991	TCTTCCTTTTATAGAGAATCAGTTTTTTGTCTATACCTCCGGGCAAGTTATAACCTTAACAAACACTATTAAAGCCAAATTACCTTTTTGGGCGTGGTTTGACTGTCCAAAGCTCTTAAAAAATGATTTTGTTATGAATGTTATGATATAATATAAGAACAAGAACAATAAAGAGAAAAGTAGAGAGAGGAGTATTCTTATTGATATTTTGGGATGGTTTACAAAGGGAGAGAACCCCTTTATTTATAGGGAGGTGGTGACTTAGCCACCAAGTAGTAAACCCTAGAATAGGCACATATACTGCGCATCCAAAGATTCTTAAATGGGATATATTGGGTTTATGACCCAAGACCAATTGCAACGGGGAATATTTGTGATAATTCGTCGATTTGAGACGAA…	MAC4_vs_Niben-prom	89	MAC3_vs_Niben-prom	522	170.663	1090.9	190.663	1110.9	0.171629	-2.54264
Niben101Scf08820_95008_96008	GCCTGTATGAATCCAATTGCGACAAAACTCATCAACCTGAACAATATACACTTTCACTTGCGCGCATGCAAAAAAGCTAAATATGTTTAGCTACAGAATTTCCCTTTTCTGCATCAGTTTTTGGGACCTATACTTTTTTCTTCTTCTTTTATTAATAAGGTATTCGAGCTAGCTTGTGCGTACCTCGGCAAATTCCACAAGATACATGCTATCTCCCGCCAGCACAAATACCAATTTTTAGGACCTATACTTATAGGGTAGTAAAATAAGCTGACTCAAGACTACTCCAACTATACTTACTCTGAGTGTGTCCATCTTAACATCAGTTTTTTTTTCTTTTTATGGAAGAAATTTTGAAGTACTGTGAAAAACCAAGATTTCATATCATTATGATTGATA…	MAC4_vs_Niben-prom	625	MAC3_vs_Niben-prom	3392	1198.47	7088.77	1218.47	7108.77	0.171404	-2.54452
Niben101Scf27706_14719_15719	AAGAAAAGAAAAACGGGGAGAAAGAGTTAGGGTTTTACCCAACCTCAGGTGCTCAAAACTCAACTCGTGCCCTCAGGATTTACCTTAGACCACCAGAGTACTGGGAAATAAAAGTCCGAAGAATAGCCAGACTTTTCGTTCAAACAAAACGCGGGCCAAGTACTGTACCCAGTGACTCATCGGAACGAAAGATTCATCTATTCAAGCTAAGAGAGCTATTTGGTTTTCGGAGGTGACAATGGCTATTCTGTTTTCTTCAAATCCGTGAAGATAGGGAATTTGGGTTTTAAATTTGCATAGAGGAAGACGATGGGAGACGATGGTTATTAGATGGCCAATTTAGAGTTCTCCGTCAGCAACGAATGGCGGTGGTTGCAATTTGCAATGGTGGAGACTGTA…	MAC4_vs_Niben-prom	89	MAC3_vs_Niben-prom	523	170.663	1092.99	190.663	1112.99	0.171307	-2.54535
Niben101Scf16437_61748_62748	GGTCCATTTAATATCATTACTTGGACCCTTCTTTACATTTTTTATTTTGTTTTGTAACTCAACTTTCATTTGAAAATATCAATTTCATGTCTCATTACAAATATTAATTATATGAGCTTTTCACAAGAGTTCAGTAAAAAATAACACAAAATATAATTATTGTTATAAAATAGAAGTCTATTTAGAGTGAATGTCTAAGAGTTTTAGCTTAAAGCTAAGTCATTCCTCTTCCTATAAATAGAGGGGTCTTACCCCATTGTAAATCACCCCAAGTATTAATAAGAATACTTCTCTCTCTCCCTATTCTCTCTCTATATTGTTCTTATTCNNNNNNNNNNNNNNNNNNNNNNNNNNNNNNNNNNNNNNNNNNNNNNNNNNNNNNNNNNNNNNNNNNNNNNN…	MAC4_vs_Niben-prom	79	MAC3_vs_Niben-prom	471	151.487	984.319	171.487	1004.32	0.17075	-2.55004
Niben101Scf01623_556457_557457	TTCTTCCTTTTTTTCTCGTGGGCAACAAAAGTCAAAAAGTAGTATCAAAACTAAAAAAATTATCCCTATTTGGCTCGGTCATAAAATTTAGTTAAATAAACTATTAAACCCTAATAAGTATAGACATTTTTAAACATTGAATGATATATATTTATTTCATCGTCGGGCGGATTTACCTTAGTATAAACTAAGTCTGTTGGTTGTCGCGGTTCTGAACCGGAACCGGATTGGAACCATGACCCTGTCGATTCTGTCGGTTTCGGCGGTCCAGTTCCGGCGGTCCGGTTCTACCGGTTCCAGGGAACCGTCATGGGCCGGTTCTACCCGTTGAAACCGCTAGAACCGGACCCACCAGACTCGGAACCGGCTGGTGGTTCTGGACCGGTTCTGGCGGTTCCG…	MAC4_vs_Niben-prom	691	MAC3_vs_Niben-prom	3788	1325.03	7916.35	1345.03	7936.35	0.169478	-2.56083
Niben101Scf05890_247127_248127	TGGTATTTTATTAGTTTACTGAGGGTATAATGGTCCTTAGAATTTAATGGGCTTGCTCATTATGCCTGGTCCACTAGATCGGGGCAAGTGCACACATAGCCAATTTTGGGACTCCTATTTAAGCCATGACCTAAATTCTTAAATATTTATAAGTCTAGCCACTTTATAAGCAAGTGTTTAAGTATTGCTTCGAAGATGATCTTGTACAAAAGGTAGGGGTGTCAAAATGGTTAAAATTTAAATAGGTAGTCATCCATATTATTTATTAAAAATACAACAACAATCCATTATAATCCGAGGTTGTTTCCAAATAGACCCCCGGCATCCTTCCCTCCAAGAACTTCTCACCTTACTCTTGGGGAGACTCGAACTCACAACCTCTCGATTGGAAGTGGGGTT…	MAC4_vs_Niben-prom	645	MAC3_vs_Niben-prom	3559	1236.83	7437.77	1256.83	7457.77	0.168526	-2.56896
Niben101Scf05764_131575_132575	NNNNNNNNNNNNNNNNNNNNNNNNNNNNNNNNNNNNNNNNNNNNNNNNNNNNNNNNNNNNNNNNNNNNNNNNNNNNNNNNNNNNNNNNNNNNNNNNNNNNNNNNNNNNNNNNNNNNNNNNNNNNNNNNNNNNNNNNNNNNNNNNNNNNNNNNNNNNNNNNNNNNNNNNNNNNNNNNNNNNNNNNNNNNNNNNNNNNNNNNNNNNNNNNNNNNNNNNNNNNNNNNNNNNNNNNNNNNNNNNNNNNNNNNNNNNNNNNNNNNNNNNNNNNNNNNNNNNNNNNNNNNNNNNNNNNNNNNNNNNNNNNNNNNNNNNNNNNNNNNNNNNNNNNNNNNNNNNNNNNNNNNNNNNNNNNNNNNNNNNNNNNNNNNNNNNNNNNNNNNNNNNNNNNNNNNNNNNNNN…	MAC4_vs_Niben-prom	78	MAC3_vs_Niben-prom	473	149.57	988.498	169.57	1008.5	0.168141	-2.57226
Niben101Scf09321_134224_135224	GCTTCGGATCACAAGGGCTCTGAGAGAAAGATGAGATGAGATTCGACCGGCAAGAAAAGGATTTACTAATAGTTTTATGGGATTTTTAAGAAAGTATAATTAATAGATTATGAGCATTTAATGTGTTACATTAACTGATTTGACATTTATTTGGTAGAAAATCAAAAATTAATTAGAAGCCATAAAGATAGGCGTTATTTTAGGCTACACTTTATTAAGAATCGTTTTTAGCCTTAATTATCTAGCGTTAATTTAGGATGGAAAATCAGCAAATATTCCGTTTGGTATATATTATGTAACAAAAACATGGGATATGAGGGTAATAAACAAACAATGCACAATAATGGTAGTAAGGTTTGTTATATGGGATGTATAGGTAAAAATCCCTTTGTTTAAAGC…	MAC4_vs_Niben-prom	12	MAC3_vs_Niben-prom	113	23.0107	236.153	43.0107	256.153	0.16791	-2.57424
Niben101Scf03523_139792_140792	NNNNNNNNNNNNNNNNNNNNNNNNNNNNNNNNNNNNNNNNNNNNNNNNNNNNNNNNNNNNNNNNNNNNNNNNNNNNNNNNNNNNNNNNNNNNNNNNNNNNNNNNNNNNNNNNNNNNNNNNNNNNNNNNNNNNNNNNNNNNNNNNNNNNNNNNNNNNNNNNNNNNNNNNNNNNNNNNNNNNNNNNNNNNNNNNNNNNNNNNNNNNNNNNNNNNNNNNNNNNNNNNNNNNNNNNNNNNNNNNNNNNNNNNNNNNNNNNNNNNNNNNNNNNNNNNNNNNNNNNNNNNNNNNNNNNNNNNNNNNNNNNNNNNNNNNNNNNNNNNNNNNNNNNNNNNNNNNNNNNNNNNNNNNNNNNNNNNNNNNNNNNNNNNNNNNNNNNNNNNNNNNNNNNNNNNNNNNNNN…	MAC4_vs_Niben-prom	12	MAC3_vs_Niben-prom	113	23.0107	236.153	43.0107	256.153	0.16791	-2.57424
Niben101Scf00712_236534_237534	GGCTTTGGATTGAAAGAAAAGCTTAGTTTCTTTCAAGATTCATAACTTCTGACGACAAACATGTGATGCTATGCTTCTACTCTTATTGTTGCAATTGTTGAATGCTACTAATGATTATGAGTCATGACTCTTATATAGCCTCTTTTTAATTCTTCATATAACAACAACTAATCCCACTTAGTGGGGTCTGGAGAGGGTAGTGTGTACGCAGAACTTACCCCTACCCTTGGATAGAGAGGCTGTTTCCAAATAGACCCCCGGCATCCTTCCCTCCAAAACTTCACACCTTGCTCTTGGGGAGACTCGAACTCACAACCTCTCGGTTGAAAGTGGGTTGCTTAATTCTTCATATATATATTTAGGAAATGACAAAAATAGAATACTTTTGTGCCTCTTTTA…	MAC4_vs_Niben-prom	588	MAC3_vs_Niben-prom	3271	1127.52	6835.89	1147.52	6855.89	0.167378	-2.57882
Niben101Scf04044_2202886_2203886	CAGAAAGTGAGATATATGTATAGGTGAAAAGGCCAACTAATTTTGTGCCTGTTTATTCATAGGGTATTTATTGCATTTAATTTCTCTTTTCAATGGGGGAACCAACTCTTTAGACTTCTCGACAGACGTTAATAGTGTTGGAGAACTTTTCTTTTTTCGGCACTCGAGGTTTAGCCGTAAAAACCTCGAGCTCATGCAATGAACTTACTACTCTATTTCAAGTACACAATTAATTAATTTCTATACGAAGCAGGAGTGACAAGAGAGGTTGCTCTGACGTAAGCAACCCTTACTTCCAGCTAAGAGGTTGTGAGTTCGAGTATCCCCAAGAGCAAGGAGAGAAGTTCTTGGAGGGAAGGATGCTGGGGGTCTATTTGGAAACAGCCTCTCTATCCAAGG…	MAC4_vs_Niben-prom	73	MAC3_vs_Niben-prom	448	139.982	936.252	159.982	956.252	0.167301	-2.57948
Niben101Scf01749_479444_480444	AAATAAGATCAAATTCGAAACATAAAACCAAACTCAGGTAGAACGTCAGAGCGTTTGTTACAACAGCTGAACAATAGAACAGACACAGATGCTTGAGCAATTTCCTAGGAAACATCTCTATTAAGATTAACGCCTCCAAATTAAAGTATGCAAAAAAAAAAAAGGAAGTGAAAATCAACAAATGTTCCAATAACTTGAATTACCGAGAAAGGCTACCTTAGACTCACAAAATAACAAGAACACAAACGAAAGATCAAATTCAAACTTTACCTTTCTTCAAGAACTTCACATCTATCGCTAATGAACTTGCAGAAACATGAATTCAAGCTAACTTTTCCAATACTACAACAACAACAACCCAGTATAATCCTACTTAGTGGGGTCTGGGGAAGGTAGTGT…	MAC4_vs_Niben-prom	649	MAC3_vs_Niben-prom	3616	1244.5	7556.89	1264.5	7576.89	0.166888	-2.58304
Niben101Scf07678_754046_755046	ATTCTTATTAATACTTGGGGTGATTTACAATGGGGTAAGACCCCTCTATTTATAGGAAGAGGAATGACTTAGCTTCAAGCTAAAACTCTTAGACATTCACTCTAAATAGACTTCTATTTTATAACATGGTTTGGCTTTTGCTATAATGTCAAAAGATCTTGAAAGGAGCTGAACGTAAATAAAGGAGTGGGGAGGGTCTAGAATTAGCAATTGGGCCGGGGCGGGTTTAATTTAAACGGAGGATAAATATGACCTATTTTTAATAGTAGAAGGATATATTTGACCCTTAACCGTACTAAAAATATATGGGAGGGTGTTTTAACGGTTGAGTAACATATATGGCCCTAATGTATAACGGTGGAATATATTTGATAAAAAATTCAAACAAAGTATAAATAT…	MAC4_vs_Niben-prom	88	MAC3_vs_Niben-prom	532	168.745	1111.8	188.745	1131.8	0.166766	-2.58411
Niben101Scf08470_139068_140068	TATGGTCCTAAAGCATATGTAGGCAATTCACGTGCCCACCCTAGAAATCTCATTGGAAATATCATTCTTCAAATAAACATTTTCTCTATTCATTTCTCAAATATATATTTTTCTAACGATGTAAATATTATTACAGTTAGCTGGAGTCAATATATATATACATATATATATATAAATGTATATATATATATATATATATATATATATATATATCCTATCTCTCTCCCCTTCCTCAGGATCAGAAATCCTAATGACCCAGGACTAACAGGTGGGGACGGGTATTAGCATGCAGTAAGTAACGATACCAATGCGTTTTAATACCTTAACNNNNNNNNNNNNNNNNNNNNNNNNNNNNNNNNNNNNNNNNNNNNNNNNNNNNNNNNNNNNNNNNNNNNNNNN…	MAC4_vs_Niben-prom	2	MAC3_vs_Niben-prom	59	3.83512	123.301	23.8351	143.301	0.166329	-2.58789
Niben101Scf00270_1471814_1472814	TCTAAAAAACTATTGTCTCAAATTCGTGTAAGGAAGAGCCACTAAGGTGGCAAATATAACTTTTTCTTTCTAAATTTAGACTCAAGCTCGAAAAGTTTGATTAAAGGCAGAGAAATTTCTATTGCGGGGATATTATAAAGAATAAAATAACTGTTATGAAATAATATAAAAGACAATAACAATATAGAGAATAGGGAGAGGGGTATTCTTATTGATAATTTGAGATGGTTTACAATAGAATAGAACCCCTATATTTATAGGGAGGTGGTGACTTAGCCACCAAGAATAAAGCTCTAGAATCTCCCTAATTATAGACATTCACCTTAAATAGAAGTCTATTTATAACACTCCCCCTTAAATGTCTATTCAACAATGTGTCTCGTTAAAACCTTAAANNNN…	MAC4_vs_Niben-prom	82	MAC3_vs_Niben-prom	502	157.24	1049.1	177.24	1069.1	0.165784	-2.59263
Niben101Scf00182_89177_90177	NNNNNNNNNNNNNNNNNNNNNNNNNNNNNNNNNNNNNNNNNNNNNNNNNNNNNNNNNNNNNNNNNNNNNNNNNNNNNNNNNNNNNNNNNNNNNNNNNNNNNNNNNNNNNNNNNNNNNNNNNNNNNNNNNNNNNNNNNNNNNNNNNNNNNNNNNNNNNNNNNNNNNNNNNNNNNNNNNNNNNNNNNNNNNNNNNNNNNNNNNNNNNNNNNNNNNNNNNNNNNNNNNNNNNNNNNNNNNNNNNNNNNNNNNNNNNNNNNNNNNNNNNNNNNNNNNNNNNNNNNNNNNNNNNNNNNNNNNNNNNNNNNNNNNNNNNNNNNNNNNNNNNNNNNNNNNNNNNNNNNNNNNNNNNNNNNNNNNNNNNNNNNNNNNNNNNNNNNNNNNNNNNNNNNNNNNNNNNNN…	MAC4_vs_Niben-prom	74	MAC3_vs_Niben-prom	458	141.899	957.151	161.899	977.151	0.165685	-2.59348
Niben101Scf04487_619523_620523	NNNNNNNNNNNNNNNNNNNNNNNNNNNNNNNNNNNNNNNNNNNNNNNNNNNNNNNNNNNNNNNNNNNNNNNNNNNNNNNNNNNNNNNNNNNNNNNNNNNNNNNNNNNNNNNNNNNNNNNNNNNNNNNNNNNNNNNNNNNNNNNNNNNNNNNNNNNNNNNNNNNNNNNNNNNNNNNNNNNNNNNNNNNNNNNNNNNNNNNNNNNNNNNNNNNNNNNNNNNNNNNNNNNNNNNNNNNNNNNNNNNNNNNNNNNNNNNNNNNNNNNNNNNNNNNNNNNNNNNNNNNNNNNNNNNNNNNNNNNNNNNNNNNNNNNNNNNNNNNNNNNNNNNNNNNNNNNNNNNNNNNNNNNNNNNNNNNNNNNNNNNNNNNNNNNNNNNNNNNNNNNNNNNNNNNNNNNNNNN…	MAC4_vs_Niben-prom	80	MAC3_vs_Niben-prom	492	153.405	1028.21	173.405	1048.21	0.16543	-2.59571
Niben101Scf04714_207932_208932	TTGCAAAATTTCTTTACCAAAACTTGGGATTTTGATTTGGAACTAATACTAATTTTGCGTAAAATCTTGAAATGATAAGAGACAGCCCTAAGTAAAATTAAAAAACTTTGTCTCTTCTCAAAGAAAAATAAAAAGAGGCGAAGAACTGAACAGCTCAAACTTCTGGTTTCTTTTGTTTTGATTTATTGTTTAGTTTAGTAATAATTAGCACTATTTACAAGTAAAACAGCTCGTATCCCAAAGAACCCTATAGGAAATGACCATTTGGTGGTTTATGTATGGTACGTTTCTTTGGCTAAGCACTAAGCAGAAGCAGTCCCTTCATCTTCTCTCTCTCCTTCTTAGCTACTAAATGACAAGACCAAAGATGGTGACTTTCTCACCTCTCAGTAAAAAACG…	MAC4_vs_Niben-prom	232	MAC3_vs_Niben-prom	1345	444.874	2810.85	464.874	2830.85	0.164217	-2.60632
Niben101Scf03705_140328_141328	NNNNNNNNNNNNNNNNNNNNNNNNNNNNNNNNNNNNNNNNNNNNNNNNNNNNNNNNNNNNNNNNNNNNNNNNNNNNNNNNNNNNNNNNNNNNNNNNNNNNNNNNNNNNNNNNNNNNNNNNNNNNNNNNNNNNNNNNNNNNNNNNNNNNNNNNNNNNNNNNNNNNNNNNNNNNNNNNNNNNAGGCAACCAATAGGCGCATATTCAAACATGTGTACTCTTTTTCCTTTTCTATAATTTTTTCCCATTGGGTTTTATTTTAGTTAAGGTTTTAACGAGGCACATTATTGAATAGACATTCAAGGGGGAGTGTTATAAATAGAACCCTATTTAAGGTGAATGTCTATATTTAGAGAGATTCTAGGGTTTACTACTTGCTGGCTAAGTCACCACCTCCCTATA…	MAC4_vs_Niben-prom	107	MAC3_vs_Niben-prom	648	205.179	1354.22	225.179	1374.22	0.163859	-2.60947
Niben101Scf01460_419328_420328	GCTGCATTTTAAAAATTCCCAAAAGATAAGCAAAATCTTGGATTTCATGGATCATAATACTAACTGAGTTTACTCATTCGAGAGTGAGATGCAAATCATACCATATAGACAGAACTGAAGTTTCAAGTTGTGGATTTGGCAATAGGCCTGATAGCAAGATGAGCAGCTCAAATGACCACCACTCAAGACTACAAAAATACAACGCGTAGCATAAATTTCGTAGAAAGACATACGATCGAAAAGTGTATTAAAATTCTTAAAATGAGTAGAGGAACGAGCTAGACAAGAGGGGTTGCTTTGATGGTAAGCAACCCCCACTTCCAACCGAGAGGATGTGAGTTCGAGTCTCCCCAAAAGCAAGGTGGGAAGTTCTTGGAGGGAAGGATGCCGGGGGTCTAT…	MAC4_vs_Niben-prom	725	MAC3_vs_Niben-prom	4112	1390.23	8593.46	1410.23	8613.46	0.163724	-2.61066
Niben101Scf02369_266766_267766	TATTGAATTGCAACACATAAGAGGTGGTACTACACAACATAATTAAAAAAATATATTAATTGTTTGTAATAAATTTACGAATTTTTTTATATTTATATACTTTAGCTTTATCATTTTGTGTATTGAAATTATTATTATCATATCTTACTGGATCCTCAACATAAGGTACAATTTTTCTACTATATTTTTTTCGTAGAAAAATGGTGATTTTGTTCTTTTATAATTTGGTTTTTGTTTTCTTCATCATTATTTAGGTATGAAAATATGAGTCCCTTAATCCCCTAGTTATGTCCACCTCAATCAACATTTTGCATATGAAGGGGAGGAATCCATACTTTCTAGGGAAAAATCAATGGCCATCTTTCAATCGGCTCACATCAACAACAACAACAATTACTC…	MAC4_vs_Niben-prom	43	MAC3_vs_Niben-prom	294	82.455	614.415	102.455	634.415	0.161495	-2.63044
Niben101Scf03923_647602_648602	ACAATAATACAAGAACAAGAACAATAGAGAGAAAAGTAGAGAGAGGAGTATTCTTAATGATACTTTGGGATGATTTACAATGGTATAGAACCCCTATATTTATAGGGAGGTGGTGACTTAGCCACCAAAAAGTAAACCCTAGAATCTCTCTAATTATGGACATTCACCTAAAATAGAAGATTTTATAACAAATATGAACTTAATTGACATTGTACTAAAAAATTACATTAAAAGACAACGGTAACCAATCGTTCATAAAGAATGACATTAATATTTGAAAAAAATAATAGTACATGTTATCTACTAAGATAAGTTAGTATGTTTATTAAATATTATATATATTGCCAATGTATACAAATTTGGATAAATTTTTAATCGTTTCTGACATTCAAATTTGCC…	MAC4_vs_Niben-prom	80	MAC3_vs_Niben-prom	505	153.405	1055.37	173.405	1075.37	0.161251	-2.63262
Niben101Scf05375_88032_89032	GGCATTTTTTTTTCAACTCCCACAAAATAATTTATTTTGTGGCGGTTTTATTGCATAGGTTTGCAGAATCCCCAGAATTCGATACAATTTTTGGCTTTCATAAGTTTATTAACTCTCCTAATTTTATTGTATTCCTCTCATATTTAGAACAATAACAACAACAACAACAAACTCAGTTTGATCCCAACAATTGGGTCTGGGAAGGGTAGTTTGTACACAAACCTTACCCCTGGCTAATTTAGGTGGAAAGACGTTTCCAATAGACCCTCGGTTCAAGAAGGGCAAGAAGGAGAAGAGGAAAACAAGGGAGGAAGAAAGATCGAATATAAAAATAATAATAGAAAGAAGAAGAAAAGTGACACCAAATAATAGCAACAGGGAATATAATACCTGAGGTGA…	MAC4_vs_Niben-prom	9	MAC3_vs_Niben-prom	102	17.258	213.165	37.258	233.165	0.159793	-2.64573
Niben101Scf06499_41179_42179	AGGGTTTACTACTTGGTGGCTAAGTCACCACCTCCCTATAAATAAAGGGGTTCTCTCCCATTGTAAATCATCTCAAAGTATTAATAAGAATACTCATCTCTCTACTTTTCTCTCTATTGTTCTTGTTCTTATATTATTTCATAACAGAAACAAAATTATAATTTTATGATCAGGTGGGGCCCGTTTTGGGGTCGAAGTCCTCAATAAATCGTGACCAACTGACCATACTGATTTTCTTTTTTATTCCATTTCATAATATATGCTCAAAATTTTGTAAAAAGGCATAAAAGGAAAAAAGAAGCCTTGAAAAAGAAAAGGAAATTTGGGGAGTTTAAAGGCGTTGGGTTTAGGCGTTAAATCCTTTTAAAAAGAAGTGTCGGTGGCATAAAAAATTTAAAA…	MAC4_vs_Niben-prom	78	MAC3_vs_Niben-prom	499	149.57	1042.83	169.57	1062.83	0.159545	-2.64797
Niben101Scf00113_353733_354733	TCTATAGACCCTCAAAATTTTAATAGCCTATATTTTTGCCCATTGAGAGAAAATGGTCATCCGGCTTGTTATATTTAATAGCCCAAAATGTCTATTTTGTATATGGAGTCTATTTTGTATATTTGTTGTATAATGACAGTTTATTTTATATAGTGATAGTATATTTTATTTTATTTTATTTTTTGTATAGTAACAGTCTATTTATTATATATATTGTATAGTGACAGTCTATTTTGTATATATTTTGTATAGTGACAGTCTATTTTATATAAAGTATATAGTAACAGTCTATTTTTTATATATTTTTAAAGTGACAGTCTATTGTATATAAATTACATAGTAACAGTCTATTTTGTATATTTTTGTATAATGACAGTCTACTTTATTTATATTTTGTAT…	MAC4_vs_Niben-prom	554	MAC3_vs_Niben-prom	3241	1062.33	6773.2	1082.33	6793.2	0.159325	-2.64995
Niben101Scf09442_317658_318658	TTCATGAGATCAACAACAACAGCAACAACAACCCAGTATAATCTCATTTAGTAAGGTTTGGGGAGGGTGGTATGTACGTAGACCTTACCCTACCCTGGGATAGAGAGGCTATTTCCAAATAGACCCCCGGCATCCTTCCCTCCAAGAACTTCTCACATTGCTCTTGGGGAGACTCGAACTCACAACCTCTCGGTTAGAAGTGGGGGTTGCTTACCATCAGAGCAACCCATCATTCATGAGATCAATTGGGGTAAAAACAAGCTAAGAGGGGAGGAAATAGAAGCTGCCCTGTACCGACCTGTAGTATTGTATATCCTCCACCAGAAACCCTCTGAGACTTGTTTATTTATAAGTGATCATTAAAACAAATGTTTGGTGCAAGTAAGATTAAAGTACGTT…	MAC4_vs_Niben-prom	518	MAC3_vs_Niben-prom	3034	993.295	6340.6	1013.3	6360.6	0.159308	-2.65011
Niben101Scf12033_31900_32900	ATGAAATGATGTGAATTGAAAAGTTGCCTCTATAGTTTTCTTAATACAACTTTTCTCTCAAAAGTTTTTTTTTTTTTGTTCCTAAAGATAATATGTATATTGTTATAAAAATATTCTATTTTAGGTGAATGTCCATATTTAGAGAGATTCTAGGGTTTACTTCTTGGTGGCTAAGTCACCACCTCCCTATAAATAAAGGGGTTCTATNNNNNNNNNNNNNNNNNNNNNNNNNNNNNNNNNNNNNNNNNNNNNNNNNNNNNNNNNNNNNNNNNNNNNNNNNNNNNNNNNNNNNNNNNNNNNNNNNNNNNNNNNNNNNNNNNNNNNNNNNNNNNNNNNNNNNNNNNNNNNNNNNNNNNNNNNNNNNNNNNNNNNNNNNNNNNNNNNNNNNNNNNNNNNNNN…	MAC4_vs_Niben-prom	73	MAC3_vs_Niben-prom	473	139.982	988.498	159.982	1008.5	0.158634	-2.65623
Niben101Scf01423_420107_421107	NNNNNNNNNNNNNNNNNNNNNNNNNNNNNNNNNNNNNNNNNNNNNNNNNNNNNNNNNNNNNNNNNNNNNNNNNNNNNNNNNNNNNNNNNNNNNNNNNNNNNNNNNNNNNNNNNNNNNNNNNNNNNNNNNNNNNNNNNNNNNNNNNNNNNNNNNNNNNNNNNNNNNNNNNNNNNNNNNNNNNNNNNNNNNNNNNNNNNNNNNNNNNNNNNNNNNNNNNNNNNNNNNNNNNNNNNNNNNNNNNNNNNNNNNNNNNNNNNNNNNNNNNNNNNNNNNNNNNNNNNNNNNNNNNNNNNNNNNNNNNNNNNNNNNNNNNNNNNNNNNNNNNNNNNNNNNNNNNNNNNNNNNNNNNNNNNNNNNNNNNNNNNNNNNNNNNNNNNNNNNNNNNNNNNNNNNNNNNNN…	MAC4_vs_Niben-prom	73	MAC3_vs_Niben-prom	473	139.982	988.498	159.982	1008.5	0.158634	-2.65623
Niben101Scf00110_563501_564501	CAATTAACAATGCTCACTACAACTAGATTGACTATATTAAAAAACAATCGAACAAAAAAAGAGGTTTACATTTTCTGTTGAGGGAAAGAGTTGCCGCCAACGGAGACGTCTTCTCCGGTAGATTTGGTTCTAGAAGCAGTAATTGGCATACTCATCTTTCACCACTCCTGCCTTCGAAAATTTCAGAAACTACATATATAATGAGCTACGTTGACCACGGGCTTAGGTGTTTAGGTCAGATGGCCACTTTTGTTGCCTTGTATTTAGAAGTTGGCCACTTTTTCAAATTTAGATCCTTGGTCTGAATATTATAGAATTTTAAAGACTTGATTTTACTCATTTAATATCATCCATACTCTTTGATACTAGCTCATTCAAATATAACTACTCTATTTTATT…	MAC4_vs_Niben-prom	73	MAC3_vs_Niben-prom	473	139.982	988.498	159.982	1008.5	0.158634	-2.65623
Niben101Scf05664_468216_469216	CTACTAAGTTAACTATAACTACAATATAATACCACTTAAATATAATTTTTATACAATGTTATTCAGCTTTCATACAATGAATAAAAGAAAAATAAATAAACAACATAATACAAATTTTCTACAATTTATGCAATATAATGTATGTCATGTCTTCTTCTTCGAGTTTCATTGCGAAATAGCCAAAACTAAGTCTAATCTTCACCAAAACCCCTCAAAATTGAGATATAAACTCCAAACCATATTTCCAATTATTTGCAACAACACCCGATCCAAACAAAATAATAATTTTTGAAAACCCAAATTTGAATTCAAAACTTCAAAGTTTTTTAATGGGTGTTAATGGTGAAACTGCTGCTATCTTTTATTTGCTTTGTATTACTGAAATTTGGACCTAATTGC…	MAC4_vs_Niben-prom	9	MAC3_vs_Niben-prom	103	17.258	215.254	37.258	235.254	0.158373	-2.6586
Niben101Scf03227_291433_292433	TGTATGTATGTATGTATGTATGTATGTATGTATGTATGTATGTATGTATGTATGTATGTATGTATGTATGTATGTATGTATGTATGTATGTATGTATGTATGTATGTATGTATGTATGTATGTATGTATGTATGTATGTATGTATGTATGTATGTATGTATGTATGTATGTATGTATGTATGTATGTATGTATGTATGTATGTATGTATGTATGTATGTAATAGGTTCCAACCACAGTAAATCCATCAATGGAGGTTTGCAGACACATCATATTAGTCAGTGCAATATGTTGGGCTTGTGGGTCTTGTATATATTTTTTTGTTAGTTTATCAGCTGTAGTAGTTATGACTGCCTTGTCGGTCCCTCTTTATATCGAGACAGAGTTAATTTCCGTTCAGT…	.	0	MAC3_vs_Niben-prom	51	0	106.582	20	126.582	0.158	-2.662
Niben101Scf03018_172094_173094	NNNNNNNNNNNNNNNNNNNNNNNNNNNNNNNNNNNNNNNNNNNNNNNNNNNNNNNNNNNNNNNNNNNNNNNNNNNNNNNNNNNNNNNNNNNNNNNNNNNNNNNNNNNNNNNNNNNNNNNNNNNNNNNNNNNNNNNNNNNNNNNNNNNNNNNNNNNNNNNNNNNNNNNNNNNNNNNNNNNNNNNNNNNNNNNNNNNNNNNNNNNNNNNNNNNNNNNNNNNNNNNNNNNNNNNNNNNNNNNNNNNNNNNNNNNNNNNNNNNNNNNNNNNNNNNNNNNNNNNNNNNNNNNNNNNNNNNNNNNNNNNNNNNNNNNNNNNNNNNNNNNNNNNNNNNNNNNNNNNNNNNNNNNNNNNNNNNNNNNNNNNNNNNNNNNNNNNNNNNNNNNNNNNNNNNNNNNNNNN…	MAC4_vs_Niben-prom	75	MAC3_vs_Niben-prom	488	143.817	1019.85	163.817	1039.85	0.15754	-2.66621
Niben101Scf01188_93774_94774	NNNNNNNNNNNNNNNNNNNNNNNNNNNNNNNNNNNNNNNNNNNNNNNNNNNNNNNNNNNNNNNNNNNNNNNNNNNNNNNNNNNNNNNNNNNNNNNNNNNNNNNNNNNNNNNNNNNNNNNNNNNNNNNNNNNNNNNNNNNNNNNNNNNNNNNNNNNNNNNNNNNNNNNNNNNNNNNNNNNNNNNNNNNNNNNNNNNNNNNNNNNNNNNNNNNNNNNNNNNNNNNNNNNNNNNNNNNNNNNNNNNNNNNNNNNNNNNNNNNNNNNNNNNNNNNNNNNNNNNNNNNNNNNNNNNNNNNNNNNNNNNNNNNNNNNNNNNNNNNNNNNNNNNNNNNNNNNNNNNNNNNNNNNNNNNNNNNNNNNNNNNNNNNNNNNNNNNNNNNNNNNNNNNNNNNNNNNNNNN…	MAC4_vs_Niben-prom	83	MAC3_vs_Niben-prom	540	159.157	1128.52	179.157	1148.52	0.15599	-2.68047
Niben101Scf04418_896282_897282	CTAATTATTTATAACACAAGATTATTATTCTTGCACAGGAGGAGGAATTGAAGCTTCTGCTTTTAATTTCTGCTTCTTCAAGATCTTCCTCTCTCCTTTTGAATAGCATCTCCTTTTTAGCCAGCAAATGAAGTGAAAAATCTTGACCATAATTAAGACTATATTTTCTTGAAATATGTATTATTGGTTTTATTATTATTATTATAGGAAATTGTATTGGAATTGTGAGTGAAGGGTTCCGGGGCCGTTAAGGACGACGGAGGAAGACTTATATACAATCCCGGCGGCGAAGGAGGGGTGTCTGTGTTTGTGACACGTGGAATTGCGTGACTGGTTGGGTAGGGGGCAAAGTTCTCGAGAACCTCAGGTACGTACATGACTTTCAGGGACAGACAGGTT…	MAC4_vs_Niben-prom	755	MAC3_vs_Niben-prom	4494	1447.76	9391.78	1467.76	9411.78	0.155949	-2.68085
Niben101Scf00199_233236_234236	TGTTTGGCTGGTTTTCCGGGGAACTATATAGATGGTTAACGGCGGCGACCGGCCAGGACGGTGGTTGTTGGCCCGTTGTAGATTGGGGGAAGGAGTAGCGGAGTGTAACAATGTGTGGAGCTGAGAGTGACCGAGTCTGAGAGACAACAAGTTAAATAATATAAAACAAAAGAACAATAACTCAACAACAAGAGTAAATATAGAGAGAGAATAGCGAGAGAGAAGTATTCTTATTAATACTTGGGGTGATTTACAATGGTAGAGAGCACCTCTATTTATAGGGAGTAGAATGACTTAGCTTCAAGCTAAAACTCTTAGACATTCACTCTAAATAGACTTCTATTTTATAACANNNNNNNNNNNNNNNNNNNNNNNNNNNNNNNNNNNNNNNNNNNNNNN…	MAC4_vs_Niben-prom	43	MAC3_vs_Niben-prom	306	82.455	639.494	102.455	659.494	0.155354	-2.68637
Niben101Scf04294_499139_500139	TGTTGATGTTGGATCACATGCACACAAAATGGGAGATGGTAGTTTAAAGATACAACATCTGTTTACACGAGTAGTCAATGTGCCGTTGTATGTCCCGTCAGATACAGTTATTTGATATTCTTGTTGATTACAAAATGCATACCCTGTTATAAAATAAAAGTCTATTTAGAGTGAATGTCTAAGAGTTTTAGCTTGAAGCTAAGTCATTCTTCTCCCTATAAATAGAGGTGCTCTCTACCATTGTAAATCACCCCAAGTATTAATAAGAATACTTCTCTCTCTCCCTATGAGAGATAAAATAATAGATGTTATTGCTAAACTCAAACCTTTCTATAACAACCACTCGATATATATAATAACGTTTCATTATAATTATAAAAAATTAATTTTTTCGGAAAC…	MAC4_vs_Niben-prom	43	MAC3_vs_Niben-prom	307	82.455	641.584	102.455	661.584	0.154863	-2.69093
Niben101Scf00039_143122_144122	TCTCTTATTTTTAAGTTTTCCTTTTTATTTTTAAGTTTAAGTTATGCTGATGTAAAATAACTGGTAGTAACTTTTTATATCAAGTAGAACGACAGAATTTACGACAACAACAACGACCCAGTATAATCCCACTTAGTGGGATCTGGGGAGGATACTATGTATGCAGACCTTACCCCTACCCTTAGGTAGAGAGACTGTTTCCAAATAGACCCCCGGCATCCTTCCCTCCAAGAACTTCTCACCTTGCTCTTGAGGAGACTCGAACTCACAACCTCTCGGTTGGAAGTGGGGGCTGCTTACCATCAGAACGACAGAATTTGTTATATCAAATTTAAATTGCATTAATATTGTAAAAAAATTACATTTATCAGTATACATAATTTATTTATTTATTTATTC…	MAC4_vs_Niben-prom	528	MAC3_vs_Niben-prom	3181	1012.47	6647.81	1032.47	6667.81	0.154844	-2.69111
Niben101Scf00449_531428_532428	ACTACTATCTAAACAAATATTAGATGAAAGCGATGCAAAATTATGACCAAACTTCTCATTGGTGCACTGTGATACAACTAGTCATGTCACAGCCTAATAAAAAGTTCAAAAGGAAAGATAAATCAAAAAGTCAGCTCAACCAGAATAAAGAATGTCACAATCTGAAATGATAAATTGTGACTTTCGTTGTTATATGACCTCCAAAAGAGAATGGATGACCTTCTAAAAGCAGAACTTCTCAACTACTATCGTAGATAATTGAAACTAAAAGTTCAGAAAAACAAGAAAGAAATTAATCGCTCCTAATAATTGTTACAAGCGAATAATTCAAATATGTGTGCTCAGTCTTGCAGGAGGATAACATAATAGATTAAGATGTAGCACATATATAAATAGGAT…	MAC4_vs_Niben-prom	7	MAC3_vs_Niben-prom	94	13.4229	196.446	33.4229	216.446	0.154417	-2.6951
Niben101Scf05890_205551_206551	AAAGTTTCCTTTTAAAAAGCGATTTATATGTCGCTTAAGCGCTACAATTTATAAGTCGTTTTAGGGTTGCGATTTATATGTCACTAAGGCTGGAAGTGGCCTGGTTCGGAACCGGAACAGGACCGGAATCGCGGTTCAGGCGGTTTCGGCGGTTCCGGTTCCGCGGTTCCGGGTCTGGCGGTTCCCCGGAACCGTGATGGAGCGGTTCCACCCGCTAGAACCGGAACCGCCAGAACCGGAACCGGACCGGTTCAGGTGGTTCCAACCGGTTCCAAACGGTTCCGCAACGTTTGAAATTTTAAAAAAAAAAATTAAAATTCGGACCATTTCGGAACCGTTTGGACCCGTATGGAACCGGACCGGTTCAGGCGGTTCCATCCGGTTCCAACCGGTTCCCAA…	MAC4_vs_Niben-prom	20	MAC3_vs_Niben-prom	172	38.3512	359.454	58.3512	379.454	0.153777	-2.70109
Niben101Scf05645_511466_512466	GCCCTTGTACTATTCAAAATAAGCTACATTTATACTCTGTTTGATTTCTTTAACAAATATACCCCCACCGTTACACATTCGGGCCACATATACCCTTCCACCGTTATAACTTGTTTCCTCAATATTTTTAAACACGTGACAGTCGTACATTGGTCCAGATTAGCCCACCCAGTAAATTGTTTAAACCCGCCCGACCCAAATGTATAACCCGCCCCGACCCCAGCTATTTATATACCCCAGCGTTAATTTTCAGAGCCTTCTCCAGACTCTTCCCCTTCATCTTCCTCTGATTTTCTCCTAGGGTTCATCACATTCCATTGAAGAACAAGAAATTTCCACATGCTTTCTCCAACAACAAGAAGCAAAGGTAAGTACTTTCTTCAATTAAATGTTTGTTGA…	MAC4_vs_Niben-prom	19	MAC3_vs_Niben-prom	167	36.4336	349.005	56.4336	369.005	0.152935	-2.70901
Niben101Scf01983_934255_935255	AGATTAGCAGTGTAAGAATATGGGTGACATTTTTGTTCCGTCATGCTAGTAACTCTTGGTAAGGAAAAAATGAATTCACTGCTTCTGACAATCACACGCAGGCGAGTGAAGGGTCATTAATTTAAAGTAGGATGCTATTGAATAGTATCAGTATAAAGCAACAAGGTATTCAGGTTGACGCACTAAATTGCATGTCCGCCTCATCAAAGCTATAGCCCTCCACACGCAAAGAATCGAGTCCCTTTAGAAAGGAGAATCAGATATTATATGAGCAAGTTGCTACCATTAGCACAATTTGTTAGGATGTAGAGAGTGACAAATGAGACTTCTATACTATGTTTCAGTCGAGAGATTTTAAGTTAATAATATCTCCTTACCATTATAAACTGTTTCAAAGTT…	MAC4_vs_Niben-prom	23	MAC3_vs_Niben-prom	191	44.1038	399.161	64.1038	419.161	0.152934	-2.70902
Niben101Scf02819_15672_16672	GTTGCGACGTGCAACCCGATTCTTAATAGTTAATACCGTTGCACTGTGCAACCCGATCCTCAACAATCAATACCTGTGCGGCGTGCAACCCGATTGCGGTGTGCAACCCGATCCTCAATATTCGATACCAAGAACTCACCCCAAACAATGACTGCAACTCAAGTGCGAGGGGAGTAACAATAATAATTTACATTCACCACTTATACCATCATTTATTACAAAATTATTTTAAAGGATAGATCAACTAAAAGTGAAATTATCAATAAAAGACAATTAAATAAATATTACAACGTACAACAACAACAACAACAACAACAACAATCCAGTATAATCCCACTTAGTGGGGTCTAGGGAGGGTAGTATGTACGCAGACCTTGCCACTACCCTGGGATAGAGAGG…	MAC4_vs_Niben-prom	525	MAC3_vs_Niben-prom	3211	1006.72	6710.5	1026.72	6730.5	0.152547	-2.71267
Niben101Scf02000_26290_27290	AGCGCAAAAGAGTTATTGGTGGGCCCACTAAACATGTAAAATGCGGTTTAGTACTGTGTTTTATGTAAAACACGGTATTGAACCGTGCTTTATATAGTTGTCTTTTCAGCTACTTTATAAAACATTGTTTGCTAATGCATTTTATATAAAACGCGGTTTACTTCTGCGTTTTATATAAAACACGGTTGTTTACCGCGTTTTATATAGAAATATAACTTTTTTTAATACTTAAAAAAGTGCTTTGAGTAAGCAACTCCCACTTCCAACCGAGAGGTTGTGAGTTCAAGTCTCCCCAAGAGCGAGGTGGGAAGTTCTTGGAGGGAAGGATGCCGGGGGTCTATTTGGAAACAGCCTCTCTACCCCAGGGTAGGGGTAAGGTCTGCGTACATACTACCCTCC…	MAC4_vs_Niben-prom	576	MAC3_vs_Niben-prom	3521	1104.51	7358.36	1124.51	7378.36	0.152407	-2.714
Niben101Scf07113_79802_80802	GCATGTGACCAAGTACTACTTTATTTTATTTTACTTTTTTATAGTTTATATTACTCCTTCGGTTTCAATTTAGATCCGTTTGGCCAAGTCGTAGAAAAATTTATTTTGAAAAGTGTTTCTTTCAAAAGTATTTTTGGCGAAAAACAATCTGTATTTGATTGGGCAAATTTTAAAAAACTACTTTTAAGTATATTTTTCTCAAAAATACTTCTCAAGAAAACGTTTTTGGAGGAAAATTACTTTTTTTTGCTTCTTCAAGACTTTCTGCTTCTCCTCAAGCACTTTTTTTTCTTTCCAAGACCGATATAGTATATGGCATGATCACTCCTTATTTATTTTTATTTCAAATTTTGAAGAGACCGAACTCATCAACATAAAATTAGATAGATGGATGTTTAT…	MAC4_vs_Niben-prom	77	MAC3_vs_Niben-prom	517	147.652	1080.45	167.652	1100.45	0.152348	-2.71455
Niben101Scf06912_211631_212631	GATTCGCCCGCTGTCTTGGCAAAGTTGCTGATTTATATGTTTTTCTGTTTCTTATAAACCCAAGAGATGAATTCCAATGCTCTTTAGTTTATTTTATTTTCTTCAATTTCAATGGTCTTTATATTAAGCTTTTTTCTGTTCCTTCTTCGGCCTTTTTTTTCTTCCTTTCTACCTGGTTATCTTAAGGTTAATTTCGGGTATAATCACTAAATTTTACTTGCTATATCATTACTTAGGCTTACTCTACTCCAGAGGCCAATGTAGTGTTTTAGCTACCTTTGAACTCATAATTTTGGTTTAAACTCTAAACTTTTTACTAAATATGTACAAATAATACATCTCAACCCCCACTTCCAACCAACAGGTTGTGAGTTCGAGTCTCCCCAAGAGCAAAGGTGG…	MAC4_vs_Niben-prom	576	MAC3_vs_Niben-prom	3526	1104.51	7368.81	1124.51	7388.81	0.152192	-2.71604
Niben101Scf05989_400432_401432	GTCTCACTATTTTTCTTTCTTTCCTCGCGAGCAGGAAGCACACCAGCAGCGTGCGTTGCGTGATTCTACTGTATTTTTTGCACTTGACTGGGTGGACAGTTGATCGGAAGATAACTTCGATTCGCCTGGTCAGCAGGCGGGCATTGAAAACATATAGATAAGTCAATATCCAAAATTTGAGAAAGATTGGAGATGATTTAGACTGATTTTGTATCAAAATTCATAATTAAATTGATGTCAAAAAATTCTTCTGTGACACATGTATCAAACATGTACCACGCATGTATCTCACACACAGATATAGATGGATATACATGTGTACACAATCCATACAAATATGATACATATGTGATACACAGTGTGATACACGTATCATTTTTTATATTCAGTTTTTACTTC…	MAC4_vs_Niben-prom	73	MAC3_vs_Niben-prom	496	139.982	1036.56	159.982	1056.56	0.151417	-2.7234
Niben101Scf00055_332668_333668	AGTTATTATTCCAGATTGAATATGTCATGTTGACCGCGGAAGTTAATATTATTGATTTATTTTATTTTGGAAGGTTCCAAAATTTTTAACATCGCTCAATTACTTTTCACCTGATGTGCTAATGTTTTTTATTCATAATTTTCCAACCACAACTTAATATATTCTTCACTATCACTAACCTAATTAACTTGATATCTTAAATTGCGCGATCAGTGAACATTGCCTTATAAGATGGGATGATTGACATAGTGCTAATTTGAATTCTACACTATATTAATGCTCGTAGAATTTATTAAAATAATAGTTAAAAAATAGTTTAATAGAGAAAGTTATACATATAGTTGTCAAAATTCTTGAAAATAAAAATAGTTTAATGATTTTGAAAAATTCTGAAGTTGC…	MAC4_vs_Niben-prom	510	MAC3_vs_Niben-prom	3164	977.955	6612.28	997.955	6632.28	0.150469	-2.73246
Niben101Scf03535_137659_138659	CTACACAAATTTGAAAAAATTACCATAAATCATTTTCAATAATTAAACATGAAAACCTAGATTTAGATTCAAAAATAAGAATATTGAAGGGTTTAATAGAGAATTTACCTGGGGCGTTGAAGGGCTAAAACAGAAAGATGTGGCTAGTTTAGAAATACGAATGAGATTGAGGAATTCAGAGAATTGACTATAAGAGAATGCGCTCCACAGATTATATATCTGTTTTCTTTCTTTCTTTCTTGTGGGAAAAAAAACGAATATAACTAAAGTTTTTTTCTAATAAAAAGACAAAGAAGAGGAGACCAAAATGGGTTTTGCTTTGCTTTTAAATGCACATTGTAACGGTCAAGGCCACAATTCAAAGTACTTCTATCTATTTCCTATTAGGTACGTATTTAT…	MAC4_vs_Niben-prom	75	MAC3_vs_Niben-prom	512	143.817	1070	163.817	1090	0.15029	-2.73418
Niben101Scf03671_5589_6589	TCTTCCAACATGTTTTGTTTAAAACAAAGTTGAAAAAAAAAGGAATTGTTATGAAATAATACAAGAACAAGAACAATAATATAAGAAAAAGAACAATAGAGAGAAAAGTAGAGAGAGGAGTATTATTATTGATACTTTGGGATGGTTTATAATGAAATAGAACCCCTTTATTTATAGGGAGGTGGTGACTTAGCCACCAAGAATTAAACCCTAGAATCTCTCTAAATATGGACATTCACCTAAAATAGAATATTTTATAACACTCCCCCTTGAATGTCTATTCAATAATGTGNNNNNNNNNNNNNNNNNNNNNNNNNNNNNNNNNNNNNNNNNNNNNNNNNNNNNNNNNNNNNNNNNNNNNNNNNNNNNNNNNNNNNNNNNNNNNNNNNNNNNNNNNNN…	MAC4_vs_Niben-prom	77	MAC3_vs_Niben-prom	525	147.652	1097.17	167.652	1117.17	0.150068	-2.73631
Niben101Scf08728_160839_161839	CCGGCAGTCTACAACACCGAAACAGAAGGGAAAATATCAATCACGATTTTTCTCACATGTGCATCATAGGACTTCACACATTCCAGAGAACAATGTCACCCATATTAAAGACGAAAAAGGAAACAGAACTGTTGAGTAAGAGATAGTCTTAAAGTAAGTTTTTATATGGTTGTGAAAACATTGAAATTTGTAACAGGATCCTCTTCGAGGGATTCATCAATTAGACAACAACAACAACAATCCAGTATAATCCTATTTAGTGGGGTCTGGGGAGGGTAGTATGTACGCAGACCTTACCCCTACCCTTGGGTAGAGAGGCTGTTTCCAAATAGACCCCCGGCATCCTTCCCTCCAAGAACTTCCCACCTTACTCTTGGAGAGACTCGAACTCACACCTCT…	MAC4_vs_Niben-prom	649	MAC3_vs_Niben-prom	4025	1244.5	8411.64	1264.5	8431.64	0.14997	-2.73725
Niben101Scf04526_305525_306525	NNNNNNNNNNNNNNNNNNNNNNNNNNNNNNNNNNNNNNNNNNNNNNNNNNNNNNNNNNNNNNNNNNNNNNNNNNNNNNNNNNNNNNNNNNNNNNNNNNNNNNNNNNNNNNNNNNNNNNNNNNNNNNNNNNNNNNNNNNNNNNNNNNNNNNNNNNNNNNNNNNNNNNNNNNNNNNNNNNNNNNNNNNNNNNNNNNNNNNNNNNNNNNNNNNNNNNNNNNNNNNNNNNNNNNNNNNNNNNNNNNNNNNNNNNNNNNNNNNNNNNNNNNNNNNNNNNNNNNNNNNNNNNNNNNNNNNNNNNNNNNNNNNNNNNNNNNNNNNNNNNNNNNNNNNNNNNNNNNNNNNNNNNNNNNNNNNNNNNNNNNNNNNNNNNNNNNNNNNNNNNNNNNNNNNNNNNNNNNN…	MAC4_vs_Niben-prom	506	MAC3_vs_Niben-prom	3156	970.285	6595.56	990.285	6615.56	0.14969	-2.73995
Niben101Scf27753_86097_87097	TAGGCTTTCCAAAAATCTGGCCCAAGAAAAAAAGGCAATCAAAAGAAAATCCCATGGAGGACTTGATTAAACACTGTATATAAGGGGAACAGCACGACAAAACATGTCTCCGCTATTAGTTTAGCTTATTAGGAAGGACAAGGTAAGGGAATTCTTAGGCACAAGTAAAACATGATTCCGTATTACATATCTTATCTTTTGTTACAAAATAAAATTCCGCAGATTGATTCTAATGCAATGCTTGAACCCTTTAAAATTTGCTTAGTGCTTCCATATTAACTGCAAAAGCAAGGGACATACGATATCGATGAACTTTAACAGAGAAGCGAAGTTAGGAGCTTGAATACAAGTTTAGGGGATCCTAAAAATCTATCTATTTGACCAGTTAGCCAAATTACA…	MAC4_vs_Niben-prom	621	MAC3_vs_Niben-prom	3867	1190.8	8081.44	1210.8	8101.44	0.149455	-2.74221
Niben101Scf05107_400127_401127	AACGCGCAAATTATTTTTCTTATGTGACCAACGTAATGTTGTATCATTTTATGATGGGATTAGTTATACCTTACATCAATCAACCAAATGACCCCTAAATCACATGGAGTATAAAAAATCGTTACAAGCGCGCGCATATATATATAAAGGGAGAGACTTTTCTTCTTTGTCTTTTTTGTTTTCTCTGAATTTCAAAAAGTGAGGCAAGAGGGGTTGCTGTGATGGTAAGCAACCCCCACTTCCAACTGAGAGGTTGTGAGTTCGAGTCTCCCCAAGAGCAAGGTGGCGAGTTCTTTTAGGGAAGGATGCCGGGGGTCTATTTGGAAACAGCCTCTCTACCCAAGGGTAAGGGGTAAGGTCTACGTACATAGTATCCTCCCCAGACCCCACTAAGTGGGA…	MAC4_vs_Niben-prom	517	MAC3_vs_Niben-prom	3267	991.378	6827.54	1011.38	6847.54	0.1477	-2.75926
Niben101Scf02818_136533_137533	TTTTCCCTAATTTCTATCTCCACACAAAAGAACCAATTAATATACTAACTCGAAATATGTTCGTTGTTAGTCTTCGAATGCTTCTTTGGACCATATTTATATATATAGGTACTTTTATAGCCTTTGTTATTGAAATTATTGCTTTCTGATCGCTACTTCTTTGCACGAACTATCTAGATAGCCAACCAAAAATTGACAGAACAATGTGCTTCTCAATCATATAATATGATTCATTGAATCGAGATGCACGATTTTTCTTGTATTAATTAGTCATTGACCGAAGAAAAGCATTTTTTTATTCGAGATTAGTATATCAAAAATAGAACACTTCTGCCTTGGTGTTATGTCTGATTGGACTTTGATTCATGTTATCCCTTGCCAGCAGTAGACATCGTTGCA…	MAC4_vs_Niben-prom	541	MAC3_vs_Niben-prom	3421	1037.4	7149.37	1057.4	7169.37	0.147488	-2.76133
Niben101Scf01750_92823_93823	AATTTCAATAACGGCTCTTTGCAAAAAATAGCCGTTTGGAAGTTTAAAAAATAGCCATTTGGCCCCCAAACTTTATATAATTACACTATTTCCCATTTCTCAACTATAAATACCCCCTCATTCTTTCATTTNNNNNNNNNNNNNNNNNNNNNNNNNNNNNNNNNNNNNNNNNNNNNNNNNNNNNNNNNNNNNNNNNNNNNNNNNNNNNNNNNNNNNNNNNNNNNNNNNNNNNNNNNNNNNNNNNNNNNNNNNNNNNNNNNNNNNNNNNNNNNNNNNNNNNNNNNNNNNNNNNNNNNNNNNNNNNNNNNNNNNNNNNNNNNNNNNNNNNNNNNNNNNNNNNNNNNNNNNNNNNNNNNNNNNNNNNNNNNNNNNNNNNNNNNNNNNNNNNNNNNNNNNNNN…	MAC4_vs_Niben-prom	16	MAC3_vs_Niben-prom	155	30.6809	323.927	50.6809	343.927	0.14736	-2.76259
Niben101Scf00332_398256_399256	NNNNNNNNNNNNNNNNNNNNNNNNNNNNNNNNNNNNNNNNNNNNNNNNNNNNNNNNNNNNNNNNNNNNNNNNNNNNNNNNNNNNNNNNNNNNNNNNNNNNNNNNNNNNNNNNNNNNNNNNNNNNNNNNNNNNNNNNNNNNNNNNNNNNNNNNNNNNNNNNNNNNNNNNNNNNNNNNNNNNNNNNNNNNNNNNNNNNNNNNNNNNNNNNNNNNNNNNNNNNNNNNNNNNNNNNNNNNNNNNNNNNNNNNNNNNNNNNNNNNNNNNNNNNNNNNNNNNNNNNNNNNNNNNNNNNNNNNNNNNNNNNNNNNNNNNNNNNNNNNNNNNNNNNNNNNNNNNNNNNNNNNNNNNNNNNNNNNNNNNNNNNNNNNNNNNNNNNNNNNNNNNNNNNNNNNNNNNNNN…	MAC4_vs_Niben-prom	70	MAC3_vs_Niben-prom	493	134.229	1030.3	154.229	1050.3	0.146844	-2.76765
Niben101Scf01604_36051_37051	CGTGCGTCTGATAAATCAATCGGGCCTCTAGAAATCAGGGTGGTGGAAACTGGAACTTTTGACAAGCTCATGGACTATCGCATTAGCTTAGGTGCTTCTATGAACCAATACAAGACACCAATATGTGTGAAATATGCACCCTTTATTGAGCTATTGACCTCTAGGGTCGCCTCCAGCTACTTCAGTCCCATGTGTCCAAAATGGGCTCCTGGCTACAAGAAATGGGACAACACAATTTAAATGGCTCCTGTACGTTCTGTTTTTTAAGACACTCTTTATATTTTGTTCTCATTTACATCGGCAGAAGCCGCTTCCATCGAAACGCTCTTCTCCTTTTTCCTCCTCCTCCTTCATGCTTCTATAGTAGTATTTATCTGTTGTAATTCAATATCTAGTTTG…	MAC4_vs_Niben-prom	391	MAC3_vs_Niben-prom	2518	749.765	5262.24	769.765	5282.24	0.145727	-2.77866
Niben101Scf01294_635305_636305	CTTTATTACACCACAAAAAAAGTGTTTATATTAAATTATACTACTGCTAAGTATGCTTTTCGGTCAAAAATAAGTAATTTTTTTGGCCTTTTTATGACCCAAAATAAGTAATTTTTTTAGATTTCAAGAATGAAATTAATTTTTTCCCGACATTGTCCTCAGAATAAATAGGTTGGAGTATATGTTATGAGTATTTATGTGAAGAGATAGTAAAAGTTAATTTTATCAATTTTATTGTGAATTAATGTTAAAAGGTAAATTTCTTAATATGTGTGAAAACAGCTAAATATTTATTTTGGATTGAAAGAGTATGTATTTCGATATAAAAATTATAATTTTTTAAAAAAAAGTAATATTTGGAGTTAAATTGAAAAATAGTACTGAGAAACATACATTTCA…	MAC4_vs_Niben-prom	25	MAC3_vs_Niben-prom	214	47.939	447.228	67.939	467.228	0.145409	-2.78181
Niben101Scf08624_79888_80888	NNNNNNNNNNNNNNNNNNNNNNNNNNNNNNNNNNNNNNNNNNNNNNNNNNNNNNNNNNNNNNNNNNNNNNNNNNNNNNNNNNNNNNNNNNNNNNNNNNNNNNNNNNNNNNNNNNNNNNNNNNNNNNNNNNNNNNNNNNNNNNNNNNNNNNNNNNNNNNNNNNNNNNNNNNNNNNNNNNNNNNNNNNNNNNNNNNNNNNNNNNNNNNNNNNNNNNNNNNNNNNNNNNNNNNNNNNNNNNNNNNNNNNNNNNNNNNNNNNNNNNNNNNNNNNNNNNNNNNNNNNNNNNNNNNNNNNNNNNNNNNNNNNNNNNNNNNNNNNNNNNNNNNNNNNNNNNNNNNNNNNNNNNNNNNNNNNNNNNNNNNNNNNNNNNNNNNNNNNNNNNNNNNNNNNNNNNNNNNN…	MAC4_vs_Niben-prom	40	MAC3_vs_Niben-prom	310	76.7023	647.853	96.7023	667.853	0.144796	-2.78791
Niben101Scf07767_124336_125336	CGGTGGAGGTGGAATTTCACCACTCAAGGTGGTACTAGGGATTGTAATCAAAACCCCATCTTCACCGGCTTCTTGAGAGGGCTGATGATATTGGTTGCAACATATGCTATTGTTTTCATTCTTGTGTTGTTGTTAGCTATTTTTCGATTTTGTGATATAAAGAAGGGTTTGCGATGGTTCTCTAGGTGTAAACTATGATTTTGATTCTCGAAATCCTCACAGACAGCGTCAAATTGTATAGCTTAAAAAATATATTCGTATTTTGAAAGCCTAAAAATAATAAAAAAATATATGGAGGTTAATCGTAATCAAATATAATAAGCCCAAGAGATGATTATCATTTCGAGAGTCTTTGTAGATTTTTCAATGGATGCAAATAATAGACTTAGCTTAAGAAGG…	MAC4_vs_Niben-prom	4	MAC3_vs_Niben-prom	82	7.67023	171.368	27.6702	191.368	0.144592	-2.78994
Niben101Scf09015_220998_221998	ATAACTTTGTAGAAGTATCCACGAAGTCACAGCCAATGTAAGGACATGAACAAGGCGCATAGATGCAAGCATTTTTCATGGGCAGTTTTGTTACCATAACTCCTAATCTCCTTGCAACCATAGATCTTGTTTGCACATGAGACCTTCATAGAATCTAGAACCTTTTCAATTATGCAACAACGGATATATCCAATTGGACTACAACATGATGGACACTTATTAGCAATCTTGAAGCAGCAAGAAGCACATGCTATGTGCCCATTTTCACACTGTTTTAGCCCAAGAAGGAAAAAGATATATGTTAGAAGAATATATCTTTGTTCACAAAGAACACAACTTTACAGCAACAACAACAAGAGGTTGTGAGTTCGAGTCTCCCCAAGAGCAAGGTAGGAAGTT…	MAC4_vs_Niben-prom	513	MAC3_vs_Niben-prom	3332	983.708	6963.38	1003.71	6983.38	0.143728	-2.79859
Niben101Scf01247_502942_503942	CTATGGGATATCCTCGAAGAGACATTTGCAACCAATTACGTAAAGAAAATAATATATGGCTTAATTTAAATTTGAGGATTAGGAAATGGTTGGTGCCATTGGTTCTATCCAAAGTTATAATTGGATGCAACTAGTTAATTTTTTTTTTGTTGACAAAATTGCTTAATTTAAGCTCCAAATAAATTGAGGTTAATGAAATAGAAGAAATTGTGAGTTCGAGTCTCCCCAAGAGGGGTTGCTCTGATGGTAAATAACTCTTACTTTCAACCGAGAGGTTGTGAGTTCGAATCTCCCCAAGAGCAAGGTGGAAAGTTCTTGGAGGGAAGGATATCGAGTTTTATACTGGGTTGTTGTTGTTGAAATAGAAGAAATAACAGAAATTAATTATTTTACTATTAT…	MAC4_vs_Niben-prom	164	MAC3_vs_Niben-prom	1104	314.48	2307.19	334.48	2327.19	0.143727	-2.7986
Niben101Scf10688_68413_69413	ACGACTCAACTTACACGCATTTTTTAATATTTTTTTAATTAATTTCAGCTATAGCTTATAAATAAATATTAGGTAAACCTATTTATCAAAGTTGAAAAACTAATTTCAATTGTTATAGTGAAAGTTTAAACATGAAATGTTCCTTGTTATTACTTGTATGCCTTAGCTACCTCATAGACTTAAAAAATCCACTATATTATTGCATCCAACCCCAACAAAAAAAAGAAAAATACAAAGATAAGCATTATTTACATTAAATAGTAGTGGCGTTTGACTCGGTTAACACGTATCTAAAACATAGAATTTTTGTTGTAACTTATAAGACAATTATAAATATAAAAAGTACAACCCAATATAATCCCACTTAGTGGGGTCTGGGGAGGGTAGTATGTACGCAGA…	MAC4_vs_Niben-prom	596	MAC3_vs_Niben-prom	3862	1142.86	8071	1162.86	8091	0.143723	-2.79863
Niben101Scf03979_180110_181110	TCAGTTCCTCAGGTTAATTGTATTTGCTTGAATATGTTGGTATATATGTTTTCATAACACAGCAAGATATAAATAAAAGTTATATAAAAGGAAAAACCACATAGCTTGTTTGAGCCCTATATTCATGACGGTGTTGACGGGTAGATCAACAATAACAACAACAACGCAGTATAATCTCACTTAGTAGGGTCTGGGGAGGGTAGTGTGTACACAGACCTTACCCCTACCCTTGAGTAGAGAGGCTGTTTCCAAATAGACCCCCGGCATCCTTCCCTCCAAGAACTTCCCACCTTGCTCTTGGGAAGACTCGAACTCACAATCTCTCGGTTGGAAGTGGGGATTGCTTACCATTAGAGCAACCCCTCTTGACGGGTAGATCAACGATACAACTTAATGCTT…	MAC4_vs_Niben-prom	546	MAC3_vs_Niben-prom	3574	1046.99	7469.12	1066.99	7489.12	0.142472	-2.81125
Niben101Scf07580_70136_71136	CAATAACAGTACATTTCTACAAAGATATAATAGAAAATTCAAAGTTTCAAACCAAAATTAAATAGGGATTCCACAACAAAGATAAAGCTCAAGAACTTAATTCAAGATTACTAGAACCAGAAAATAGAGTTATAGTAAGAAGTAGAGTTCAAAGAGAAAAGGGGACTCACAATCCTTGATAAACCACAGAATAATGACCTTCACTAATAACTGAAAGCTGCTGTAAATTTTCTCTGACTATCGAGCGAGAGGACTAAGGAAAGTCTAATTGTCTGAGAGAGATAAATCGTCAAGGGTGTGAGAGAGTAGTTGATTAGGTCAATAGAGTGAAATTGGGACCAGGGTTTTAAATTTAGCCTTGTTGTTACGAAAATAATAAAATAAGAACCAACAATATTG…	MAC4_vs_Niben-prom	522	MAC3_vs_Niben-prom	3432	1000.97	7172.36	1020.97	7192.36	0.141951	-2.81653
Niben101Scf02268_549981_550981	ATTCTACTTCTTACCGAAAACTTTTTTCCTGCGGGAATTTAGTGGGTGGTGTAACTAACTCATACTATTTCCATATATATAAATTTTATGTCGTAAAAGTTAAACTGAGTTTATTAGGTGAATAGTTTCGATCCATTTTTTACACCAGCAGACTTTTTCAATCAGAACTCATTGTACCGAGCTTGTCTAGCGTAATTTACATCTTAGTTTGCTTAGTGCAATTTATATTTTTTCTGTCCATTTGTGAGCTAACAAGAGGGGTCGCTCTGATGGTAAGCAACCCTCACTTCCAACCGAGAGGTTGTGAGCTCGAGTCTCCCTAAGAGCAAGGTGGAAAGTTCTTGGAGGGAAGGATGTCGGGGTCTAGTGTGTACGCAGACCTTACCCCTACCCTTAGGT…	MAC4_vs_Niben-prom	461	MAC3_vs_Niben-prom	3116	883.995	6511.97	903.995	6531.97	0.138395	-2.85313
Niben101Scf12364_30211_31211	GGCCCAATTACTTACTGGATGTTAATTTGACGGATGGATAAGCGTAGTAGAAAAAAAAATCAATTACAAGAATAAGGCGATGACCTGACTTATGATGAGGAGCCGATGACAATTTTGTACAGGCAGATTCGAAAGCTGAGGTCGAATCAAGAATTGAGCTATTGGCTTGCTAAGTACTTCTGTGCAACACAAAAATCAAATATGATATGTTAGTGCTTTTTATAGGGAGGGTTGAGGGATTAGTTATAAATTAAAAGTCTCTTTGACTTTTAAACAAATCAAGCAAACTACATTTCTAACTAATCTGGTCCCACTTAAAATTTAGAGCTTTTGTTGAACTCTTGAGAAAGAACAAAACAAACAAAAATATTTCATATATTAGACAAGAGGGGTTGTTCT…	MAC4_vs_Niben-prom	464	MAC3_vs_Niben-prom	3137	889.747	6555.86	909.747	6575.86	0.138347	-2.85364
Niben101Scf07728_179735_180735	CTCTCGTTTTCTTGGCTCCTTTGTTATCTGGATTGAAGTCTTGTCTAACTATGTGTTTCTTGCTGCAATGTTCTTTACGGATACTTTACTTGATCAGGCATGGCATCTTCTTTCTTCTCTCTACCTTTGTGCTTTGAATCAAAATTAGGCTAAATTACGCTAAACATCCCTATAATATCACTAAGTTTTAAGCACACCTTCTCCATTTCTAAAACCGATATTTACCATCAGAGGGCTTGCTCTGATGGTAAGCAACCCCCACTTCCAACCGAAAGGTTGTGAGTTCGAGTCTCCCCAAGAGCAAAGGTAGGAAGTTCTTGGAGGGAAGGATGCCGGGGGTCTATTTGGAAACAGCCTCTCTACCCCAGGATAGGGGTAAGGTCTGCGTATATACTACCC…	MAC4_vs_Niben-prom	521	MAC3_vs_Niben-prom	3521	999.048	7358.36	1019.05	7378.36	0.138113	-2.85608
Niben101Scf06344_41090_42090	AGGAAAGAAGAAAAAATGGAGCTGACCCATTTGTGAAAATGTTTGATTGAAAGAAAGAAAGATGTAGTTTTGTAGCAGAAAGAAAAGTAAAGCTGTGTGGTTGTTTCCAGTTCTTATATGATTGCATGAGTGTTTAATGATGCAGTTACGAGACTCTCACGTTATTTATACGTGGAATTATTTTGTGACTTTCGTTGAAGCAGCATATTACGATGAGTAATTAAGACTGACTTCTCCTTCAAGACTAAAAGTATTTAAATTATTTTGGTTGAAGCAGAGTACGTTCGTAAGCACTGGTGTGATTGATTTAACCAGCAAAGCCATTGGACCAATCAAAAAATGAAGACAAAGTCTGGGTTATTTTGTGTTTCGTATAACTTACACTAATACTAAAATTTA…	MAC4_vs_Niben-prom	172	MAC3_vs_Niben-prom	1204	329.82	2516.18	349.82	2536.18	0.137932	-2.85797
Niben101Scf03106_174588_175588	GTGGAACAAATAAAGCAATCTGACTATTCGAATGTCCCACAAGTTACAACAACAACAACAATAACTACTAGTATACTCTCACCAGGGGTGAGGTACGGTCTAGGGAAGGTAATATGTAGACAGCCTTACTCCTACTCAAAAGGGTAGAGAGGCTGCTTCCAAGCGACCCTCGGCGCATAGGACAGTTAGGAACCAAGGCAAGACAAAACACAATAACAAAACAAAGCATAAGTAATCCTGCAAAAATAACGTAAATGATTATGTAAACATAAGAAACATAAATACCGTCGCATGGGACAATAACAAACGACAACTACCATATTACCAACCAAGAGGGGACCTACGCTAACAAGCGAATGTCCCATAAGTTGTTTTCTGTTAATTCTAGAGCCAGTTTTT…	MAC4_vs_Niben-prom	33	MAC3_vs_Niben-prom	284	63.2794	593.517	83.2794	613.517	0.135741	-2.88107
Niben101Scf02043_569936_570936	NNNNNNNNNNNNNNNNNNNNNNNNNNNNNNNNNNNNNNNNNNNNNNNNNNNNNNNNNNNNNNNNNNNNNNNNNNNNNNNNNNNNNNNNNNNNNNNNNNNNNNNNNNNNNNNNNNNNNNNNNNNNNNNNNNNNNNNNNNNNNNNNNNNNNNNNNNNNNNNNNNNNNNNNNNNNNNNNNNNNNNNNNNNNNNNNNNNNNNNNNNNNNNNNNNNNNNNNNNNNNNNNNNNNNNNNNNNNNNNNNNNNNNNNNNNNNNNNNNNNNNNNNNNNNNNNNNNNNNNNNNNNNNNNNNNNNNNNNNNNNNNNNNNNNNNNNNNNNNNNNNNNNNNNNNNNNNNNNNNNNNNNNNNNNNNNNNNNNNNNNNNNNNNNNNNNNNNNNNNNNNNNNNNNNNNNNNNNNNN…	MAC4_vs_Niben-prom	30	MAC3_vs_Niben-prom	264	57.5268	551.72	77.5268	571.72	0.135603	-2.88254
Niben101Scf01153_23490_24490	TTACCAGTTGTATTTTATTGTATTATTATTTTAAATACAATATTTATTTTGATTGTTATTTAAATTTTATTATATCATATCATAAAATTCGCTGTTACGTAGCGATAAATAGTGTTAGTTATGCCTTATTTTTTTTATCTTGCCCTTTTTTATTATTAAATAATCTTATTTATTTTTCATCCTATATTTTTATATAATAATTCTACCTCGTACGTTACCTTTTTTAAAAAAAAAAATATTGTCAATTTATTCTTCATATTGCTGGTGCATGACATCATGAAACGACGACAAAAAAATATAATCTTTTCAAATATTGTATATATCAAAATCATAAGTCAATATAATATAGGGAATACTTTGCGTGCATTATGAAATGATGTATAACAACCATCCAAACAA…	MAC4_vs_Niben-prom	457	MAC3_vs_Niben-prom	3259	876.324	6810.82	896.324	6830.82	0.131218	-2.92997
Niben101Scf16234_182183_183183	GGCTAACAAAAAGAAAATTTTCAAATTCGTGCTCATGGCTTCTTATGATGGGATGAAAAGAATGCAAATATCAAATATTGTGAGATGACGTTTGGATATGGAAATTGGAGAAGAAGGAAAGAGTATATATAGAGGAAAAGATTTGCATGGGGGAACTATTTGACTCCAGTTAGTGGAGTAGTCTTTGTTCACGGCTATGTACAATACATAAAGTCAAATTAAATAGCCAACCAAAGTTAGGCACTTCCATATAATACAATGTATTAGATTTGAGTAATATTTCTATATAAGTAGCTGCTATGTTTTAAAAAAGCCTCCGCATTTAGTTGACAATGTGAAAATAATCTACCGTATAAGATATGCAAATAACATTACGAGTTCCTATCGTATTTAATTAAT…	MAC4_vs_Niben-prom	479	MAC3_vs_Niben-prom	3413	918.511	7132.65	938.511	7152.65	0.131212	-2.93003
Niben101Scf06087_177788_178788	NNNNNNNNNNNNNNNNNNNNNNNNNNNNNNNNNNNNNNNNNNNNNNNNNNNNNNNNNNNNNNNNNNNNNNNNNNNNNNNNNNNNNNNNNNNNNNNNNNNNNNNNNNNNNNNNNNNNNNNNNNNNNNNNNNNNNNNNNNNNNNNNNNNNNNNNNNNNNNNNNNNNNNNNNNNNNNNNNNNNNNNNNNNNNNNNNNNNNNNNNNNNNNNNNNNNNNNNNNNNNNNNNNNNNNNNNNNNNNNNNNNNNNNNNNNNNNNNNNNNNNNNNNNNNNNNNNNNNNNNNNNNNNNNNNNNNNNNNNNNNNNNNNNNNNNNNNNNNNNNNNNNNNNNNNNNNNNNNNNNNNNNNNNNNNNNNNNNNNNNNNNNNNNNNNNNNNNNNNNNNNNNNNNNNNNNNNNNNNN…	MAC4_vs_Niben-prom	57	MAC3_vs_Niben-prom	463	109.301	967.6	129.301	987.6	0.130924	-2.9332
Niben101Scf02059_343783_344783	AAAGCTCAGATTTAACATGTGCGAAGCAAGCCTACACTGCCCTACAACTGCTTTCTTGTTGGCTCCGTTAGGATTCATAGTCTTATCTTGAAAAGGTTTTTTTCTTTCCCCGAATATACTCTCAACTTTTTTTGCTATCCTATCAATAAGTCAGCCAATATCAGTAGTGGAGGAAGAAAAGTAGTACTCTTTTTTCGGTTAGTCTTAATAGTTTAATAATTTGTTATGCGAGCAAGTCGTTCGAAGTTACAGCGGGGAGGAAATATCAATTTAACAGTTGTTATAGTACGACTTTTTATTTCCTGATCGGCCTTTCAATAAGTAGTCAGTTGCGCGCGTAGTCAGACTTAACATTGATTGAAGAAGACTTTCGTCCCTGCTCGACGGGTGGGTCTTGCA…	MAC4_vs_Niben-prom	56	MAC3_vs_Niben-prom	460	107.383	961.33	127.383	981.33	0.129807	-2.94556
Niben101Scf00135_199689_200689	TATCACTCTTTTGATATTTTAATTAAGTAGTATTGGTGTTTGATAAGATTGAAGTGAAGTATTGGTGTTTGATTATTGTTTGCACTGGAAATGTTGTATTTATATTAGCGCGCGGCTTGCATATGTTGCCACCGCAATTCAACTGTTGTTATGGGCTATGGGTCCCTACTTCACATGGCTTAGCTAATAATATAGGACTATAGGCTAAAAAAAATTACATAATTAATTCCTGTGAATGCATCAGCCTGAAGTGGCAAAAGACCTCATCGTTTTCCCATATTTAATTCTAGGGTGATGTACAAGAGGGGTTGCTCCCCTCTTGGTAAGCAACACCCATTTCCAACCGAGAGATTGTGAGTTCGAGTCTCCCCAAGAGCAAGGTGGAAAGTTTTTGTAGGG…	MAC4_vs_Niben-prom	432	MAC3_vs_Niben-prom	3130	828.385	6541.23	848.385	6561.23	0.129303	-2.95117
Niben101Scf03080_54826_55826	TTTGAAGAATACGCAGAACTAAAAATGGACTCTACGGTATTTCTGTTGGAGATATTCTCCCGTTTGAAAAGAATTTAACTTTCGTGGTATTTGATATTAAACAATAAAGTAGTAATCTTGGAAGGAAAAAAGAGCTAAATAAGCTGAAAAGGCTTGGTTTTTCTTGAAAGAGAATAAATTGATTGAGCTGTGGCCATGTTCTAAAATGAGAAGGTAGAAGCTAAGAGTATGGTGATGGACTGATTGTTTTATTTTGTGATGGGAAAAAAGAGAAGAAATGGGAAAGGTAAAAGGAAAAAGTGGAGGGAAAAGGGGTAGAATGGCCGAATAAGGAGTGTTAATATTTTAGGTCATGTTTTTGTGAGGGTGAACAAAGCCCAAGAAAATTGGCTTTTAGTC…	MAC4_vs_Niben-prom	458	MAC3_vs_Niben-prom	3348	878.242	6996.81	898.242	7016.81	0.128013	-2.96564
Niben101Scf08326_122107_123107	ATTGGAAAAAACTTAGGGAAATATTTTGTAGGGAAACTTACACAAATATCTCAAATAAGTCGTAAATTATCAATCTCTAGCCATTAGTCATAGACTTATCAAAACTAGCCAAGTACATATAAAAATTGAAAAACCAAATAAATAAGGTTTTTTTCTCTCAAAGAATCACATGCAAAAGTCACGTTCCTTTTTACGCGTGATTAGTAATATTAGATGCAAGACAGAAAGAAAATTTCATGAATGAGGTAGCAAATAAGATGATGAAATACCCAAAGAAAATACAATATTCCAAAATTTAAGCAAAAAAGGAACCTTTTCAATGGGAATAGTTGAAATTTATTGAAAATATATATAGATAAGTCAATAGAAAAAAATTGAGGAAGATTGGAGGTGATTTGA…	MAC4_vs_Niben-prom	58	MAC3_vs_Niben-prom	481	111.218	1005.22	131.218	1025.22	0.127991	-2.96589
Niben101Scf04627_254668_255668	CTTTGCAAAATCTTATTCAAACACACACACACTGCAAATGCGGCTGATGAAGAAGATTGATTTTAGGGTTTTAGTGAAACTATGGGTATTTATTCCGCACTCTTTTATTGTTGGAGGCAACTGCATTGGGCCTTCTTAATAGGAAAATTAAGAAATTATATTACCAAATATGTTCATAATTTATATATTATTATTTATGCTAATAGTATATTTACAAAATATAGATCATGCATTAAATAAGAAATTTTTGTAGCCGTAGGCTTCCTTATTTAGATGCGTTAAAATTAAGGGATTAAATATTCTTCCAGATCTTCCAAACGCAAATCACGCACATTAATCTTCTTCGTCAGCTTCGTTTCAAATTTAGCATCTCTACATCAAACGCAATTATTCTTCTAC…	MAC4_vs_Niben-prom	9	MAC3_vs_Niben-prom	130	17.258	271.68	37.258	291.68	0.127736	-2.96876
Niben101Scf01221_1775955_1776955	GCATATGTGATGCAAATGAGTTGTGTTTTTCTGATTTTAGTATTAGTGAATATAAATGTAGAATATTCTCTCCTTTTATTCGCCCTCTAAAAATATTATATGCGATCAAATTCAGATAACGTTGTTTTGCCAACCTAAATTCAAAAATGTCAGTATGTTATAAAATATTTTATTTTAGGTAAATATTCATATTTAGAGAGATTTTGGGGTTTACTTTTTGGTGGCTAAGTCACCACCTCCCTATAAATAAAGGAGTTCTATTCCATTGTAAAACATCCTAAACAACAACAACAACAACAACTACCCAGTATACTCCCACCAGGTGGGGTCTGGGGAGGGTAATATGTAGGCAGTCTTACCCCTACCCAAAAGGGCAGAGAGGCTGCTTCCATGCGACCC…	MAC4_vs_Niben-prom	89	MAC3_vs_Niben-prom	705	170.663	1473.34	190.663	1493.34	0.127675	-2.96945
Niben101Scf02819_566962_567962	TTTCAAGGAAATTTTGTTGATTAGATTTGTCATCTAAAGAAACCTATAATATGTGTGTACTTATAGGACCAATTTTTTTTCTATTTTCAGGATTCCAATTTTAGCTGTTGGACCATTAACGTCCCATTTTAAAATGAGCTGGAGCACAACCATCTTATCCATTGATAGGTATATAATTGATTTTTAATAGATATAATTTCAAAAATATTTTATACCTCAACAACAATAACAACCAAGTATAATCCTACTTAGTGGGCTCTGGGGAGAGTAGTATGTACGCAGACCTTACCCCTACCCTTGGGTAGAGAGACTGTTTCCAAATAGACCCCCGGCATCCCTCCCTCCAAGAACTTTCCACCTTGCTCTTGGGGAGACTCGAGCTCACAAGCTCTCGATTGA…	MAC4_vs_Niben-prom	485	MAC3_vs_Niben-prom	3619	930.016	7563.16	950.016	7583.16	0.12528	-2.99678
Niben101Scf00530_1142320_1143320	TTTCTAATTACAGCCCTAAATTTTTTAGGTGACGTATGATCCCCATAAACTATCCGGAAGTGAAGTGAATTTACACCCTTTTCCAATGAATTAGCGCAAATAGGGTAATCACTCTCTTAAAGAGCGTGAAAAGTAGCAAAACATAGTTTAAAATTTAATGGAGCTTATTTTCAACTCTTTTTACCCTCTCCTCACCTTCCTACTCTTGATCGGCTTCAAAAATTATCACAGTGCCACCCTCTTCTTCATTACAGACCTTAAATCTTGCGATTTTGCTGGGAAAATTATGATTTTGTTAGGGAAAGAGAGAGGGTTCATGGAATGGCTTGAAGAAATGATTTAGGCGTATAGTTGAAGATTCTCAAATTTCAGGGTGATGGTATATATGATCCCTTGTTT…	MAC4_vs_Niben-prom	566	MAC3_vs_Niben-prom	4245	1085.34	8871.41	1105.34	8891.41	0.124315	-3.00792
Niben101Scf12789_1_625	TGTACTCTTTTTCCTTTTCTATAATTTTTTCCCATTGGGTTTTGTTTTAGTTAAGGTTTTACGAGGCACAAATAGACATTCAAGAGGGAGTGTTATAGAATATTCTATTTAAGGTGAATGTTCATATTTAGAGAGATCTAGGGTTTACTACTTGGTGGCTAAGTCACCACCTCCCTATAAATAAAGGGGTTCTCTCCCATTGTAAATCATCTCAAAAGTATCAATAAGAATACTCCTCTCNGTTCATATTTAGAGAGATCTAGGGTTTACTACTTGGTGGCTAAGTCACCACCTCCCTATAAATAAAGGGGTTCTCTCCCATTGTAAATCATCTCAAAAGTATTAATAAGAATACTCCTCTCTACTTTTCTTTATATTGTTCTTGTTCTTGTATTATTG…	MAC4_vs_Niben-prom	118	MAC3_vs_Niben-prom	944	226.272	1972.82	246.272	1992.82	0.12358	-3.01649
Niben101Scf01837_313451_314451	TGAATTAAAATGGTAATTGCTAAAACCAATAGAAAAGAATCAAGAATTGAAGAAAACAAGAAAAAGATTGGATCTTTAACACAAAAATGTTAAAGGGATTGTAAGTGAGATGGAGAATGAAACTATTAGAGGGTATATATAGATGAAAAATTCAGCAAAAAAATGTGAAACAAATTGGAGAAAAAGAAAGAAGGGATCTTTTTAAAAAAGAGAAAATGGACAAAAGATAAGAATGGGGGTGATAAAGATTCGAAATTGTGTGGAGGAGAGAATAGGGGGACGGAAAAGGAAGATTATTTTTTCTGTGTGTTAGATTTGTTAGGGTTTTAGGACAGAATTTATAGGAAAATTAAGAAGGAATAAGGAGGAGGAAGAAGAGGGAAAAGAGAGTATTCGTGG…	MAC4_vs_Niben-prom	53	MAC3_vs_Niben-prom	462	101.631	965.51	121.631	985.51	0.123419	-3.01836
Niben101Scf03027_295792_296792	TTAGATATTCAGGATTTACTTCATTATGTACTGTTTAATTATTTTTGCATTATTTCTTATGTTCTTCTCAATAAGGCCTCATCTTCCTAGTCACTACTCCATCGAGGTTAGGCTTGACATTTACTAAGTATCGTTGTGGTATAGTCATGCTACTCTTCTGCACATTTTTATTTTGCAGATCCAGGTACTCTTGATCGGGCGCGCTATAAGTGATTATGAGCTATACTCGAAGATCTGAGGTATGCATCTGCCATGTCTGCAGAGCCGAAGAGTCTCCTTCTATTTTCCCTTTAGCTAGTCGTTTCATCCATGTACTCGCTTGTTTTAGATACTACTGGATGTTAGAGCGATATGTTATACTTTACTCTTAACCTGTGTTGCCCGTGGATTTCCGGTTCT…	MAC4_vs_Niben-prom	447	MAC3_vs_Niben-prom	3422	857.149	7151.46	877.149	7171.46	0.122311	-3.03137
Niben101Scf05077_138684_139684	ATTTGTTTCCTCGAGTATTAACAAGTTTTTGGGAGAAAATACATCACTAAGGACTTTCTAAAAGGAACTAAGCATTTGAGGATTTTGCATTAACTTATTTAAGTACGTCTAGTCATAAGTTTTGTCAAAATAAATTTAGAATTTATTTGGCAAATTCATTTTTTGCCATAAATTTTCCCCGCATTTTGGCAAAATTTAAAATCCCAAAATCACCCCAATTGCTAATTTTGGGCTAAAATCTCAAAATGTGGGAATTATATACATACTTTTCCAAAATAAAGTTGGAAAATATATTTTGAAAACATATGTCTAAATACATTTTCATCTTCAAACCAAACTTCACTCAAATCAAAGGATGGGAGACGGAATATTTGAACCATGTGTCGCAAATGCGACATC…	MAC4_vs_Niben-prom	32	MAC3_vs_Niben-prom	311	61.3619	649.943	81.3619	669.943	0.121446	-3.04161
Niben101Scf03267_111989_112989	ATCTATGTTGATGCTTTTTCACTACCAATGAGTAGGCAGCTTTGGATGCTTATGGAGATATAGCTTTGGTAAAGATTTGCTTAGCGTGTGCTTTCTCGGGTGCTAATTAGAATAGAGAGAGTCAGACTCTAATTTGAGAATGTTATAGCACTGTGAAATAAGGACATTCTGATCGACCTGGTTGGCTCTAGTTCTGGTTTGGTGGAAAGGTGAAAAGCACTAAATCTTTCTTCCTGGTTGGTGTACTAGGACGAGGCGAATCCCAACCCCTTCGTTAGCTAGCATAGCTTTCCCTCTATTCAATCTATATCAGATCCTCCATTACTTCTTCGCCAATACCTTTTAGCTTTCCTTTAGCTTCTACCTTTTCCCAGTCCACGCCCAATAGAAGTAGTCAGT…	MAC4_vs_Niben-prom	6	MAC3_vs_Niben-prom	116	11.5054	242.422	31.5054	262.422	0.120056	-3.05822
Niben101Scf04287_244598_245598	NNNNNNNNNNNNNNNNNNNNNNNNNNNNNNNNNNNNNNNNNNNNNNNNNNNNNNNNNNNNNNNNNNNNNNNNNNNNNNNNNNNNNNNNNNNNNNNNNNNNNNNNNNNNNNNNTTTATTTATAGGGAGGTGGTGACTTAGCCACCAAGTAGTAAACCCTAGGATCTCTCTAAATATGGACATTCACCTTAAATAGAATATTTTATAACATGATTCTATTTTTAGTGGAACACGTCTAAATAGTTTAAATATTTTTTTTCTAATATTTCAATTTTATCTTACATATAATTTGTGCCTTTGAAGGAAACTTTAATTTATGAAGAGTATAAAAGTCGGTCAATATTATAGGAATATTTCTATCGTTTAATATTTAATTATTCTAATATTCATATTTTTATAAT…	MAC4_vs_Niben-prom	51	MAC3_vs_Niben-prom	462	97.7955	965.51	117.795	985.51	0.119527	-3.06459
Niben101Scf02549_278913_279913	CTCAGTCAGCTCTAGCAGCATCATGTTCTGTTTAATCATTTCTCCCCCAAACAGGCTTATCTTTACCTCTTGTGATGCCCACTCAATTTAACCTCTCGCACCTTTTAATTGAGACTTCTATGTTTCTCCTCCTAAAATGCCTGAACTATCTTAACCTTTGTGTTCCAAAACTTCCATATTTAATTTTTTGGAAATAAACCAACGTGAGTGAAGATTGTAAATGAAAAAACAAAAGTTATATCTACAAACAATATTTTAGGTTGAAATTGAATACAATTGACACTTGTATTTATATCAAATCTAATACCAGCCCCCGACTTCCATTTTATAATTTTTACACTTTGCTTGATATTTTACTCCTGTTTAAATATATTCATATTTAAAATTGCGTTGACAAGG…	MAC4_vs_Niben-prom	27	MAC3_vs_Niben-prom	278	51.7741	580.978	71.7741	600.978	0.119429	-3.06578
Niben101Scf00961_172390_173390	TTGAGTCAAGCCCGTGCATGTTGAGTCAATCTCGTGCCGGTTGAGTTAATCCCGTGCCTGTTGAGTCAATCCCGTGCCCGTTGAGTTAATCTCGTGCTTGATCCAAACTATTTCATAATGATTGTAAGCACGTGATTCTTACTTATTTGCCATTTTTAGGAATTTTTATTAATTGTTTGCGTTATTCTTGCTTGTTTAATTTTTCTTCAAATCATGAAAAGTACCAAAATATCACCCATGGCATTTAGGCTTTATTTTTATATTTTAGGATTAATCGATAGTTACTTGTTTCATAAATATAAAAAAAAAATTATTTCAAAAAAATGCTTCATTTTTATTCCTTTTCCTTTTATTGAGTTTTCTCTTTTAATTCAGAATTAAGCATCTTTTATAATTTTT…	MAC4_vs_Niben-prom	5	MAC3_vs_Niben-prom	109	9.58779	227.793	29.5878	247.793	0.119405	-3.06606
Niben101Scf00705_511987_512987	CGACCTAGTTTCTCTTCTCGTGTTGCACTGTTTCACAATTGAAACTAGGTTCAATGACAAAATTTTAAAAAAAATATACGAACAAAAGGTTACAAAAATTTGTGAAGAAATTAATACTAAAACTCGACTAAAACTTACAAAATCAGTCACAAAAACATAAAGAAAAGCAATATCGATTCTACAAAACACATGAAATCAGGAAAATATACAAAATAAGAGGTTTTCTACTCCAAATTACCTGGAATCAGATGAAATAACCGAAAATGTATCTCGTTTTGTTGTCAATTTCAGCAATTTTGGTTGAATATAGGAAAAAATTGCAGAAAGAGAGAGAGAGAGAGAGAGAGAGAGAGAGAGAGAGAGAGAGAGAGAGAGAGAGAGAGAGAGAGAGAGAGAGAG…	.	0	MAC3_vs_Niben-prom	71	0	148.379	20	168.379	0.118779	-3.07364
Niben101Scf02389_98599_99599	NNNNNNNNNNNNNNNNNNNNNNNNNNNNNNNNNNNNNNNNNNNNNNNNNNNNNNNNNNNNNNNNNNNNNNNNNNNNNNNNNNNNNNNNNNNNNNNNNNNNNNNNNNNNNNNNNNNNNNNNNNNNNNNNNNNNNNNNNNNNNNNNNNNNNNNNNNNNNNNNNNNNNNNNNNNNNNNNNNNNNNNNNNNNNNNNNNNNNNNNNNNNNNNNNNNNNNNNNNNNNNNNNNNNNNNNNNNNNNNNNNNNNNNNNNNNNNNNNNNNNNNNNNNNNNNNNNNNNNNNNNNNNNNNNNNNNNNNNNNNNCTAGTCCAATCATAAGATGCCACATGCTACTAAAAATATATGGGAGGGTGTTTTGATAAAAATATAACGGTGGGGACATATTTGATAAAAAATTCAAA…	MAC4_vs_Niben-prom	35	MAC3_vs_Niben-prom	345	67.1146	720.998	87.1146	740.998	0.117564	-3.08848
Niben101Scf03939_605312_606312	AGAGTTAAGGACAGTATGGAGACAGAGAATAATAATAATAACAATAACAATAACAACAACAACAATTACCCAATATATTCCCATCAGTAGGAGTCCGGGAGGTTAATATGTAGACAAGCCCTGTAAAACAAAACAAAAACAAAACAAAACAAAAACAAAAAGCATTAGTGACTCCCGCAGAAAATAGTGAAAATAATTAACTAAAAATAAGAAACATACATACAATCGCAGGCAATAAAATCGTGCAGTAACTATCATAACTAACAGCCACAGGAGGGCACAATAACAATAACAATAATCCAGTATAATTTTATTTAATGGGTCTGGGTAATATAGTGTGTACACAGACCTTATTCCTACCCAGGGATAGAGAGACTATTTCCAAATAGACCCCCGACA…	MAC4_vs_Niben-prom	147	MAC3_vs_Niben-prom	1222	281.881	2553.8	301.881	2573.8	0.11729	-3.09184
Niben101Scf20652_20826_21826	AGTATAGCTAGCGTGACCATGTCAACTCGTTTGTACATAACTTAAGGGAAATAGAAAGAGTATATAAGAGTATTTTTGTTAGTGTTTCTGGTTTCAGTTTCTACCAATTGAAGATGTCAGCCACGTTACTGGGTTTGAACAATTTCTGTACCTATCTTGACCTGACGTTTTCAGAACAAGAGAGAGACCAACGATTCTATTAGAGTACAAGACGACGACAACAATAACAACAAGCCAGTATAATCCCACTTAGTAGGGTTTGGGGAGGGTAGTGTGTACGCAGATCTTACCCCTACCCTTGGGTAGAAAAGCTGTTTCCAAATAGACCCCCGGCATCCTTCCCTCCAAGAAATTCCCACCTTACTGTTGGGGAGACTCGAACTCACAACCTCTCGATTG…	MAC4_vs_Niben-prom	404	MAC3_vs_Niben-prom	3235	774.694	6760.66	794.694	6780.66	0.1172	-3.09295
Niben101Scf09978_118065_119065	AACAAGAGCAAATAGACAGAGAATAGGGAGAGAGAGAAGTATTCTTATTAATACTTGGGGTGATTTACAATGGTAGAGAGCACCTCTAGNNNNNNNNNNNNNNNNNNNNNNNNNNNNNNNNNNNNNNNNNNNNNNNNNNNNNNNNNNNNNNNNNNNNNNNNNNNNNNNNNNNNNNNNNNNNNNNNNNNNNNNNNNNNNNNNNNNNNNNNNNNNNNNNNNNNNNNNNNNNNNNNNNNNNNNNNNNNNNNNNNNNNNNNNNNNNNNNNNNNNNNNNNNNNNNNNNNNNNNNNNNNNNNNNNNNNNNNNNNNNNNNNNNNNNNNNNNNNNNNNNNNNNNNNNNNNNNNNNNNNNNNNNNNNNNNNNNNNNNNNNNNNNNNNNNNNNNNNNNNNNNNNNNNNN…	MAC4_vs_Niben-prom	27	MAC3_vs_Niben-prom	287	51.7741	599.787	71.7741	619.787	0.115805	-3.11024
Niben101Scf06436_108355_109355	TGTTATGGTCATATATAAGACAAGACCGGTTTGCTCTGATAGTAAGCAACCCCCCACTTCCAACTGAGAGGTTGTGAGTTCGAGTCTCCCAAGAGCAAGGTAGGAAGTTCTTGAAGGGAAGGATGCCGGGGGTCTATTTGGAAACAGCCTCTCTACCCAATGGTAGGGGTAAGGTCTGCGTACACACTACCTTCCCCAGACCCCACTAAGTGGGATTATACTAGGTTGTTGTTGTTGTTGTTGTTGTTGTTATGGTCATATATAATATATCAAACAAAAAAATAATTTATTTATAGATATTTTAGCAAAGCAATTACTCATGGATCAATTTGAGCTAAAAATTAGCCCAACTCTAAATGGATTAAGATAAGATGAGGGGGAGGGGGGTTGCACGATTAG…	MAC4_vs_Niben-prom	374	MAC3_vs_Niben-prom	3100	717.167	6478.53	737.167	6498.53	0.113436	-3.14005
Niben101Scf21890_77733_78733	TAGAATAATTGAAGTGTGCACGAAATATGTACGAAAGTTGCACCAGACATCACAATTACAGCTCCAAAAAAAACTAAAAGGAAAATGTAATTAAGGCTCAAAGTGGCATGATTTTGATTATTAAGAAGCCATTGCTTTTAATCACATGTTGTTCAATGCTTAAATCCTTATCTTTAATTAAAATATACTGCGAAAGAACAAAATATAAGAAGGGTAAACTATGAGTTCGAGTCTCTCCAAAAGGAAGGTGGTAAGTTCTTGGAGGGAAGGATGCTGGGGGTCTATTTGGAAACAGCCACTCTATCTCAAGGTAGGGGTAAGGTCTGCGTACGTACTACCCTCCTCAGACCCCACTAAATGGAATTATACTGGGTTGTTGTTGTTGGTAAACTATGTGTT…	MAC4_vs_Niben-prom	49	MAC3_vs_Niben-prom	473	93.9604	988.498	113.96	1008.5	0.113	-3.1456
Niben101Scf01917_512464_513464	TTTCCTTTGCCGGTATTGATTAGCTTTATACAATGACTAAATACTCCTTACGTTTAAGTAACCTATTTCTTTTTTTATCCGTTTCAAAAAAATAATTTTTTTTAAATTTAGTAATAGTTTAGCTTAAACTTATAATTTTACTCTTAAAGAAATTCTTTTAAAATCACACAAGTACGATAAATCCTTTTTACTTGTTTAGGACCATATATTTTAAAATTTTTTATATTTTCTTAAATTTTATGTCTAATCAAACATGTTCATGTAAACTGAATCGGAGGAGTAATGTGAAAGTCATTTTTGAGAGTTATATTAAAGATATGCACCAATTAATTGTTTTCAAAAATGTATAAGGGAGTGATAACGTATCTTGAGGGTGAAAGTTTAGTAAACTTTTTTCTT…	MAC4_vs_Niben-prom	5	MAC3_vs_Niben-prom	119	9.58779	248.692	29.5878	268.692	0.110118	-3.18288
Niben101Scf01430_146303_147303	NNNNNNNNNNNNNNNNNNNNNNNNNNNNNNNNNNNNNNNNNNNNNNNNNNNNNNNNNNNNNNNNNNNNNNNNNNNNNNNNNNNNNNNNNNNNNNNNNNNNNNNNNNNNNNNNNNNNNNNNNNNNNNNNNNNNNNNNNNNNNNNNNNNNNNNNNNNNNNNNNNNNNNNNNNNNNNNNNNNNNNNNNNNNNNNNNNNNNNNNNNNNNNNNNNNNNNNNNNNNNNNNNNNNNNNNNNNNNNNNNNNNNNNNNNNNNNNNNNNNNNNNNNNNNNNNNNNNNNNNNNNNNNNNNNNNNNNNNNNNNNNNNNNNNNNNNNNNNNNNNNNNNNNNNNNNNNNNNNNNNNNNNNNNNNNNNNNNNNNNNNNNNNNNNNNNNNNNNNNNNNNNNNNNNNNNNNNNNNN…	MAC4_vs_Niben-prom	12	MAC3_vs_Niben-prom	179	23.0107	374.083	43.0107	394.083	0.109141	-3.19573
Niben101Scf05548_231409_232409	TAATTCCAATGTGTTCCTCAATACCTGTGAAATATCAGTAGATACACCTCCAACTGTATCACTACCAACAAACAAAAAAGGAAGAAAAAGAAGAAAGAGCACTTCTCTCAAGAGATTAAAAAAACAGTCTAACAACCAATGCAAAAATATTATTGTGTTGAAATTTAGTCCTAAACTCACTCGTAATTAAATTTTCAAAATAAAAATTCTTGGAACTGTAAGAATGACATTTATTCCACTGGTTCCGGATATTTCTTTTACCTTCTTCTTTTTAACAAATCATGATATTAAAACATCTTATTTAGGGCACTAGATAAGTGAGATAATCTTGTATAACGTATGTAATAGAGAATAAAACAAAGGATTGCTAGTCACACATTTTATGACATGATATTTTAG…	MAC4_vs_Niben-prom	388	MAC3_vs_Niben-prom	3345	744.013	6990.54	764.013	7010.54	0.108981	-3.19786
Niben101Scf28230_50986_51986	TTTTTGGTATTTGTTAAGAATGAAAAAAGAAAAACATTTCGAGTTGTTGTCTAGCTGTCAATAAAATAAATATAAAATTTGTAAATTAACAATCTAAATTACAGTTGAGACCAAAAATAGATAATTTCTTTTCATTTGCTTAAGCCGTAGTAGCAGGAGTGATAGTAAGCAACCCCACTTTCCACCGAGAGTTTGTGAGTTCGAGTCTCCCCAAGAGCAGGTGAGAAGTTCTTGGAGGGAAGGATGCCGGGGGTCTATTTGGAAATAACATCTCTACCCCAGGGTAGGGGTAAGGTCTGCGTACACACTACCCTCTCCAAACCCCACTAAGTAGGATTATACTGGATTGTTGTTGTTGTTGTTGTTGTTGTTGTAGTAGCAGCAGGAGTGAAGCTAGGT…	MAC4_vs_Niben-prom	340	MAC3_vs_Niben-prom	2956	651.97	6177.59	671.97	6197.59	0.108424	-3.20524
Niben101Scf02063_318166_319166	NNNNNNNNNNNNNNNNNNNNNNNNNNNNNNNNNNNNNNNNNNNNNNNNNNNNNNNNNNNNNNNNNNNNNNNNNNNNNNNNNNNNNNNNNNNNNNNNNNNNNNNNNNNNNNNNNNNNNNNNNNNNNNNNNNNNNNNNNNNNNNNNNNNNNNNNNNNNNNNNNNNNNNNNNNNNACCCCATTGTAAATCACCCCAAGTATTAATAAGAATACTTCTCTCTCTCCCTATTCTCTCTCTATATTGTTCTTATTCTTGCATTATTGTTCTTATCTTTTATATTATTTCATTCATCGCTTACTCAATTTACATTATTATATTATATAAATATAGATAAATAATATTAAAAGTTCTGTATATTTAAATAAAATTTACATTAAAATAAAAATTTAAGAGAATTCCAA…	MAC4_vs_Niben-prom	34	MAC3_vs_Niben-prom	382	65.197	798.322	85.197	818.322	0.104112	-3.26379
Niben101Scf05324_34830_35830	TTTGTCCCCCAATTCTGAGTACTTATTTTTACTTCTTTCATTTGGTCCGATGGATTATTACAATTTATTATGATTTTCTCGTGATTTATTTGTATTATTTCACACTCATAAAGTATATGATAATTGTTGAGTAAACAAGTAGATTTTTTATTTATATTGAGTGATGTATTCTGATATACTTAAATCATTATGTAAACAATAACTAATACTGGATACGCAATATTATCGATTAGAGATAACTATATTTTATATTTATATAATTTTCATTATAATAGACATTTAAATTCATTCATCCTTTAAAGTAATACAACAACAACAACCCAATATAATCCCACTTAGTGGGGTCTGGGGAAAGTAGTGTGTACGCAGACCTTACCCATACCCTTGGGTAGAGAGGCT…	MAC4_vs_Niben-prom	346	MAC3_vs_Niben-prom	3201	663.475	6689.61	683.475	6709.61	0.101865	-3.29527
Niben101Scf02537_879684_880684	NNNNNNNNNNNNNNNNNNNNNNNNNNNNNNNNNNNNNNNNNNNNNNNNNNNNNNNNNNNNNNNNNNNNNNNNNNNNNNNNNNNNNNNNNNNNNNNNNNNNNNNNNNNNNNNNNNNNNNNNNNNNNNNNNNNNNNNNNNNNNNNNNNNNNNNNNNNNNNNNNNNNNNNNNNNNNNNNNNNNNNNNNNNNNNNNNNNNNNNNNNNNNNNNNNNNNNNNNNNNNNNNNNNNNNNNNNNNNNNNNNNNNNNNNNNNNNNNNNNNNNNNNNNNNNNNNNNNNNNNNNNNNNNNNNNNNNNNNNNNNNNNNNNNNNNNNNNNNNNNNNNNNNNNNNNNNNNNNNNNNNNNNNNNNNNNNNNNNNNNNNNNNNNNNNNNNNNNNNNNNNNNNNNNNNNNNNNNNNN…	MAC4_vs_Niben-prom	338	MAC3_vs_Niben-prom	3148	648.135	6578.84	668.135	6598.84	0.10125	-3.304
Niben101Scf06725_273230_274230	NNNNNNNNNNNNNNNNNNNNNNNNNNNNNNNNNNNNNNNNNNNNNNNNNNNNNNNNNNNNNNNNNNNNNNNNNNNNNNNNNNNNNNNNNNNNNNNNNNNNNNNNNNNNNNNNNNNNNNNNNNNNNNNNNNNNNNNNNNNNNNNNNNNNNNNNNNNNNNNNNNNNNNNNNNNNNNNNNNNNNNNNNNNNNNNNNNNNNNNNNNNNNNNNNNNNNNNNNNNNNNNNNNNNNNNNNNNNNNNNNNNNNNNNNNNNNNNNNNNNNNNNNNNNNNNNNNNNNNNNNNNNNNNNNNNNNNNNNNNNNNATAGAACCCCTTTATTTATAGGGAGGTGGTGACTTAGCCACTAAGAAATAAACCCTAGAATCTCTCTAAATATGAACATTCACCTAAAATAGAATAT…	MAC4_vs_Niben-prom	40	MAC3_vs_Niben-prom	457	76.7023	955.061	96.7023	975.061	0.0991757	-3.33387
Niben101Scf10524_578125_579125	ATTAAATGTTTTTTTGGGGAGAATTGATGAGAATATTTCTAAATATCTAGCTTGTGAGCGATGGCTTCAAGTAAGAGGGTTTGAGGGGCTTATATAGAGGATTTTTGCTACTTATTATATTATTTAAAATCTTTTTGAGAGTCGTATGCGTGGTTTGATGGGGTAAGTACTAGAATATAAGTTTATGTAAATAATATCTGTAGTTTGAAGTTAATGACCTACAATAACATGTAATTTTGTGTATTGTACATATGTTTCAATTGGTAACAAGGTTAATTAATTACCAAAAAAATATATGTAGTTTTCCATACTAAGTCTAATATGGTTACATGAAAAAACGTAGATCGATATATAACAAATTTAATTGTACTAATCATGAATTTTTATTATTAATGCAGA…	MAC4_vs_Niben-prom	356	MAC3_vs_Niben-prom	3433	682.651	7174.45	702.651	7194.45	0.0976657	-3.356
Niben101Scf06957_36110_37110	NNNNNATGGAATAGAACCCCTTTATTTATAGGGAGGTGGTGACTTAGCCACCACAAAGTAAACCCTAGAATCTCTCTAAATATAAACATTCATCTAAAATAAAATATTTTATAATATGAAGTAATTTTTTTAACTTGTCAAACTATCTCATTTAAATTAAAAATGAACGAAGTAACTTTTCGAGGAACGGAATTTAATCGAGTTGCCTTCTTTGCATATGGCACTTTTTATGGAAAGTGCAAGGGAAGTTTATGTCAGTTTTTGTCTTCGCCTATTTATATATTATAGTTTAGATTTCATTTTGGTTGTCGTTTTCATCAAAAGATTCACGTTACAAAATAATTACAAAATACAAGTTGCTTCAGTTAGTATGATGGACCACAGCAATCACCATCATAT…	MAC4_vs_Niben-prom	40	MAC3_vs_Niben-prom	467	76.7023	975.959	96.7023	995.959	0.0970947	-3.36446
Niben101Scf02922_77858_78858	TGTGGAGTAAAACGTTTTCCCACACGTTCAATTAATTTCCTTTATTAATACAACAACAACAACAACAACTACCCAATACTCCCATCAGGTGGGGTCTGGGGAAGTTAATATGTAGACAGCCTTACCCCTACCCAAAAGGGCAGAGAGACTGCTTCCAAGCGACCCTCGGCGCATAGCGACCCTAGGCGCATAATTTCCTTTATTAATAATTAAAACAAATATATAAAATGAGATATGTAAAAGGAAGTTTGAACAGTTTTTTCCTTTAAGAAAGATTAAAACAAATATAAAATAAAATCTATATATGTAAAAGGAAGTTTGACGGTTTGTTTCCCAACCCACGTTCATTTAATGATTTTAAAATATTTTAAATTAAAAATTAGAGAAGAAGGTTTACAT…	MAC4_vs_Niben-prom	22	MAC3_vs_Niben-prom	300	42.1863	626.955	62.1863	646.955	0.0961216	-3.379
Niben101Scf10095_64832_65832	TTATTGTAAACTGCTTTAAGTGTTCTACTTAGGGAGCTTTGTGTTTGATGCTCCTAGGATTGGCTTATATGTTACAATCTTGTATCCTCAGCCGTAGAAACCTTATCCAAACAAACAACATGATAGCATATGTGAATACATATCAACCATGTTTTGTCTACAAGAAATAACAATTAATCCCCAAATTTGGAAAGAAAAAATAGGAATTCCAATACATAAAGACCACAGTGCATTTATTTTAGTCTTACTTTTTTGTTTTTGTATTTGAGGATACTAGTTTTCGGGAACGTGCCTATGGTGATTTTCTGTGTTATTAACGTATATGAAAAAAATAATTTAAAAAAATTTAGATACATATGAAAATGGCAAGTACGTTGTTTTTCATTTTCTCTACATTAG…	MAC4_vs_Niben-prom	303	MAC3_vs_Niben-prom	3007	581.02	6284.17	601.02	6304.17	0.0953369	-3.39082
Niben101Scf12954_167760_168760	NNNNNNNNNNNNNNNNNNNNNNNNNNNNNNNNNNNNNNNNNNNNNNNNNNNNNNNNNNNNNNNNNNNNNNNNNNNNNNNNNNNNNNNNNNNNNNNNNNNNNNNNNNNNNNNNNNNNNNNNNNNNNNNNNNNNNNNNNNNNNNNNNNNNNNNNNNNNNNNNNNNNNNNNNNNNNNNNNNNNNNNNNNNNNNNNNNNNNNNNNNNNNNNNNNNNNNNNNNNNNNNNNNNNNNNNNNNNNNNNNNNNNNNNNNNNNNNNNNNNNNNNNNNNNNNNNNNNNNNNNNNNNNNNNNNNNNNNNNNNNNNNNNNNNNNNNNNNNNNNNNNNNNNNNNNNNNNNNNNNNNNNNNNNNNNNNNNNNNNNNNNNNNNNNNNNNNNNNNNNNNNNNNNNNGGGAAGTTCT…	MAC4_vs_Niben-prom	328	MAC3_vs_Niben-prom	3252	628.959	6796.19	648.959	6816.19	0.0952085	-3.39277
Niben101Scf00360_428119_429119	TAGTAGAAGGGGACAAAGGGTGGACAAGGTCCAGTAAATCATTAGCTGTTTAATTAAGCCGGCTGGCTGTATTGGTATACTTGTTCCTATATAGAGTTTGACAAGAGGGTTGCTCGGCCCATTTTCAATCGAGAGGTTGTGAGTTCGAGTCTCCCCAAGAGTAATGTGAGAAGTTCTTGGAGGAAAGGATGCCGGGGGTCTATTTGGAAACAGTCTCTCTATTCAAGAGTAAGGGTAAGGTCTGCATACCTCCCCAAATCCACTAAATGGGACTATACTGGTTGTTATTGTTGCTCCTATATAGAGTTTGATCCATATAGGAGGAATTATTCTTTCATGCTCAGTCTCGCTAATGAAAACTATTAACCTTTCCCCGCGACGTGGTGCAACTCCATGCCA…	MAC4_vs_Niben-prom	290	MAC3_vs_Niben-prom	2895	556.092	6050.11	576.092	6070.11	0.0949063	-3.39735
Niben101Scf10708_166184_167184	NNNNNNNNNNNNNNNNNNNNNNNNNNNNNNNNNNNNNNNNNNNNNNNNNNNNNNNNNNNNNNNNNNNNNNNNNNNNNNNNNNNNNNNNNNNNNNNNNNNNNNNNNNNNNNNNNNNNNNNNNNNNNNNNNNNNNNNNNNNNNNNNNNNNNNNNNNNNNNNNNNNNNNNNNNNNNNNNNNNNNNNNNNNNNNNNNNNNNNNNNNNNNNNNNNNNNNNNNNNNNNNNNNNNNNNNNNNNNNNNNNNNNNNNNNNNNNNNNNNNNNNNNNNNNNNNNNNNNNNNNNNNNNNNNNNNNNNNNNNNNNNNNNNNNNNNNNNNNNNNNNNNNNNNNNNNNNNNNNNNNNNNNNNNNNNNNNNNNNNNNNNNNNNNNNNNNNNNNNNNNNNNNNNNNNNNNNNNNNN…	MAC4_vs_Niben-prom	316	MAC3_vs_Niben-prom	3155	605.949	6593.47	625.949	6613.47	0.0946475	-3.40129
Niben101Scf00853_175467_176467	TATCGCAGGAATTTCATGTGCAATATTTATATTGTCTCTTCTGTACGTGTTAGATAATTTCAAGTGTGAATCATAGTTGGTATTATGTAAATATTGTTTCAAGCTAGCTCGTCATTCAACCAAAGCAAAATCCATTTATTCCTCGAAGTAGTGAAAAGTTACCTGCCAAGTGTTAAAAGTCATCCCATTGATTTAGATGGTAAGTCTTTCATGTTCAACAATAACAACAACAACTCATTATAATCTCATTTAGTGAGATTTAGGAAGAATACTGTGTACGTAGACGTTACCCCTACCATAGGGTAGAGAGATTGTTTTCAAATAGACCACCGACATCCTTGGAACATGATTTTGCGAATTATTATAAGTTTTTTATGATATTGAGTTCTAACTTTATGT…	MAC4_vs_Niben-prom	304	MAC3_vs_Niben-prom	3053	582.938	6380.31	602.938	6400.31	0.0942045	-3.40806
Niben101Scf05860_108398_109398	GCTCATCGAATCAACAAGCATACTACGCTAACGAAGCAACTTGCAGGTTGAAATGACGGATTCGACCATCATACTGCCCATTATTTCCCCTCATACACTAGGGTCTGTGAATTTACCGCTTGGTCAACCTACTAAAATATTCTTATTTTGAAATGTACTTTTGTTAAATTATTATATTTAGTAAATTTATTTAAGAAGTATTTTTTATAATATTTGATAAATATATTATGTTTAAATAAGTCATTTACCGACGAGTTGGCCACGTCCTACCATTTAAGAAGTCTGCATGTACTCCAAATTGTTAGAAAATACGCTTAACGCTAGAGGGGGGTGAATAGCGTTATAATAAAAATTAGCGTAAACTTGCGGAATTTAAAAATTGCAGGAAAGAAATAAGTG…	MAC4_vs_Niben-prom	20	MAC3_vs_Niben-prom	294	38.3512	614.415	58.3512	634.415	0.0919763	-3.44259
Niben101Scf01350_410600_411600	TCTTGAAAACTCTCTTGAATATTTTTTGGGAGGTGGTGCAGTCAAGAGTTCACTTCTCTCCTTATTCTTTTTTTAACAACTCAAGCAGTCAAGAGTTTTGAACGTTAACACGGTATAAGAGGTCCAAGAGAAAGCATGCTTGCTGTTTTTAAAACAATGTTAACTCCTGGAGACATGGCGATGAATGTGAAGACACGACCATCCTCTACAGGAGAATAGTTGCTTCCAGAATTAGTATTATGCACACAATATACATGGCTCGCCAGAAAGAAAAAAAAAAGAAACAAAGAAATTATCAACTATCAAGGGGTGAAAGGTAGCAGAAATGCAAGCGGAAGCTCCACATCCAACAACAACAACAACAACAACAACAACCCAGTATAATCCCACTTAGTGGGG…	MAC4_vs_Niben-prom	297	MAC3_vs_Niben-prom	3070	569.515	6415.84	589.515	6435.84	0.0915988	-3.44853
Niben101Scf07034_769241_770241	GATAAAAAGTACAACCCAGTATAATCCCACTTAGTTGGGTCTGGGGAGGGTAGTATGTACGCAGACCTTACTCCTACCCTGGGATAGAGAGGCTGTTTCCAAATAGACCCCCGGCATCCTTCTCGCCAAGAACTTCCCACCTTTTGCTCTTGGGGAGACTCAAACGCACACCTCTCGATTGAAAGTGGGGGTTGCTTACCATCAGAGCAAGCCCCTCTTGTCCAAGACCGATATCTAAGATAAGCTTACGTAATTACTGAAAAGAAATGGGGCCATTCTTCCAAAAGAATAAAAAACAATTTTTAGTAGCAGTTTCGTTTCATTTCATTGCCTTCCTTTCCTTTTTTTTTTCTTCAAAATTTGTTAGTTCTTTGGTTGGTTGGACTACACTCCATTCAT…	MAC4_vs_Niben-prom	306	MAC3_vs_Niben-prom	3223	586.773	6735.58	606.773	6755.58	0.089818	-3.47685
Niben101Scf02594_863811_864811	TCCAACAGTCAGACTTGAAGTTGAAGAAGAAGGTAAAGGAAGTTTGGGGAAATTAGTCTCCTTAAAAAGCTGTAAAGAGGAAAAAAGAAAGGAATACTGAGGTGATAGATGTTTTTGAAGCGTAAGACATAGAGCCTTTATTTATAAGACATGAGGCGTTGCTCTGATGGTAAGCAACCCCAACTTCTAACCGAGAGGTTGTAAGTTCGAGTCTTCCCAAGAGCAATGTGGGGAAGTTCTTGGAGGGAAGGATGCCGGGGGTCTATTTGGAAATAGCCTCTCTACCCAAGGATATGGGTAAGGTCTGCGTACACACTACCCTCCCCAGACCCTATTAAGTGGGATTAACCTAGGTTACTGTTGTTGACATCAACCACTAAGTCTTTGTAATAGAACTAA…	MAC4_vs_Niben-prom	296	MAC3_vs_Niben-prom	3136	567.597	6553.77	587.597	6573.77	0.0893852	-3.48382
Niben101Scf01555_88346_89346	TAGTGCCTTTTAAACCATTAGATATAACTTGTAATAATTTACTATTAATTTAATTTAGATGCAATTATAACTTGTAGTTTGATCATAATAGAATATAAAGTAAAATAAAAAATGAATAGCAGTGACATTTGGAACAAATACGTAATTCCAACCTAAGTAGATACTCGACTCCATTCCTAGCTCCCTAAGAAAATTGATCCCGACCCATAAATTGGGTAAAAGCTATTGCGACCCACTATTAATACTTTTTAATGGTGTGGAGTAAGTAGCGATCAGTGCTCCCTAGTCATTAATAATTAAATGCTCTATCTTTTTAATTATTTGTTACCTTTATTATTAATATTATCTTAATTATAATTATTGGAATGATTAAGCCATTATAGTCAATATTATCATCAT…	.	0	MAC3_vs_Niben-prom	100	0	208.985	20	228.985	0.087342	-3.51718
Niben101Scf09004_125721_126721	TTTATTAATTGATCAATAGTTTAACGATATATATTCTCGGAGTTTTTAGTCAAAATTGTCCATTATTTTGAGAGTAGGTTTAATTTTGTCCTTTAAGTATTTTCTGAGCATCTTTAATCCATTAAGTTTGTTAAATTGGAGCACCTTTAGTCCTACTAACAGAATTTGGTTAACTCTTGTAAAAACTAACGGCGATTCCTTATTCCTCACCCCAATTCAGCCACTGATGAATATCTATTGTTGTCATTTTGTGTGTGTTTTCTTTGTGCTTATTTGGATGAAATTGTGGCACTGATTTTGTGTGCAATCTGGCTTTCCTTTTTCAAAATTTTCTTTGATTTAAAAATTTCACACCCAATTATGGATTTTAGTACCGCCGCCTAGTCCAGATTCTATGGC…	MAC4_vs_Niben-prom	276	MAC3_vs_Niben-prom	3020	529.246	6311.34	549.246	6331.34	0.0867503	-3.52699
Niben101Scf02680_51086_52086	ATTTTGGGTGGTAGTTATCGAGAAGGTGGTGCAAGTGCGAAGAGTGATGAAATTCGACGGAATAGAGAAGGTGAAAGTTTAATTTAATGGGAAATTTAGGAGCTGGTGAGATGACGTGTGTGTTTTCATTTGTTAGTCTGGTAGTTAAGCGGATAAATATGAGTGCATAATGAACAAATAATTTTTTTTTTTTTCATTTTTTTAGCAAATCGAAAACATATACATTTAAAAAATTAAGTAGCATGTATTCGGTCAAATCAGAGGGCCTAATTTCTTGCTATCAAATCATTTCAGAAGAATATCTCGAGACTCCGAGGACGCGGAGTTGCGACCGAGTTTCCTTCTTCGGGCTTCGTCAAGGCTCGACTAAAAAAAGACGAAGATCGAGGCTAGAGCAAA…	MAC4_vs_Niben-prom	18	MAC3_vs_Niben-prom	292	34.5161	610.236	54.5161	630.236	0.086501	-3.53114
Niben101Scf06404_114660_115660	GGCAGTTTTTAAGTGTTCAAAGGCTGTAGTAGGATAAGAAGTGAGATTGTTTTATTTTTTTTCTCTGTTTCATTTATAAAGGGGAAAGTGAATGGGTAATTAAGATAAGTAGTTGAGTTTGCTGTATGCATTTATTTCTACACCATCTAAATTTCCATATGGAGTGATGACAGCAATTGAAAACATTAAAAGCTAAAACTGTAGGTCTCACAAATTGATGCAAATGGACAATTAATTAAGAGAGTAAATTTTTATACAAATGCTATAGCTGTCAATAATAATGGCGGAGTGTGATATAGGAGTAATACATAATATGGTACAAGAAGGGTTTGCTCTGATGGTAAGCAACCCCATTTCCAATTGAGAGCTTGTGAGTTCGAGTCTCCCCACGAGCAGGGT…	MAC4_vs_Niben-prom	296	MAC3_vs_Niben-prom	3289	567.597	6873.51	587.597	6893.51	0.0852392	-3.55234
Niben101Scf03224_495248_496248	GTACAATAAGACCGCAGATTGCGGAAACAAGTGATTAAGAAGACGTGCCTAGTGGTAGCCATTCATTTGATCTACTTTTTCAATGCAATAACAACATCAATATACTCGGTAATTAAATTCTATTAGAGGGGTCTAAAGAGGATAAAGTGTAAACAGATCTTATAAAAATGCTGTTTTTGGAAGACCTTCGATTCGATAGGAAAGACAATAATATCGTTAAAGAAGAAAATCACTACTTTTTCAATGCCATCATTGAAAATAAAAATGGTAAGTTGAGTAGTAGTAGCAGCAGCACCCATTCATTTAACAGGCAACGTGATTGGGGCGTGCCTTACCACACAAGGCGTGCTGCTACATACTCATTCTCACATCTTTTTTTGTGGCTCCCTCAGTTGCATT…	MAC4_vs_Niben-prom	274	MAC3_vs_Niben-prom	3180	525.411	6645.72	545.411	6665.72	0.0818233	-3.61134
Niben101Scf05764_312352_313352	TTTCTGAAATATCTGAATTGTTTTTGTTTTTCTAATATGCTTTACTGAAAAAAAGTATATTGATAAAAATGATGGGGAAGGGTCATCAAACACGCGCATCTTAAGGGTTAACGTCATGCATTATTGATCTATGTGCTACAATCCATACTTATTTCTAAATTAAATGATACCTGTGTGTTTAATATTAAAAAAATGTTGGTAGTTGTAATTAAAGGTATTTATCGGTCGGGCTGGGACGGTTTGAACGAAAAACATTAGCCCGTCAATTATCGAATCGGGTTGGTTAACGGGTAGAGATAACGGCCCGGGGGGAGGGGGTTTTGAACTTTTTCGGGTTATTTAGGGCTCGTTTGGGTTCGGGCAGGCCGGGGTACTGTAATTTTTTTTTAAAAAAATAAT…	MAC4_vs_Niben-prom	288	MAC3_vs_Niben-prom	3391	552.257	7086.68	572.257	7106.68	0.0805238	-3.63444
Niben101Scf09459_276882_277882	CAGGGGTAGAGAGGCTGTTTCCAAATAGACCCCCGGCATCCTTCCCTCTAAGAACTTCCCACCTTGCTCTTGGGGAGACTCAAACTTACCACCATAAATAAACTTTGGGTTTAACTCTACGCCAAAAGCTAGCTCATGAAGTGAAAATTATCCAATACCATCTAAGGATACCCATTTGTTAACTCCCTCCCGAAGTGGGAGTCAACACCCCCTCTCACGCCCACGACTGGACATATGGAGCGTGAACAAGATAAATATGGATCCAACATCGGGTAATTGGAATGAAATTGATACTATGTTACAGAAATAGACCTTGGGCCTAACTCAATCCAAAGAGCTAGCTTTTGGGANACTTGTCGCTTTTTTGCGCTTTGCGCTCTCCAAAACACTGGTATGTCA…	MAC4_vs_Niben-prom	252	MAC3_vs_Niben-prom	2991	483.225	6250.74	503.225	6270.74	0.0802497	-3.63936
Niben101Scf03885_551302_552302	TTGCTCAGCCCCAAACTCCGTTGTCTTTGTTAAAAAACAAACCCTAATTTTTATTTTCGCTCAATTCTCCTATCAGTTTCTAGGCCAACAACACTGCCATTGATCTATGAGCAGATATCATATCAGTAAAATCATTTTCTCTAAAAGAGTGAAAATCTCATCAAGATTTAAGCACTGAATATAGACAAGAGGGGTTGCTCTAATGGTAAGCAACCCCACTTTCAACCGACAGGTTGTGAGTTTGAGTCTCCCCAAGAGCAAGGTGGGAAGATCTTGAAGGAAGGATGCCGGGGGTCTATTTGGAAACAGCCTCTCTACCTTAGGGTAGGGGTAAAGTCTGCGTACACACTACCCTCCCTAGACCCCACTAAGTGAGATTATACTGCATTGTTGTTGTTG…	MAC4_vs_Niben-prom	253	MAC3_vs_Niben-prom	3019	485.142	6309.25	505.142	6329.25	0.0798107	-3.64727
Niben101Scf02740_460457_461457	TATTTTTTGTGCTCACTTCTTCTCAATAGCTACATTTGATCAAAATTTTAAAGGATTTCGCTAGAATTTTAAGAAGAAATCCAGGAGTAAATTGATTTTCTTTTCTAAGAAAAAAAGGGAGTGTTGACGTAATTGATAAAATTTATTATCATTTACAGGTTCTAGCCGTAAAAATAACTTCTTGCAAAAATNCCCCATTTCTAATCGAAAGGTTGTGAGTTTGAGTCTCCCCAAGAGCAAGGTGAGAAGTTCTTGGAGGGAAGGATGCCGGGGGTCTATTTGGAAACAGCCTCTCTACCCAAGAATAGGGATAAGGTTTGCGTACATACTATCCTCCCCAAACCCTACTAAATGAGATTATACTGGGTTATTATTGTTGTTAGCAAAATAGGTCCGCTA…	MAC4_vs_Niben-prom	262	MAC3_vs_Niben-prom	3128	502.4	6537.05	522.4	6557.05	0.0796701	-3.64982
Niben101Scf06349_72718_73718	CAATTATTCAATCCCCAATATCAATTTCCACCTACATTTGCATTCTTTTTTAGGTAGTCGTATGGTTTGTTGTGTCATTTTCATGGTTTGGATTATGCATGCAATGGCCGTTCGCCTCGCCAAATTCATTCTAATGATCTTCTATTAATCGCCTTAATCTCAATTAGCTTGTTTGTGGGCTATGTTGAAACCATGGAACCAGTCTTTAATTTGTTCTTGTTAATCCACATTTGTAGTTTCACTTACGGAGTGATCAGAGCTAATTTACTTAATTCTAAATCAACTCAACAATTATTGCTCCTCTTAAGGGCGGTAAGCAACCCCCACTTCCGACCGAGAGGTTGTGAGTTCGAGCCTCCCCAAGAGCAAGGTGGGAAGTTCTTGGACGGAAGGATGCCG…	MAC4_vs_Niben-prom	246	MAC3_vs_Niben-prom	3147	471.719	6576.75	491.719	6596.75	0.0745396	-3.74585
Niben101Scf03705_205739_206739	ATGTGAATGAATGAGGTAAGGATATTTATTAGTTAATCAAAAAAGAGTATTGTGGTGAAATTTTTTAGTATTAAAGATTAATACTAATGTCCCAGTGTTAGTTGAAACAAGTAATATGACGTTAAAAGTTCATATAATTGTAAGCAAAATAACTTTTTCCCATTTGGCGCAGTTTAAACGGCATATGGACATGTTTGTTGGTATATTTTTTAAGGGACCTCGTGGGGAGCTATAACAACATCCACAGATGCCCTTAGCTCATCCAAAAACATTAGCTAAAATAAATTAGTAACAGTTGCATCACTTTTAATCCAATAAAACAACTTGTTAAGACAAGAGGTGTTGCTCTGATGGTAAGCAACCCCCACTTCCAACTGAGAGGTAGTGAGTTCAAGTCTC…	MAC4_vs_Niben-prom	241	MAC3_vs_Niben-prom	3096	462.132	6470.17	482.132	6490.17	0.0742864	-3.75076
Niben101Scf09708_81914_82914	GCAGTAAGATTAGACGCTACTTAATCCAAGCAGTCATGCTAGTTTAGTGCTAAAAGCGGAGTCACATCGTTTCTGGCCTTCATTTAAAGAGAAAATATAAACCTAATGATTGAGATCAATAGGGGTATGAACATATGAATTTTTCTTAGATAGAGAATCAGGTTAATTGCTGAATCAAGTTTACTGCTAGACCAAGTGTGCTTTTTAATCAAGTGGGATCATCCTTATAAGCAATTGTTTGCATCCGCCACCCCCTTTACTTTCGTTTTATGATATCATTACTAATTTCGGAAAAATGTTTACACTATTTTTTTGTTTTGCATAATATTGTGTTATTGCTCTTTCACTTATTTGTCGTCTCTTAAGATGCTGTTATTACAAGAGGGGTTGCTCTGATGG…	MAC4_vs_Niben-prom	237	MAC3_vs_Niben-prom	3079	454.461	6434.64	474.461	6454.64	0.073507	-3.76597
Niben101Scf01435_101689_102689	GTGCCGCATCTGACAGAGTAGCAGCTCTAATATCAATATGCGAGTCTAGTAAGTATAGGTCTTTTGTATTGGCATGGGAAAAAATAATACTCCACAAACTTCATGGTGGGGGTGAGTGTCGACGGAATAAGATTTGAAATTTATGAGTTTGAGTTTATACTCAGTTTTTTGATAAGAAGAGTGGCTTTGATGATAAGCAACCTTCACTTTCAATCGAGAGTTTGTGAGTTCGAGTCTCCCCAAGAGCAAAGTGGGAAGTTCTTGGAAGGAAGGATGCCGGGGGTCTATTTGGAAACAGTCTCGGGTAGGGGTAAGGTTTGCATACTACCCTCCTCAAAGCTCACTAAATGAGATTATTATGAATTGTTGTTGTTGTTGAGATTATACTCAATTTAGGTT…	MAC4_vs_Niben-prom	224	MAC3_vs_Niben-prom	2952	429.533	6169.23	449.533	6189.23	0.0726315	-3.78326
Niben101Scf01779_395784_396784	AAAACTTGTTAGTATAACATCATTTTCAATCATTCAGCACATTGAAATAAGTAATCCATGTTTGTACAACTTAATCAAGAAATCAAGAGTTAGGGTTTTTGAAATGGTTTCATGTTATAAGCTTTTTGTTCAGAAATCGAACAAGCTTGGTTTTGTTCATACTATGTCATGCAGATCCATTATTATATTTTATCATGCTAAATAATATTTTGTAAAATTGACCAACTTGCCGAAGAGTTTTCTCAACAAACTCTACCCTTTTGCTGTTTTTTCCTTTCTTTCTATGCAAGTCACGATAGCAAGATCTAGTGTTTTGGCACATGATTAAAGTTATACACAATGACTGAATAAAATACAGTTACACTATTGATACAACTAGATTAGCTTGTCATTATAACA…	MAC4_vs_Niben-prom	238	MAC3_vs_Niben-prom	3146	456.379	6574.66	476.379	6594.66	0.072237	-3.79112
Niben101Scf16556_96972_97972	ATGAATTGAGAGAATATGTAATTAGTCGTAGTCCCTTATGTAATAGGAATAGGTTATATGTTATGTATCCATATAAATAGTGCTCATTGTAACATAGAATAAACAACAACAACAACAACAACAACAACCCAGTAATAATCCCACTTAGTGGGGTCTGGGGACGGTAGTATGTACATAGACCTTACCCCTACCCTTGGGTAGAGAGGCTGTTTCCAAATAGACCCCCGGCATCCTTCCCTCCATAGAATATCAATTAATAATAGACTTTTCTCCCGTGCATTCTCCATGCAAAGGTTTGTTGTTTGAGGATCGAGGCCATGGGCATATCCTTGGATACTCATGTTGATTAGGCACGATCACCTTCTGATAGACGTTCTACATCTGGATATTGTGTCTTAG…	MAC4_vs_Niben-prom	227	MAC3_vs_Niben-prom	3037	435.286	6346.87	455.286	6366.87	0.0715086	-3.80574
Niben101Scf03732_278821_279821	TTTAATTAAGAATATTATAGTCTATGACTATATGTACTAGTTAGTATTAAAGCCGATCATATCGAATAAACCGAAATCGAAAGGAGAAATGTCAAACCATACCGAACTTAGTTAGGTACAAAATTAGTATAAAGTTATAGGAAATCGAATACTGAATACCAAATCGAAATATTTAAATATCATATATACCGTACCGATCGATGAACACCCTTAATGAAGCAACTTAAATTTTCTAAAATTTTCTATACCTAGTGCACGTGATTTGTATAGGAATTTTTTTCTCCATTTTTTATTTTGTCCATACGAGTTAGTTAGTGAGGTAACTATTACAATAGGACACATGTAGTTAGTTATAGCTTCTTTTTTTTTTTGTTTACACCTTAGTCCTACTTAATTGTG…	MAC4_vs_Niben-prom	224	MAC3_vs_Niben-prom	3098	429.533	6474.35	449.533	6494.35	0.0692191	-3.85269
Niben101Scf07203_241515_242515	GTGCTTTATGCTTACCTCTTCTTATATAGTTGTAGAGAAGGAGAACTTGAAGAATGCTTTATCTTCTCAAACAACAATTCTTTTCAAATAGTGTTCCGTTCTTTGAAATTAGATAGCATTACACGTCAAGCTTCTTTATAAAATCATCGTTTATTTTGAATATTTTTAAATATTATTACAAAGTGATATTATTATTATTTCTTATTTTTTGTTAGTTATACCGTATAACGACAGTGCCCTTTATATCAAAACAAATGAAAATCAGCATAAAAAATTATCTTCCCTTTCAATATATAAAAATATTGAAAGGGGAAGACAGAGCAATAATAATAATAATAATAACTTATACAACAACAATAACAATCCAGTATAATCTTACTTAGTGGGGTCTGGGAGGGT…	MAC4_vs_Niben-prom	219	MAC3_vs_Niben-prom	3037	419.945	6346.87	439.945	6366.87	0.0690992	-3.85519
Niben101Scf02786_335204_336204	CTTAATTTGTTTCTTAAGGTGTGGAAATTTCTTAATATGTTGGTTGAAAAGATTGGAATCAATTATTATTAGTAGATGGCTGTCTCTAAGCTTGGTGTCTTGAACTGTTAAAGGTATAAAATGGTGAGGTATCTACGACTTGTTACAAATGGACGAGAAGGAAATGACAAAGGAAAACTATATTCCTATGTATATATTTACAGAATGAGACTTTATAGCTGCAGGCGATGTTGGTTGTATCGATTAGAAATGGTAAAATATGAAGAAATCATGGAATGATATGAATCGATTGTATATAGTTGTACTAGTTCGAGTCTCCCCAAGAGCAAGATAGGAAGTTCTTGGAGGGAAGGATGCCGGGGGTCTATTTGGAAACAGCTTCTCTACCTAAGGGTTGGG…	MAC4_vs_Niben-prom	219	MAC3_vs_Niben-prom	3062	419.945	6399.12	439.945	6419.12	0.0685367	-3.86698
Niben101Scf04388_125403_126403	ATTTCACTTTAAAATAAGTAATTTATTTATAACGATCCCTTTGTTATTAGTTATCTTATAACTTGCTATAATTATAATCCTCACGTAACAAGTTAGTGAACTAAGATGTCGTTTCGCTCATCTACCCAAATTGCGCGCATGTACCCATTTCAATGAATAACTCAACAACAACAACAACCCAATATAATCTTACTTAGTGGGGTTTGGGAAGGTTAGTGTATACGCATAACTTACCCTACCCTGAGGTAGAGAGGTTGTTTCCAAATAGACCCCCGGCATCCTTCCCTCCAAGAACTTCTCACCTTGATCTTGGGGAGACTCGAACTCACAACTTCTCGATTGGAAGTGTGGGTTGCTTACCATCAGAGCAACTACAATGAATAACTAAATAAAAAAAAT…	MAC4_vs_Niben-prom	218	MAC3_vs_Niben-prom	3063	418.028	6401.21	438.028	6421.21	0.0682158	-3.87375
Niben101Scf00160_1057692_1058692	AAAAAATAATTAAAGCAAAGAGGTACATAGACGAAGCACGAGTCAAGATGAAGGAAGTGGCATAATGGAACTACTTCTCTATCAAGAAGTGGTATAATAACATGTTAGGGCAATATCAAAAAGTATAATGGATGAGACTAACGTGCAACAATTTAGGAGCTCCAAAGCAGATATTTGTACTGAATTTAGCTATACAAAATATGCTCCTTACAAGAAGCAGACTACACGCATGAGGGTTTACAGAAGAAATAAGCTGTCCTTTATGTAATAAAGCAGAAGAGGCTATTGATCATCTGTTGTTTGAATATCGAATTGCTGGAGGTATATGGAGCAAGTTACTACATTGGTGGGGAATAATAAGAGCTCCGATGGAATGGCAATAGGAGATACAATGGACTG…	MAC4_vs_Niben-prom	206	MAC3_vs_Niben-prom	2945	395.017	6154.6	415.017	6174.6	0.0672136	-3.8951
Niben101Scf03038_603375_604375	TTATAATTTCCTTCTACAATAAGGAAAACCCAATTAAGGAAATTATATTGCCCTTTTCCTTCAACAAATAGGAAAATCAAATATGGTACGAAAATTATGACAAAAAAAGTACAACCCAGTATAATCCCACTTAGTGGGGTCTGGAGAGGGTAGTATGTACGCAGACCTTACCTCTACCCTGGGATAGAGAGGCTGTTTCCAAATAGACCCCCGGCATCCTNNNNNNNNNNNNNNNNNNNNNNNNNNNNNNNNNNNNNNNNNNNNNNNNNNNNNNNNNNNNNNNNNNNNNNNNNNNNNNNNNNNNNNNNNNNNNNNNNNNNNNNNNNNNNNNNGGGGGGGGATTTCATGGCACTGATTGACTAAAATACTGTGAAAATAAGATGGGCTAGCCAATTTTCG…	MAC4_vs_Niben-prom	193	MAC3_vs_Niben-prom	2784	370.089	5818.14	390.089	5838.14	0.0668173	-3.90363
Niben101Scf00671_163887_164887	NNNNNNNNNNNNNNNNNNNNNNNNNNTCCTGCAATTTTTTAAATTCCGCAAGTTTACGCTGTTTTTTATTATAACGCTATTCACCCCCCCTCTAGCGTTAAGCGTATTTTCTAACATTTACATCTCGAAGGATCCGACCTCTAGATCCGGACACGTGTCGCACACTGTACCCGTATCCGAGCAACTTGCAACTACATAGTGAACTTGGCTGGCCTTGCATCACTTCTAAACATCATATATTTCCAGGGCTCTCTAGGAGAGGATCCAAGTAGTTGTAGATAGATCCGTCTAATTAAGCTCTTTCCCTCTGTTAGGCTGTTTTGTACTTGATTAATGATACCTCTTGCTTCTGGTATTTCCCTCACCATCCAACATGCTTGTGGTGGTTTGCCATTGACC…	MAC4_vs_Niben-prom	12	MAC3_vs_Niben-prom	299	23.0107	624.865	43.0107	644.865	0.0666972	-3.90623
Niben101Scf01834_158910_159910	GATTACTTCCTCTATTATACTTTACTTAACACTTGGCAAACAAGAGTCATCAAACCAAAACTAAAATTGATAAGTGAAATAAAATTTTAGAAGTTAAAGCAATTGATAAGGAGGACATAATGTCACCCTCGTGCACCAAATTGTTAGATAATACGCTTAACGCTAGAGGGGGGGTGAATAGCGTTATAATAAAATTTAGCGTAAACTTGCGGAAATTAAAATTTGCAGGAAATAATTAAGTGCGTTAAANNNNNNNNNNNNNNNNNNNNNNNNNNNNNNNNNNNNNNNNNNNNNNNNNNNNNNNNNNNNNNNNNNNNNNNNNNNNNNNNNNNNNNNNNNNNNNNNNNNNNNNNNNNNNNNNNNNNNNNNNNNNNNNNNNNNNNNNNNNNNNNNNNNNNN…	MAC4_vs_Niben-prom	11	MAC3_vs_Niben-prom	295	21.0931	616.505	41.0931	636.505	0.0645606	-3.9532
Niben101Scf09015_147237_148237	GCTTCGGATCGCAAGGGCTCTGAGAGAAAGATGAGATGAGATTCGACCGGCAAGAAAAGGATTTACTAATAGTTTTATGGGATTTTTAAGAAAGTATGATTAATAGATTATGAGCATTTAATATGTTACCTTAACTGATTTGACATTTATTTGGTAGAAAATCAAAGATTAATTAGAAGCCATCAAGATAGGAGTTATTTTAGGCTACACTTTATTAAGAATCTTTTTAGCCTTAATTATCTAGCATTAATTTAGGATGAAAAATCAGCAAATATTCTGTTTGGTATATATTATGTAACAAAAACATGGGATATGAGGGTAATAAACAAACAATGCACAATANTTAGCAAATATTCCGTTTGGTATATATTATGTAACAAAAACACGGGATATGAGGGT…	MAC4_vs_Niben-prom	2	MAC3_vs_Niben-prom	171	3.83512	357.364	23.8351	377.364	0.0631621	-3.9848
Niben101Scf04334_602112_603112	AACTTTGTGGGAATTGTATTTGTATCCCCTAAACTTTCATAAATTACAGATTGTGTATCACTTCCGGTTGAGCCTTTGAATCTTATTATCACAAATCGTATTTACAACAACAACAACAACTACCCAGTATAATCCCACATAGTGGAGTTTGGGGAATGTAGTATGTACGCAGACCTTACTTTTATCCTGGGGTAGAGAGGCTGTTTCCAAATAGACCCCCGGCATCCTTCCCTCCAAGAACGTCTCACCTTGCTCTTGGAGAGACTCGAACTCACAATAATTCCAAGAGTCAAATAATGTTCAATACATCTAAAAAATATTAATTTACTTAATATTTCGATATATATATATATATATATTATTCATCGAATTTATTGGGTTTTCACATAATATTTGATG…	MAC4_vs_Niben-prom	195	MAC3_vs_Niben-prom	3025	373.924	6321.79	393.924	6341.79	0.0621156	-4.0089
Niben101Scf02972_227682_228682	AAAAATTACCCATTCAAATCAGGATGTAGTTTCAAGTTGTAGTTTTAAAATAATTTTAAAATAAAAAATAAAATTTAAAAAATAATAGATTACCAATTCAAATTGGGGATTAGATTCAAGTTGGAGTTTTAAAGTTATTTTAAGATAAATAAAATGAAATAAAGACATAAACAACTTTTAGAGAAAAATATTTAATAAAGTAATATGCTAATAAAACTTTCTATTAACAATGTAATAATATTAAATATTATATGATATAATAGAAAAAAACACATAAGAAAAAATTTATTCAAAGCGCTCCCTACATAAGTCCCGTTAGTTTAACAGAAATTATGTTCATTAAAATTTAGATAATATTATTAAGAACATTAAAATAAAATTTATGAAAAAATATTTTAA…	MAC4_vs_Niben-prom	186	MAC3_vs_Niben-prom	2932	356.666	6127.44	376.666	6147.44	0.061272	-4.02863
Niben101Scf03376_105470_106470	GCTCTTCTTAATTGTTCAAGAACTCCTTTGAGAGCTATCTTTAATCTTCTTTAACCATGGCCTTCTCCCATAAATATTTCTTACTTCACAATTTGTGTGACACTTTGTTTTAGTATATTCTATATACAACAACAACCCAGTATAATCTCACTTAGTGAGGTCTCGAGAGGATAGTGTATACGCAGATCTTACCCTACCCCTTGGATAGAGAGGCTGTTTCCAAATAGACCCCCGGCATCCTTCCCTTCAAGAACTTCCCACCTTGCTCTTGGGGATGGGGAGACTCGAACTCACAACATCTCGGTTGGAAGTGAAGTGGAAGCAACCCCTCTTGTCTAAAAAAGAATGATATATTTTTATTTTTAGTAATAATTTAACTTTAAATTTATTATTTTACTC…	MAC4_vs_Niben-prom	185	MAC3_vs_Niben-prom	2961	354.748	6188.04	374.748	6208.04	0.060365	-4.05014
Niben101Scf10650_261424_262424	ATCTATCAAGTTTAATATTTATTCGTTTTTGTGATAGGGTAAAAAAAACCTAAAGTTTTGTTCGAGAAAGTTAATAGTCTGTTTGTGATAGGGCAAAAACTTCTAAAATTAATTTATTTTGAAAAGTACTTTTGGTGAGAATTAGTTTATGATTGACTAATTAATTTAAAAAGTACTTTTGAATAGTAATTAGTATTTGATCAAACTTTTGAAAACTGTTTCTAAGTGTATTTTTTTCTCAAAAGCACATTTGTAGAGAAGTTACTTTTTTTTTGCTTTTCAAAAACTGTTTTCGCTTCTCATCAAAAGTATTTTTTTCCTTCCAAAAGCTCGATCAAACACCTTAATATGTTTGGCCGAAAAAAAACCCTGCCAAACAGGTTATAAGTTTAATTGATA…	MAC4_vs_Niben-prom	177	MAC3_vs_Niben-prom	2988	339.408	6244.47	359.408	6264.47	0.0573725	-4.1235
Niben101Scf21699_14123_15123	NNNNNNNNNNNNNNNNNNNNNNNNNNNNNNNNNNNNNNNNNNNNNNNNNNNNNNNNNNNNNNNNNNNNNNNNNNNNNNNNNNNNNNNNNNNNNNNNNNNNNNNNNNNNNNNNNNNNNNNNNNNNNNNNNNNNNNNNNNNNNNNNNNNNNNNNNNNNNNNNNNNNNNNNNNNNNNNNNNNNNNNNNNNNNNNNNNNNNNNNNNNNNNNNNNNNNNNNNNNNNNNNNNNNNNNNNNNNNNNNNNNNNNNNNNNNNNNNNNNNNNNNNNNNNNNNNNNNNNNNNNNNNNNNNNNNNNNNNNNNNNNNNNNNNNNNNNNNNNNNNNNNNNNNNNNNNNNNNNNNNNNNNNNNNNNNNNNNNNNNNNNNNNNNNNNNNNNNNNNNNNNNNNNNNNNNNNNNNNN…	MAC4_vs_Niben-prom	176	MAC3_vs_Niben-prom	2982	337.49	6231.93	357.49	6251.93	0.0571808	-4.12833
Niben101Scf07451_31056_32056	ATAGGATTATTTTATAAAAAAGAAGAGCAATATAAAAGAAAAAAATAAAATAACAATGTGACGTTTGTGTGGATCGAAATCTGACCAAACGAAAATTTGCGTGAAGAGGAACGACAAAAAGTTATTTGGGCCGAAGTCGTATTCATACAGTGCTATAGCGACAAGCACCTCTATCACAACCGAGGTTATGTATTCAGAAGCTTGTACGGCGAAATGGATGTTACTTCATTTCAGATGGTCAACCTGTAATATAGTTAAATGACTTGGATACTCTCGACAATGACCATTGTATAAATGAGAATACCTACTTTATATACTAAACGAGAGAATGAAGAAACGAGGAGGATTCACAAATCACATACTTCTTATAGGGGGAAGGGGATTGGAGAATCCGTCTCG…	MAC4_vs_Niben-prom	5	MAC3_vs_Niben-prom	289	9.58779	603.966	29.5878	623.966	0.0474189	-4.39839
Niben101Scf17701_139859_140859	CTTTTGTAGTCACAAATCGAGCTTAATTTGATTTCCTAAAATGGATAGCTACCAACTGAAGTTAGTGTAGAAAAGAGGGTTGGAAAATTATTGAAGAAGAGAGGTAAAATGGGAAGGGAGGAAACACTGATTTATATGTAGTGGTTAGGAACACAATATATTGGGTCCAAAGATGCATGAAAAGGTTTGGTATGATGGCCAATAGAGGACTTTTACACAATACTCCAACAACAACAACAACCCAGTATAATTCTACTTAGTGGGGTATGGGGAGGGTAGTGTGTACGCAGACCTTACACCTACCCTTAGATAGAGAAACTGTTTCCAAATAGACCCCCGGCATCCTACCTTCCAAGCATTTCCCATCTTGCTCTTGGAGAGATTCCAATTCACAATCTC…	MAC4_vs_Niben-prom	139	MAC3_vs_Niben-prom	2940	266.541	6144.15	286.541	6164.15	0.046485	-4.42709
Niben101Scf00219_800469_801469	NNNNNNNNNNNNNNNNNNNNNNNNNNNNNNNNNNNNNNNNNNNNNNNNNNNNNNNNNNNNNNNNNNNNNNNNNNNNNNNNNNNNNNNNNNNNNNNNNNNNNNNNNNNNNNNNNNNNNNNNNNNNNNNNNNNNNNNNNNNNNNNNNNNNNNNNNNNNNNNNNNNNNNNNNNNNNNNNNNNNNNNNNNNNNNNNNNNNNNNNNNNNNNNNNNNNNNNNNNNNNNNNNNNNNNNNNNNNNNNNNNNNNNNNNNNNNNNNNNNNNNNNNNNNNNNNNNNNNNNNNNNNNNNNNNNNNNNNNNNNNNNNNNNNNNNNNNNNNNNNNNNNNNNNNNNNNNNNNNNNNNNNNNNNNNNGGGTTGCTCTGATGGTAAGCAACCCCCACGGAAGGATGCCGGGGGTCT…	MAC4_vs_Niben-prom	112	MAC3_vs_Niben-prom	2852	214.767	5960.25	234.767	5980.25	0.039257	-4.67091
Niben101Scf04185_410409_411409	TGTGTAGCACTTATGTTTACGTCAAGTAAACAGAACAGCAGAAGAACAAATTACTAATGAAAACAGGTGAACTCAATATTGAAACGAAGAAGAATGGCTCTGAAAAGGAGATTTTTATAGGGTATGAGGAACACCCTCTCCCCCTTTTTGGGGTATGGGGAATTCTAAACCTGAACAAATTAGATACCTGAAAGAAGAAGTAGTTTTTATGTTCATTACCTAATTAATAACGTTATTGTCTTCCCATTTTTCCCTTAAAGAGAATCCTATTTAGACTCTGTCTCAACTCGGTAAATATAAATAAACACGGTAGTTTTATTTATAGACATTATTATTATGTTTACAACGGCAATATAAATTTTACATAAAAGTGGGAATTTTTGATATTTCGTGAATAAT…	MAC4_vs_Niben-prom	107	MAC3_vs_Niben-prom	2897	205.179	6054.29	225.179	6074.29	0.0370708	-4.75357
Niben101Scf01719_857929_858929	ATTTTAAAGTAAGTGGTTATTATGAAGATTCAAAGAAAGTGACATTTTGACGAGAGGAGTTGTTATAATGAAAAGCAACCCTTACTTCCAACTGAGAAGTTGTGAGTTCGAGTCTCCCAAGTGCAAGGTGAGAAGTTCTTGAAGGAAAGGATGCCGGGGGTCTATTTGGAAATAGCCTCTCTATCAAGGGTAGGGGTAAGGTCTGCATACACACTACCCTCCCTAGACCCCACTAAGTGAGACTATAATTGCAAAGAAAGTGGCATTTGGCATTTTCAAATATTATGTCTGTACTCTCCAGATGCTTATAGAAATCAATATTCCAATAAAAGTAGTTTATATTTTAATGAATACAATACATATATTTTATTTTGCATAATTGTACTTTTGGTGTCTCAA…	MAC4_vs_Niben-prom	93	MAC3_vs_Niben-prom	2557	178.333	5343.74	198.333	5363.74	0.0369766	-4.75724
Niben101Scf14566_97074_98074	AGAAATGCAATATATATTTAAATGATGAAAACTCTCATGGTTATAGCGTTTAGCTTCTTCACTAAGTAAAGGGATATGCCAATCTGACTCATGATCGTTGAAACCTTGGAAATAATAAGCTAAATGACAGCATTTCTTCAACTTCTCTTGCATCATCTGAATGCAGCTCACTTTCATCAACTGTGTGATTTCAGAATTTTGTGAACCGGATGTATAAGATGTGTGGTCCATATATATGTGAGATAAAAGAGGTCTTATACAACTAACATAAATTGTGCAAGACACCCCGTAAAATCATTCGTCGTTTGTATTATGCAATACAGGGATTTTTTATTTTTTATTTTTGGATTGATACATTAATAATTAGGGTATGGAAGGATGCCGGGGGTCTATTTGGAA…	MAC4_vs_Niben-prom	104	MAC3_vs_Niben-prom	2878	199.426	6014.58	219.426	6034.58	0.0363614	-4.78145
Niben101Scf07044_225688_226688	TTTGGAGGGGAGTGGGGCGGGTGTAGGGTGAGTTAGGGAAAAAACGAGGGAAAATATATGGCCTATTTTTTTAATTGATTAATTATAATTTTTAACGATCGGATATTATGATTTTTAAGGATAGAATGTTATTACTTCGTTAATACAACAACCCATTATAATCTCACTTAGTGGGGTCTGGTTGGGGAGAGTAGTGTGTACGCTGACCTTACATCTACCCTTGGGTAAAGAGCCTGTTTCCAAATAGACCCCCGGCATCCTTCCCTCCAAAAACTTCCCACTTTGCTCTTGTTATTACTCCGTTAATGTGAAACTAAAAACTAGCTTTAACGACTGGAAAAAAGTTGGTCGCTATAAATATATCTACAACGACCGGATTTAAGTCCTTTCGTTACAAAA…	MAC4_vs_Niben-prom	105	MAC3_vs_Niben-prom	2910	201.344	6081.46	221.344	6101.46	0.0362772	-4.78479
Niben101Scf03634_184172_185172	TTTCACAGACAAGTACAGCAAAAGATTATTACAGAGACGGAAAATGGTTTCTGGCTAATATAAGAGGGTCTCAGATAGTTTGGAGAGTGTTTGGATATGGACACCATTCCATGGGGAAAATCTTTGCGAGTATCAATATTTATGCATTTCTTTTCTCTTTTTGTTTGGTCTTTAAACTTCTCCTTCTTTTTATTTTTATTATTTATTATTTTTATTTCATAATACGTTTTCAGCATAAATCGGCTTCTACTCAAGTCCGATCTGGCACACACTAGCTACCACCACTCTGCTCTATGGTATACAACAACAACCCAGTATAATGTCACTTAGTGATGTCTGGGGAGGATGGTGTGTATGCAGACCTTATCACTACCCTTGGATAGAGAGGTTGTTTCCAAA…	MAC4_vs_Niben-prom	98	MAC3_vs_Niben-prom	2867	187.921	5991.6	207.921	6011.6	0.0345866	-4.85364

## Sheet: 4wpi-Promoters
Upregulated (>log2FC=2)
		Name	# Sequences	Name	# Sequences	Norm36	Norm37	N36+20	N37+20	N36/N37	lOG2
Niben101Scf01497_292333_293333	CCTTTGACTACATCGTTCCACCACCAATCACCCTGATGCCTACCTGAATATCCCTTAGAAACCCCGACCACGTCCCGTGCTACCCCCCTAATCAAGTTAGCTGTCGCTGACCACATAGCGTCCGCTTCCCCATATTCACTAGTCTTGTACACTATATATGTACAAGAAAGTGACATGCACTAACTGGGCGGCGACATTTAAGGCATAGTTCAGTATTCCGTTAATTGTACGCGAATTAGCCGTTATATCCCACTCCCTTAATGTCATTTGCCCGTAAATTTTCTATTTTTTCTCTTCCATTTTTACCATTCTTGATCCTTTTTCGTTTGGTTGGGTTGCGCTAACCCTCCCCTGACCTGTTGATTCATTACTTCACTTTTCCTTTTCATTTTTCAGGCA…	36_vs_Niben-prom	204	37_vs_Niben-prom	18	366.073	40.6565	386.073	60.6565	6.36491	2.67014
Niben101Scf10997_244667_245667	GTGAAACTAGTGAAACCAGTACCTTTACACACCTTCAACTGCAGAAAATATTGAACAAAAGTTAGTGGAGTTTTGAAGGAATTTACATGGAGTGAAAAAGAGGTATATAATTGGGGAAGGTCTGAGAAGTAGTTGGAATAAAGTGGTCAGAGAGGCTGTTTTACTGATTTTTGGGAGCTACCACTCACTCACAGCATATACGTACAGGTTTGTAGTACCATTGTTGGATAAAGAATCAACGGTGTTTTGTCTCTTTAGGAAATTAGAGTTTCGTGTTAAATTTTAGGATAGTAAATTATGAGTATTATTAGTTTTATGTACTCAACATGTAAAAATAATTTATCGCTTAAAAGCTAACTGGGAGTTATTTTCTGTATATATAAACATTGATAGCTCATA…	36_vs_Niben-prom	1631	37_vs_Niben-prom	232	2926.79	524.017	2946.79	544.017	5.41672	2.43742
Niben101Scf10997_246698_247698	TAAATTATGAGTATTATTAGTTTTATGTACTCAACATGTAAAAATAATTTATCGCTTAAAAGCTAACTGGGAGTTATTTTCTGTATATATAAACATTGATAGCTCATAGCTAGAGTAGAAAATTATATATTTGCATTATTAATGTAACTTAAGTTCGTCGTAAATTTTCAGTAGCTTAAGTTTACCTAAAGCTTTTTTATAGAGAGTGCAACAATTTACATGATTTCGTAAAATTCGATTTGAATAGGTACTTCATTATCTTATATTACACCATAATAATTTACTTGAAGAGGGGTGAAATTATACTGAGTTGTTGTTATTGGGATTATACACTATTTATAGGTTAATCCCAATAACAACAACTCAGTATAAATAGTGTATAATCCCAATAACAACAAC…	36_vs_Niben-prom	1636	37_vs_Niben-prom	236	2935.76	533.052	2955.76	553.052	5.34446	2.41804
Niben101Scf02405_352312_353312	NNNNNNNNNNNNNNNNNNNNNNNNNNNNNNNNNNNNNNNNNNNNNNNNNNNNNNNNNNNNNNNNNNNNNNNNNNNNNNNNNNNNNNNNNNNNNNNNNNNNNNNNNNNNNNNNNNNNNNNNNNNNNNNNNNNTGGATAATATATCATGGTTTAATTATCCTAGCAATTTTTATATGGAGAATAGGTTTAAATGTTAAAAATTAATAAAATTGCAAGAACTTTTTTTTGTTCTAACTTGTCTAAAGGATGGATCCACCAAGTATAAATTCATATTTATTTATTTGTAATAGTGCACTCATTTTCTTAAAATTTTATTTTCACTTCTGACAGGAAATATGACTGATATAGAGAATTTGACCACATTAAAAAACAATTATAATTTGTAATCAAGGTTACTTTT…	36_vs_Niben-prom	41	37_vs_Niben-prom	0	73.5735	0	93.5735	20	4.67867	2.2261
Niben101Scf02509_441186_442186	AATATATGAGAGAGATAAATAATACGGGCGTATTTATGACTTAAGAGTAGAAAATGATAATAAATAGATATTTGACTATTGCTATGGAATATAATATTTTTTAAATATTATTTTAAAATAAAGCATTAATATTTGCTATAATAGGTAAAAAATCTTTTATGATTTACCGTGTATGCTTTGATAATGTTGTACCACATGCTGAAGTATTGGTATTTTTCCAATCGGGTCGAGAATTGCTTTGACACTGCAAGCTTAATATTATTTTTTTTCATAAAAATTCTGATCAATTTGATTTATTTCTTATTTTCCCCCTTTTTTTGTAGTTTGAAGATTATTAAAGGTTTTTTGTCAAATCAAATTGTAACACTTCTTTTGCTTGCTATCCATTTAGTTTAAATT…	36_vs_Niben-prom	878	37_vs_Niben-prom	151	1575.55	341.063	1595.55	361.063	4.41904	2.14373
Downregulated (>log2FC=2)
		Name	# Sequences	Name	# Sequences	Norm36	Norm37	N36+20	N37+20	N36/N37	lOG2
Niben101Scf03326_166347_167347	TTTCGATTAAATCTTCCACAACTCACTCCTCCGACACTTCCTAGCTTAAATTCTTCAAATCCTTGCCTATACACTATCTCCAGCTAAACAGGTTCAGAGTTATACTGAAAATTAAAACAAAAGAAGAAGCATAAATGATTGACCTCAACAACGATACATAAGTTTTCTTCTTATCGAATGACTTGCAGGAACCATGTCATATTCAAACCCATAGATTACTGGAATATCATAAATACCTAATTATGGTCTATTGCTAGGGTTTAATAACGAAAAAAATCGAGAAATAAAAAGTATCCACGAGACTCGAACAAACAAAATAGACATCCGGGTAATGGACTATAGTCATTGGAAATTTTTTATCGTAAGAGAAAACTACATGAAAAATATCCCATAAATTAA…	36_vs_Niben-prom	0	37_vs_Niben-prom	28	0	63.2434	20	83.2434	0.240259	-2.05734
Niben101Scf06288_35850_36850	TTATATGCCACTTTTGCTCTTGTTGCCTTCGTTAATTTTGACCAAGTGCATCAACGACCCCTTATACTTGTCAAATTTTTTAATTTAGATACCTTATGTCTATGGGTATGACCCATTGAACACCCGATATTAGCTGAAAATATACCTATTAAACACTCCATTAACAATAATGCCACTTTTGCTCTTGTTGCTTCTTCGTTTCTTTCCTCTCTCTCTCTCTCTCTCTCTCTCTCTCTCTCTCTCTCTCTCTCTCTCTCTCTCTTAAAANNNNNNNNNNNNNNNNNNNNNNNNNNNNNNNNNNNNNNNNNNNNNNNNNNNNNNNNNNNNNNNCTCTCTCTCTCTCTCTCTCTCTCTCTCGTTTTACTCCCAAACCTATCTACTATGATACATACTTGGGCG…	36_vs_Niben-prom	12	37_vs_Niben-prom	72	21.5337	162.626	41.5337	182.626	0.227425	-2.13654
Niben101Scf01964_1106569_1107569	GATATCCCAGCAAAAGAACGATTCAATTGATGATTTAATAATATCAAGCGATCGAAAATGGTGAAAAGAGAAAATATGGAGATTGAGGGTGTAGATTGAGGAATTTTGATGGAGAGAGAGAGAGAGAGAGAGAGAGAGAGAGAGANNNNNNNNNNNNNNNNNNNNNNNNNNNNNNNNNNNNNNNNNNNNNNNNNNNNNNNNNNNNNNNNNNNNNNNNNNNNNNNNNNNNNNNNNNNNNNNNNNNNNNNNNNNNNNNNNNNNNNNNNNNNNNNNNNNNNNNNNNNNNNNNNNNNNNNNNNNNNNNNNNNNNNNNNNNNNNNNNNNNNNNNNNNNNNNNNNNNNNNGAGAGAGAGAGAGAGAGAGAGAGAGAGAGAGAGAGAGAGAGAGAAGAGGAAGAAA…	36_vs_Niben-prom	5	37_vs_Niben-prom	52	8.97237	117.452	28.9724	137.452	0.210782	-2.24618
Niben101Scf06753_71221_72221	TGGATTTGTATCATAACTACATAATATCTTTTACAAAAACAAATTTCGACTAATTTCTCGAAATATGAAATATTTTGTGCGTGTTAAACAATACTGAAAAAGAAAAAACATGCAGTCCTACATATCAAGCCTTTTTGATATTTTTAGTAGTGACATTTGTTCCTTAAACGATCAAATAAAGATATTTTCTTTATAATCTAGCTTAATTGTGACGAAAATTAAATAAAAAAACTAACCACATATTTTTTTTGTAGACAAGTAAAATGTAAATTATCGTTTACATGATATAAATGTGTAGCAAAACAAGCCATACAACTAAAAACGGAGTTCAACTAAAAGGAAAAAAAAAAAGGAGAACCCGACCAAGAAACAATTAATCTGAATTGATCATATGATAAA…	36_vs_Niben-prom	0	37_vs_Niben-prom	37	0	83.5717	20	103.572	0.193103	-2.37256
Niben101Scf03906_422106_423106	ATATATATATATATAGGTTATAGCTAGAATGTTTAATAAGAGAATGTGGGAAACTATTCAGGGTATTCAAGTAATTTGACACTGTAATATAGTATATTGAGAAGAGGATGCTCAAGAATGCCAGACTACTGCCAGTTCCTAATACTTTATTAGTCTAACTAGTATTATTCATTTTAATTTGTGCTACTTAATTAATTAGCTTGTATTGATGAGTCTAATTTAAAAAATGCAATTAAAGTCAAAACTTAGATGCGTCCTATAGATGTCCAATACTATACTTCTTTGAGATGAGGGAATTGACTTTGGTGCCTCAAAAGCAGTACACATCAGGTATAATCTAAGATAGAGAGAGAGAGAGAGAGAGAGAGAGAGAGAGAGAGAGAGAGAGAGANNNNNNNN…	36_vs_Niben-prom	0	37_vs_Niben-prom	40	0	90.3477	20	110.348	0.181245	-2.46399
Niben101Scf07778_415166_416166	TAGCAAGCCTATCCGATGATTAATAATCATAACTATGAGCTATCAATCAAAGGCGAATCTATGATATGGAGGTTCAGGTGCTACACCGCTTTGAACAGACATGTTGCTATTTACATTGTCCATATATGGTATTATTACACACACACACACACACACACACACATATATNNNNNNNNNNNNNNNNNNNNNNNNNNNNNNNNNNNNNNNNNNNNNNNNNNNNNNNNNNNNNNNNNNNNNNNNNNNNNNNNNNNNNNNNNNNNNNNNNNNNNNNNNNNNNNNNNNNNNNNNNNNNNNNNNNNNNNNNNNNNNNNNNNNNNNNNNNNNNNNNNNNNNNNNNNNNNNNNNNNNNNNNNNNNNNNNNNNNNNNNNNNNNNNNNNNNNNNNNNNNNNNNNNNNNNN…	36_vs_Niben-prom	5	37_vs_Niben-prom	66	8.97237	149.074	28.9724	169.074	0.171359	-2.5449
Niben101Scf05551_134146_135146	AAAAAATAGTAAAAGAATTTGAAGTGAAAAAGATATTTAAAAATTAGAATTATGTTGAACATGAATATAATTTTAAATTATATTTAAAAAAAATTATAAAATTTCAAAATTTATCTTCTATTAAAAATTAAAAACTTTATAACTAAACTAAATTTTTTTTCTTATGTCCCAGGCTCTAAGTTTCCTATAAAAGAAAGAAATACCCATACCCCCCTACGGTGCTGCGCACGCACAACTAGAGCGCGAATCACTCTTTCCACATTCCCCAAGATTCAACAGATCCCTCTGTACTAAAATCCTCCACAACTGGGTCTGACTGTGTGAGTTGGGTCCTCAACACTCAATTGTATGATCATTTTGCTCCGTCTCTTTTTTCTCTTTCTCAATTTGTGTCACATA…	36_vs_Niben-prom	2	37_vs_Niben-prom	60	3.58895	135.522	23.5889	155.522	0.151676	-2.72093
Niben101Scf00596_150741_151741	CTGATAGACAAAATTAATATTAAAAAAAATTTAAAAAAAATATAACACAAAAATCGAGTAAAAGAAAGTGCAACAAATTTCTAAATGCTAGCGTAGATCCTGCAACATACCACTTAATCACGAATTTATCTTGAATAAAGATTTTTTGGCTCAACTTATCCCAATGTTATCAAGGGAGCAACTCCACTTTTCACCTTAAATAAGTTAAAATATGCGGATTTTCTTACTTTTCGTGTAGGATTAGATCGAGTAATTAACTTGGGGTTTATGGTTTATTATTTATTTAATTTTCAATAGAAGCGCGTAGTAATTCTAGTAATAATGAAGCTCATAATTAAAGGAAATAAATAGAATGAGAATAAAATTAATAAATTATTTTGACTAGTTTATTTTGATTAT…	36_vs_Niben-prom	0	37_vs_Niben-prom	51	0	115.193	20	135.193	0.147936	-2.75695
Niben101Scf04001_317255_318255	ACCTCACATTTATGATATCTCAGATAACTGTGTAACGCAAAGATAGATGACACAAAGACAGCACAATCAAAGAATAGTGCACCTATATAAAATTCTTAAATTTACGAAAATGTATGAACAAGACCCATCTAAATCCTTCAACAAGCAAGCTAAATTGAGTTTCACCAACAAGGGGTACGGTGGAATGGATGGGATCCTTCCATCATTAATCAGAGGTCTTAGGTTCAAGCCCCGGAATAGAGGTATGGAATGGAGATACCCTCTGGTTGGGAGCGCACTCCCTCTTTAACGAGCCGTACACGGTGAGAATCTGGATTAGTCGGGCAATTGATTCCGGTGATCAGATGGTTATACAAAAACAAACCAAAAAAACCACTAAATCGAATATCACCTGACTAA…	36_vs_Niben-prom	15	37_vs_Niben-prom	137	26.9171	309.441	46.9171	329.441	0.142414	-2.81183
Niben101Scf00980_558309_559309	AACTATTTATATGTGGTTTGTTTATCGTCAAAGTAACTTGTGTTTTTTCGTCAATTCATTCAATTGTATTCTTTTATACTATCGTGAATATTTCATTTTTATTTTCCTTTGAAAATTTTCGGCAATATACAATCTCGCATTCCTTTGCATAGATAAAACAACCGAAAAGAAGAATAAATCGTGTATTTGAATTTGTCTTCTATATAGATTGCGTAAGTACCTGAAACAAGAATTCCTTTAATTGTAGTTTCTGAGAGGATTCTATCTTCATTCGGAAGCATTGATACTGTACAATATTTGTAATCTTGAATATTTTACTCTGTTGATTCAATAGCTCTGATTATAATAGTATTTGTACATATTTTGTGTAATTCAACTATATTGAGCATTTAATTGACT…	36_vs_Niben-prom	4	37_vs_Niben-prom	88	7.1779	198.765	27.1779	218.765	0.124233	-3.00888
Niben101Scf01945_102383_103383	CTGCTGAAAATGAAAGCAGAAACTGAGGGTTTCGAGAGACACTAGGGTTTGATAACAATGAAGTTCTGCGGCTGCCTTATAAAGTGACCCTCAAACCCAAACTTAAATGGGTAAATATTTTCGGCCCAATTGTGTGTGTAGCGGATGAAAGCATCGGCCCAAATGAGAAATTACTGGGAGATTTGCACAAATAGTCTCATTTAAGGGTAAAATTTGCACTGGGTACCCTATTTGGACACCGCTATTTATCTTGTAACCAATTTTTAAAAATATTTGGACTACCACCTACTTCTGAACTATTTCAGACAAGTAATATCTTCATTCTATCCACCTTTGGGGAAAAAATAAGTTTAGTCATGCCGAGCTAAATTTGGTACTATCTCCGTTCTATCTATCTTG…	36_vs_Niben-prom	0	37_vs_Niben-prom	69	0	155.85	20	175.85	0.113733	-3.13627
Niben101Scf08195_589269_590269	TGAGAAATGGAAATGGAGTTTTATACGAAAGGGTTTTTGGGTATTAGAGAGGAATTGAATAAAACAGAGGAGTGAAATTGATTTTGGGGGAAAAGGAATTAGGAAAAAAGAAGGAGAAGAGGAGGAGGAATTTATAGGGAATTGGGGAGAAGTGATTGAATGATTGATCTGAAACGTAATGAGTACACTTTTGATTGGGTTATCGTCATATGGCGTCATTCATTGAGTGGCGGACCCAGCTTTCTCTCTCTCTCTAAAAGCAGAAACAATGGCCGCGCTATCTTTCTCTCTCTATATTTGTTACTTGCAGCTCACGGCTTTGTTTGTGTGTATCTATAGGTTTGTGTATGTGCATGGATTTGATAGATCTTAATTTATTCTTTGAGGTTTAATGAATCT…	36_vs_Niben-prom	0	37_vs_Niben-prom	71	0	160.367	20	180.367	0.110885	-3.17287
Niben101Scf03412_403489_404489	AATGCAAAATTAAATATATTTTATATTATACCTCATCTTTCCTATTTTTGTTGAACCAACTTTTGCAAAGGACAAGGCTTGTTTGAAAGGAACTAAATTTTGCCAAGACACTGCTTGGCAAAATTACAATGGCAATATGAATCGTCATGATAATTCTAACATGATGACCATGACAACTATAAATACTAGTAGTAGTTTAGGGTTTTGTAATACAACAATGGTTTGTGATAGGGTGTCAGTTAGTCCCCAACCATCTGTACGCGGTTATTAAGTGCTAATATATATTATCTTTTCAGACAAAAAAAATCTATTTTTTTATTTAATCATTGCATCAACCATATTACAAGAGAAAAATATATTCATAAAATAATTTTATTATTATTTAATTCTTTCAGTATT…	36_vs_Niben-prom	7	37_vs_Niben-prom	137	12.5613	309.441	32.5613	329.441	0.0988381	-3.33879
Niben101Scf00705_511987_512987	CGACCTAGTTTCTCTTCTCGTGTTGCACTGTTTCACAATTGAAACTAGGTTCAATGACAAAATTTTAAAAAAAATATACGAACAAAAGGTTACAAAAATTTGTGAAGAAATTAATACTAAAACTCGACTAAAACTTACAAAATCAGTCACAAAAACATAAAGAAAAGCAATATCGATTCTACAAAACACATGAAATCAGGAAAATATACAAAATAAGAGGTTTTCTACTCCAAATTACCTGGAATCAGATGAAATAACCGAAAATGTATCTCGTTTTGTTGTCAATTTCAGCAATTTTGGTTGAATATAGGAAAAAATTGCAGAAAGAGAGAGAGAGAGAGAGAGAGAGAGAGAGAGAGAGAGAGAGAGAGAGAGAGAGAGAGAGAGAGAGAGAGAGAG…	36_vs_Niben-prom	4	37_vs_Niben-prom	115	7.1779	259.75	27.1779	279.75	0.0971508	-3.36363
Niben101Scf01141_134263_135263	TAAAATAAAATGAAAAGGCATGTGATATTTATCATTTGTTACATAAGGTGGAGGGGGAAAATAAGGACCATCACTAGGAACAAATTTAACACAATCATCAGGACAATCATGTGGTGTACAATTCAAACACATAGTATCTTTTTCTGAAAAAATTGGAGGTTTTTCTAATGGATTTGGTTTTAATATAGTAACTACTAACATCTTTCTATCAAAAATAGCCATTAAAAAAAACAGAAACTAAGAAATAGAGGAACACAAAAACAATACCTTGAAAATAACAAGAAACCAAGAAGATGATGACCCTTTTCTAGGATTATACAATACTTTGGAACACTCAACAAACTATGAAAAATTGTATCATTCTTGGATATTATTTAGAGAAAAATAAGAAAATTGTAG…	36_vs_Niben-prom	0	37_vs_Niben-prom	129	0	291.371	20	311.371	0.064232	-3.96056

## Sheet: 2wpi-TE
Upregulated (>log2FC=1)
Name	Type	Sequence	MAC4# Sequences	Name	MAC3 # Sequences	Norm4	Norm3	Norm4+20	Norm3+20	N4/N3	LOG2
Niben044Rnd05Fam000864	Type=Simple_repeat ( Recon Family Size = 21 Final Multiple Alignment Size = 19 )	GTGTGGGTAAGGGCTCACCTGTTGATCTAAATATATAACTACTCTGCCGTAGTATGCTCGCTCGTAAGAGCTCGGCGATACTAGGCTCTGTATCTCGACAATCTGGGCTCGCTCATAGGCGCTCGGCCACAGTAGGCTCGGTATATAACTTACCATCTAATCAGAGGTTGCCCAATAGGGGCCTGCCCATCGATTATAGCTCGATGGTAATGAAAATACTCCGGCCCTANTGGCCTCGGTACACACACACACACACACACATATATATATATATATATANACTCTACNCCATATATACACACGCACACGCACACACACACACATACATATATGTATATGCGCGCGTATATACATACTCTGCCGTAGTAGGCTCGCTCATAGGCGCTCGGCCATACTAGG…	10	MAC4_fq_vs_Niben	68	20.8985	130.394	40.8985	150.394	3.67725	1.87863
Niben044Rnd05Fam000752	Type=LTR/Copia ( Recon Family Size = 23 Final Multiple Alignment Size = 15 )	AAAACCGGTCTTAAACAACAGCCTAAANTTTCCAATAGCCTCAACTTGNACCCTCTTGCCGTCACCCACATAGATGTATCTTTCACCATCACTTGGTTTTCGGCAGTTCAGGCAACCCTGCGTAGATATACTTATGTGAGTAGTAGCAGCAGAATCTACCCACCAAGTATCCTTAGGTACCGAAATTAAATTAACTTCAGAACAAACAAGAGAAAGAGATGTACCCTTTTTCGCACGCCAAGCGTGGTACTTGGTACAATCTTTCTTCACGTGATTAGTCCCCTTACAGAAAAAGCAACCTGATTCTGTAGTTTCAACCTTAGGTTCCTTATGTTGCTTCTTCTGGGGCCTTGCAACCGCAACTTCC	21	MAC4_fq_vs_Niben	94	43.8868	180.251	63.8868	200.251	3.13446	1.64822
Niben044Rnd05Fam000219	Type=Unknown ( Recon Family Size = 81 Final Multiple Alignment Size = 62 )	CATTACACGAGTTTGATAACGAGGCATAAAGAAAAATTCATATCCCGAAATTTACGTATATTTTGCTAGTCTCGCAAATTACGTATATTTTCCTAGTCTCGTAAGTTACAATATTCTCCTTATCGGGACTTCATATTCAGTTGAGTATTTCCTTCTTCCAGTCAAGAGAGCAGAGAGTTTACATATATACAGTATTANAAGTATTTTCATTACCATCGAGCTATAATCGATGGGCAGGCCCCTATTGGGCAACCTCTGATCAGATGGTAAGTTATATACCGAGCCTACTGTGGCCGAGCGCCTATGAGCGAGCCCAGTTGGTCGAGATACAGAGCCTAGTATGGCCGAGCGCCTATGAGCGAGCCTACTACGGCAGAGCAGTTATATATATACCGAGCC…	8	MAC4_fq_vs_Niben	45	16.7188	86.2901	36.7188	106.29	2.89471	1.53342
Niben044Rnd05Fam001238	Type=LTR/Copia ( Recon Family Size = 23 Final Multiple Alignment Size = 19 )	CCTGGTATTGCACCTGTTGTAAAAGGAGACAAACTTAGCAAGGATCAATGTCCGAAAAATGATGTTGAAAAGAGAACTATGAGAGATGTGCCATATGCAAGTGTTGTCGGCTGTTTGATGCACACACAAGTTTGTACAAGGCATGATATATAATTTGTTGCTAACATGTTGGGAAGATTTTCTTCTAATCCTAGGTGGGCGCATCGGGTGGCTGCAAAGAAAGTGATGAGATATCTACAACGCACCAAAGACTTCATGCTTGTATACGAAAAGGTTGATGATCTGGATCTTCTAGTATATTCAGACTCTGATTTTGCAGGTTGTCAAGACACTATGAAATCAACTTCTGGGTATACTTTTTATGTTGGGTGGAGGTGCTATTTCTTGAAAAAGTGAGAA…	40	MAC4_fq_vs_Niben	140	83.5939	268.458	103.594	288.458	2.78451	1.47742
Niben044Rnd05Fam001299	Type=Unknown ( Recon Family Size = 64 Final Multiple Alignment Size = 56 )	TTGATTTGTAGATATTTTGTAGATAAATTGTAGATTATTTGTATTCTGATTGTAGATGCTTTATTTTCTGTTTTCACAAATNAAAAACGGCGCATAAAACTTCTACAAACGAAAACGNAATTATGTCGAAAATCNCAATTNTANCTACAATCGAATGGGAATTGGGATATTAAAATTCAATGTACCCAGTTTGTAGATANNTTGTAGATTATTTGTATTCTGATTGTAGATGCTTTGTTTTCTGTTTTCACAAATCAAAAATNNNNNNNNNNNNNNNNNNNNNNNNNNNNNNNNNNNNNNNNNNNNNNNNNNNNNNNNNNNNNNNNNNNNNNNNNNNNNNNNNNNNNNNNNNNNNNNNNNNNNNNNNNNNNNNNNNNNNNNNNNNNNNNNNNNNNNNNN…	23	MAC4_fq_vs_Niben	87	48.0665	166.828	68.0665	186.828	2.74478	1.45669
Niben044Rnd05Fam001443	Type=LTR/Caulimovirus ( Recon Family Size = 39 Final Multiple Alignment Size = 27 )	ATGGCATTACATAAGAATTTAGACAATTATTTAAAACAAACACAGATTTTACANGAAAAAATAGAAGCTTTTCATAAACCAAAACAAGAATTGAAAATTGTTAAAAATACTTTACAACCTCCTCCTGAAATAAAAAATTTTAAAACNGATTCTNCTGAAGAAATTGAACAGCTTTTGAAAGAAAAATTGAAAAATATTAATTTTTCTTCTAATATNACTGGAATAAATTTACAGCCTCAACCAGTTTTATCTGCAAAACAAGAAGATTTTATTACTCAAAATGTTTCAAAGGATGATTTTTTGAATAAAATCAATACGAAATGGGCAGATAAACCTATTCAAAAGATGTATTATTACAATAGACCAACTCCTATGGATGTTTTAAATGAAGAAAGAGAT…	26	MAC4_fq_vs_Niben	93	54.3361	178.333	74.3361	198.333	2.66806	1.41579
Niben044Rnd05Fam002919	Type=Unknown ( Recon Family Size = 18 Final Multiple Alignment Size = 15 )	CCGTACCCACGTTCTTTTTACCATTTTCATCTTCTGAAACCAAATTCTCCCTCTAAATTCACAGAAAATTGAAGAAACCCTTCAACAAAGTTGGTTCCCCATTTTACTCCAGTTGAAGTTCATCAATGAAGAACAACAAAGTTCGTCAAAATTGAAGTCAAATCTTCAAAGTTCATACACACATTTACCTTCAGCTTCAAATTTTCTCAATGAAGAAGAACAAACCTTCAAAGAGACAAGAGAGCAGCAATTCCACCATTGACAGCCATTAAAAAGCTTTGAAGCTTTGAATTCAAATTTGGGTTTTCAAAAATCAATANNNNNNNNNNNNNNNNNNNNNNNNNNNNNNNNNNNNNNNNNNNNNNNNNNNNNNNNNNNNNNNNNNNNNNNNNNNNNNNN…	24	MAC4_fq_vs_Niben	72	50.1564	138.064	70.1564	158.064	2.25303	1.17186
Niben044Rnd04Fam000789	Type=Unknown ( Recon Family Size = 23 Final Multiple Alignment Size = 20 )	TCAGGCGCCCACCTGNAGAACAAGGGAATANTTTTCAAAAAATTTTGGTAATCAGGCGCCCACCTGNAGAACAAGGGAATCANTTTTCGAAAATCAGGCGCCCACCTGTAGAACAAGGGAATANTTTTCAAAATTTTAAGTTTTGGTAATCAGGCGCCCACCTGTAGAACAAGGGAATATTTTTCGAAGTTTCGGTAATCGGGCGCCCACCTGGAGAACAAGGGAATACTTTCAAGTTTCAAGTTTCGGTAATCAGGCGCCCACCTGNAGAACAAGGGAATACTTTTCAAGTTTCAAGTTTTGGTAATCAGGCGCCCACCTGGAGAACGAGGGAATACGTTTCAAGTTTCANGTTTTTGGTAATCAGGCGCCCACCTGGAGAACAAGGGAATACGTTTA…	51	MAC4_fq_vs_Niben	130	106.582	249.283	126.582	269.283	2.12733	1.08905
Niben044Rnd05Fam001492	Type=LTR/Copia ( Recon Family Size = 51 Final Multiple Alignment Size = 45 )	GGGGTTGATAGCAAAGTTGAAGGGAGATCTNNNNNNNNNNNNNNNNNNNNNNNNNNNNNNNNNNNNNNNNNNNNNNNNNNNNNNNNNNNNNNNNNNTTGAAGGGAGATCTGTCCAAGTCATTTGATATGAAGGACTTGGGCCCGGCACAACAAATTCTAGGGATGAAGATAGTTCGAGAGAGAACAAGTAGAAAGTTGTGGCTATCTCAGGAGAAGTACATTGAACGTGTACTNGAACGCTTCAACATGAAGAATGCTAAGCCAGTCAGCACNCCTCTTGCTAGTCATCTAAAATTGAGCAAAAAGATGTGTCCTACAACAGAGGAGGAGAAAGGGAACATGGCTAGAGTTCCTTATTCTTCAGCAGTCGGAAGCTTGATGTATGCAATGGTATGTACT…	5	MAC4_fq_vs_Niben	23	10.4492	44.1038	30.4492	64.1038	2.10527	1.074
Niben044Rnd04Fam001973	Type=LTR/Copia ( Recon Family Size = 18 Final Multiple Alignment Size = 16 )	CAAAATTGCATTANAAGACCATCGTNGAACTATTCGCTAGAGNTTTTGAATTAACTTTGTCTCTTTTCCTTTTATCTCTGAAAATACTAATATTTATTCGTATATTTCTTTTGTATGTCAAACCATGGGAAGCAAATATGGATATCTCACAAAACAAACTTGGATCAANATTCAATTGTAAAAATATTTGTTTAATTGATTCATGTACCACACATACAATATTCAAAGAGAAGAAATATTTCTCTCATTTAAGTATGTGTAAGGCAGATGTTACTACAATTTCTGGTAGTAGTAAATTAATTGAAGGCTCCGGAAGAGCTACTATAACTCTGCCTAAAGGAACAATATTTA	23	MAC4_fq_vs_Niben	63	48.0665	120.806	68.0665	140.806	2.06866	1.04869
Niben044Rnd04Fam000689	Type=LTR/Copia ( Recon Family Size = 27 Final Multiple Alignment Size = 25 )	TTTGCGGGCTTATCGATCACATCAATAAGCTTTTCATGCACGAGAACAATTCTCAAATTTCTGTACCAGTCATCAAAGTTTGGTCCTACCAACTTGTTGGTCTCAAGTATTTCGCGCAGCGATATAGCAGACATATTGAGAAATCTAAAATATAGAAAAGAAAAAGCAGTAATATAAGAACATATTTGCATATATCATAAAGACATGGACTTTTATCTAAATGATATTTCCACTAATTATTTTAAACTATTTACCCTCGTTATAGTTTACGAAATCTTTATTTCTTTTAGTGGAGTAAAGGAATCCTTTAACAATATGTATGAGCCCCTTGGATATCAAGTCGTTTCTCACTTATATTTTAAAGGTAGGTACTCTTACCAATTGTATCCCCATACAATT…	544	MAC4_fq_vs_Niben	1222	1136.88	2343.26	1156.88	2363.26	2.04279	1.03054
Niben044Rnd05Fam002874	Type=Unknown ( Recon Family Size = 43 Final Multiple Alignment Size = 30 )	CTTCTTGAAATATTTGATTGTCAAGAAGTATCCGGCCGTATTTTGATCTCTTTGTGAATATCCCGAGAGTTTATGGAATTTTCGAGACGCCTCTTCGAGGGAATATGTACCCCTTTATATAGGCGTGAGTTAGGGTTTAGGGTAGANTANACCTCCGNGAAACCCTAATAGACTCCTAGGNTTTCAAGAGTCTTGTAGTATCTTTAATTTAGGATTTNGCTCGATCCCTTAAAATTTCGATGTCTATAATGTCCCCCTATTTCAAGGCTTGACAGGGTGTAAGCTTGCCAAAACATTAAGACGAGACTTGAAGTACTCGACCATCGCAACAAATGGTTTTGAAACTTGGAGTTTTCGGTTTGCAGGAGGAAGAGATGAAGGGCAGAACTGGTCACGCCG…	19	MAC4_fq_vs_Niben	52	39.7071	99.713	59.7071	119.713	2.005	1.00361
Downregulated (>log2FC=1)
Name	Type	Sequence	MAC4# Sequences	Name	MAC3 # Sequences	Norm4	Norm3	Norm4+20	Norm3+20	N4/N3	LOG2
Niben044Rnd02Fam000631	Type=LTR/Gypsy ( Recon Family Size = 20 Final Multiple Alignment Size = 17 )	ATATTTATTANAACGCTATTCACCCCCCCTCTAGCGTTAAGCGTATTTTCTAACAGTGTAGACACATAAGCAGGACATACTACACATGCTATCACTAATGGCATGAGCATGCACGAAGCAAGACAAGATTACAAATTAAGAGAACTACGTAGACCGTGGATCAAATAGCACTGAAGCATCTTTGTCATAAACCATAATGGTATCTGTAATGACTACATCTGAAGACTAAGCCTCTGGTCTGGCTTGAAAAGCATAACACCGGGGCTGGGCCCCGCCTCCATGAACCACATCTTTAGGACTGTCGACTGCTGGTTGGCCTCCGCCCCTGGCGGCTTGAGCTCCACCTCTATGACCTCTACCTCTACCTCTAGCACCTCTACCCCCGCCTTTAGCTGACTG…	196	MAC4_fq_vs_Niben	8	409.61	15.3405	429.61	35.3405	0.0822617	-3.60364
Niben044Rnd03Fam000147	Type=Unknown ( Recon Family Size = 20 Final Multiple Alignment Size = 15 )	AGGAAACTTACACAAATGTCCCAAATAAGTCTCAACTTACCAACCTCTAGTCATTAGTCATAGACTTACCAAAACTAGCCAAACAAAAATTGAAAAACCAAATAAATAAGGTTCTTTCTCTCAAAGAATCACATGCAAAAATCACCTTCCATAGNNNNNNNNNNNNNNNNNNNNNNNNNNNNNNNNNNNNNNNNNNNGAATCACATGCAAAAATCACCTTCCATATTTTTAAGCGCGATTAGCAACATTAGATGCAAGACGGAAAGGAAATTTCATGGACGAGGTAGCAAATAAGGTGATGAAATACAAAAATCTATACAATATTCCAAAAATCTAAACAAAAAAGGAACTTTTTCAATGGGTATAGTTGAAATTCATTGAAAATATATAGATAAGTCA…	1247	MAC4_fq_vs_Niben	335	2606.04	642.382	2626.04	662.382	0.252236	-1.98715
Niben044Rnd06Fam002995	Type=LTR/Gypsy ( Recon Family Size = 18 Final Multiple Alignment Size = 15 )	ACTCAACATCCATCCGGTCTTCCATGTGAGTCTTCTCAAGCCATATCACGAAGACATGGGAGACCCAAGTCGCGGAAAATCGAAGCGTGCACCAACCGCCGTTGTCACCGCATTCGACAAAGATGTGGACTACATCATTGCGGATCGCGTGGTTTCGAGAAGGGGCGTGCCAGCACATCCAGAATTTCAAGCACGAGAGCGCGACGAGGACGCCGCGAGCTTAGGTGGGGGAGGATGTTGCGGACCGCCCAATCNCATAGNCCAATGAAATAACGAAGGAGATAAGCAATGATACGGACACCGGCATGTTGCGGACCGCCCAATTTGATAGCCCAATCGCCCACAATCTTGGGCTAGTGAGCCAACACAAGGCCAAGAGTCCTAGCTTGGCCCAATTCC…	116	MAC4_fq_vs_Niben	27	242.422	51.7741	262.422	71.7741	0.273506	-1.87036
Niben044Rnd04Fam001969	Type=Unknown ( Recon Family Size = 46 Final Multiple Alignment Size = 44 )	AAAATTGCACGGGGCGCCCTATTTGGTCGCCCCCATTTAACCTATACCTATTTTTAAAAAGNTTTTAACTTGTACCCACTTTTTAAACAACTTCAGCCCCCTTTCTCCTCCTCCTTCTCCTCCTTCGTTTTCT	28	MAC4_fq_vs_Niben	2	58.5158	3.83512	78.5158	23.8351	0.303571	-1.71989
Niben044Rnd04Fam000242	Type=Unknown ( Recon Family Size = 59 Final Multiple Alignment Size = 33 )	GTGTTGTTGTAAATAATTGGGAATATGTTTAGGAGTTTATATCTCAATTTTGAGGGGTTTTGGTGAAGATTAGACTTGGTTTTGACTGAATTTCAGATTGAAACTCGTCGAAGAAGAAGAAGACATATTTTTCCAGAAATTGTAGTNNNNNNNNNNNNNNNNNNNNNNNNNNNNNNNNNNNNNNNNNNNNNNNNNNNNNNNNNNNNNNNNNNNNNNNNNNNNNNTGGGAAGACTAAAACTTCTACAAGTCTTCTACAATTATGTCGAAAATGCCAATTATGCTACAATTGAAAATCCCTTGGATTGGGTGTTGTTGTAAATAATTCGGAATATGTTTAGGAGTTTATATCTCAATTTTGAGGGGTTTTGGTGAAGATTAGACTTGGTTTTGACTGAATT…	357	MAC4_fq_vs_Niben	125	746.076	239.695	766.076	259.695	0.338994	-1.56067
Niben044Rnd05Fam003268	Type=Unknown ( Recon Family Size = 40 Final Multiple Alignment Size = 32 )	TAATTTAATTGTTGTTTANAATTAAAATATAACGGAAAAGGGTCAGAACTGCCCCTAACGTATTGACTCCAGGTTAAAAATGCCCTCCGTTAACCTATTTTGAAGAAAATGCCCCTACCGTTAAAATTNTGGCATATTTGTGCCCCTAACGTATTGACTCCAGTTTAAAAATGCCCCTACCGTTAACCTATTTTGAAAAAAATGCCCCTACCGTTTTAAATATAAGTACAGTCAGCCGTTAGATTTNAGGGGCACAAATATGCCACANTTTTAACGGTAGGGGCATTTTCTTCAAAATAGGTTAACGGAGGGCATTTTTANNCCGGAGTCGATACGTTAGGGGCAGTTCTGACCCTTTTT	250	MAC4_fq_vs_Niben	86	522.462	164.91	542.462	184.91	0.340872	-1.5527
Niben044Rnd05Fam000247	Type=Unknown ( Recon Family Size = 39 Final Multiple Alignment Size = 37 )	AGGGAAAACTACCCTCTATAGCCCCTCAAAATTTTAATAGCCCATATTTTGTNCCACTTACAAAAAATGGCCCTTCGGCCCAAACATATTGCATATAGTAGCCGAAGGAATGAGCATGACAACACAAGCGCCTGTAGCTCAGTGGATAGAGCGCNTGTTTTCTAAGCTGAAGGTCGCAGGTTCGACCCTCGCCTGGCGCGATAGAGCAACCCTTTTTTGCCNTTTATAAATATTGTATCTTATANTTCGACAGTGGATCTGATGNATATTGAGCCTATNTCGAATGTGATTGTGTATCTAAAGTATATATATTTGTGTATACCAAATGTCTATTTTGTATCGTTATGTATAATCTGTATAATGTATAAAATTGTATATATTTTGTATTTTTTAATATGT…	268	MAC4_fq_vs_Niben	98	560.079	187.921	580.079	207.921	0.358435	-1.48022
Niben044Rnd05Fam000461	Type=Unknown ( Recon Family Size = 20 Final Multiple Alignment Size = 18 )	CTCTCTCTCTCTCCGCCCCCTCTCTCTCTCTCTCTTCGACTTCTCTCTCAGGCTAACACCATCGGCACCACCGCCTTCTGGCGAGTCGCCGGAACCAACAGGTAAGTACCCCTCTCTCTCTCTCTCCTCCTCCCTCTCTGCCCGGAACACTGTTCCGGCAAGTTTCGCCACAGTGGTCTCTCACGGCGGTCTTTCTTCGACACCTCCTACACCACCGAGACACACAACGTCAGGCGCACACCCCCTGCAAATTTCGTCGCCGGAATCTGCCNCACGCGCCGCCGCCGACCGCCCACGCGCCGCCGCCGTCGGCCACGCGCCGCGCGCGTGACACCGCTTCCGGGCACTTTTTCCGCCGGCTCCTTTTGGACAGTTTTCTCCCCCCATATTTCCGACCAA…	72	MAC4_fq_vs_Niben	23	150.469	44.1038	170.469	64.1038	0.376044	-1.41103
Niben044Rnd04Fam003466	Type=Unknown ( Recon Family Size = 28 Final Multiple Alignment Size = 24 )	AGTTTTATTTTGTGTCTCATACAACTNACATTAGTTGTATGAGGCTCCTTTTTGTCTCACAAATTTGTGGACCCCAATCTTATACTTCTGGGTCCACAAAAATNTGGGTCCACAAAATTGTGAGACAAAAAAGTTGCCTCATACAACTAGTGTCAGTTGTATGAGACACAAAATAAAATT	82	MAC4_fq_vs_Niben	31	171.368	59.4443	191.368	79.4443	0.41514	-1.26833
Niben044Rnd06Fam002513	Type=Unknown ( Recon Family Size = 38 Final Multiple Alignment Size = 31 )	AAAGCCACTTGGCATTTTGTGGTTAAGACACTTGTCTTAATGTAGTGCTTTTGCTTCTCCTATTCTATAGATATAGATGGCTTATTTATTACCGCTTAACTTAATTATTATATTTTTATTAATTTGTTCGCCTAGGTGCGATACGCACACAAAGTATTCTTCTTTGAAATTAAATGTTAAACCAAGATACGGAATGTACACATGGTTAAANCATAATTATTTTTAAATTTAAAGGCATCAAGACGCGAGAATGCGCACATGATCCTTTTATTATTTAAGCATATCAATCCAAGGTTCGGGTATGAACACATGGGCTAATAGCATATTTTANAATATATCGATTATTTTGTCTNTTTTAGATTCGAGATATATAATTGTATGTTTTTATTATTGGAACNA…	32	MAC4_fq_vs_Niben	9	66.8752	17.258	86.8752	37.258	0.428869	-1.22139
Niben044Rnd06Fam001637	Type=LTR/Gypsy ( Recon Family Size = 28 Final Multiple Alignment Size = 16 )	AGATCTTTTGAAATTTTTGAGAGAGTAAGAGTATATGAGAGAGAGTTTTTCACAGAAAGATTTTATTATACAAGGTTGAAGAGCCGATGCCTCCTCTTGAATTTACAAAGTCCTATATATATAGGCAAAGGATTGAGGGTAATAATTAGAGTGCGGGTGCTCATTGGGCCCCATCATCCACCCAAATTATTNNNNNNNNNNNNNNNNNNNNNNNNNNNNNNNNNNNNNNNNNNNNNNNNNNNNNNNNNNNNNNNNNNNNNNNNNNNNNNNNNNNNNNNNNNNNNNNNNNNNNNNNNNNNNNNNNNNNNNNNNNNNNNNNNNNNNNNNNNNNNNNNNNNNNNNNNNNNNNNNNNNNNNNGCCTAACAAGACTAGCCTAAAAATACTACACTTTTCTTGAA…	292	MAC4_fq_vs_Niben	132	610.236	253.118	630.236	273.118	0.433358	-1.20637
Niben044Rnd02Fam000294	Type=Unknown ( Recon Family Size = 19 Final Multiple Alignment Size = 17 )	GTTGAGTTGTCCCACATCGGAGGGATTTGAGGTCCTTGGTCTCCTTATATGGCTTGGGCAATCCTCACCTCATAAGCTAGCTTTTGGGGTTGAGTTAGGCCCAATGTCCATTCTTATCA	1484	MAC4_fq_vs_Niben	743	3101.34	1424.75	3121.34	1444.75	0.462862	-1.11135
Niben044Rnd04Fam000199	Type=Unknown ( Recon Family Size = 24 Final Multiple Alignment Size = 21 )	ATNAGTGGCGGAGCCAGAATTTTTATTAAGGGGTGTCAAAATATAAAAAATAAACACATCGAAAAGNTAAAGGGAGTCAACATATAGTATATATACATAAAAATAAATATTANCTANCTATACAGTGTAATTTTCCGGTAATAAATCANGGGCTCAACAACGGATAACACTCGCCT	11	0	0	22.9883	0	42.9883	20	0.465242	-1.10395
Niben044Rnd03Fam000344	Type=Unknown ( Recon Family Size = 24 Final Multiple Alignment Size = 19 )	TGGTATCAGAGCCAGGCCCATCCCAATTATTGTTACCGATGTTGGGCCCCCATTTATGTTGTCCACGCTCCAGAGATCTGGGCGTGAGGG	2682	MAC4_fq_vs_Niben	1365	5604.97	2617.47	5624.97	2637.47	0.468885	-1.09269
Niben044Rnd04Fam000258	Type=Unknown ( Recon Family Size = 17 Final Multiple Alignment Size = 15 )	ATGAAAAAGGCCAAATATATCCNTGTACTATNAGAAAAGATTTAAATATACCCTTCGTTATACTTTGAGTTCAAATATATCCCTGTCGTTATACNATTGGTTCAAATATACCCCTTTTCCGTTAAGTTTGTCCAAGGTGGACATCCAATCCTACGTGGCACTGACATTTGATGAGGTGGATGTCACGTGGCATGCCACCTCANCGCCCCTAACCCATTTTACTCCCTCCCTTCTACTTCTTCCACCACTAAAATTTTCTTCCCTCCACCACTATTGCCACCATTACCGCTACCATAAAAAATATTGTATTTCGAATTTTAGTCTTTATANATGGATTAGGGGCGCTGAGGTGGCATGCCATGTGGCATCCACCTCATCAAATATCAGTGCCACGTAGGA…	34	MAC4_fq_vs_Niben	12	71.0549	23.0107	91.0549	43.0107	0.47236	-1.08204
Niben044Rnd03Fam000072	Type=Unknown ( Recon Family Size = 46 Final Multiple Alignment Size = 30 )	AAAAGAACAAGAGCAATATTGCAGAGAAAGAGAGAGAGAAAATTCTTATTGAATTTTGGGGTGATTTACAATGGGGTAAGACCCCTCTATTTATAGGAGGAAAAATGACTTAGCCTCAAAGTAAAACTCTCTACAAGATAGACATTCACCCTAAATAGAATTCTATTTTGTTATGAAATAATAAAAGAACAAGAACAATATTGCAGAGAAAGAGAGAGAGAATTCTTATTGAATTTTGGGGTGATTTACAATGGGGTAAGACCCCCTCTATTTATAAGAAGAGAAAAGACTTAGCCTCAAAGTAGACAAGAACAATAGAGAGAAAGGTAGAGAGAGGAGTATTCTTATTGATACTTTGGGATGATTTACAATGGGGTAAGACCCCTCTATTTATAGGAG…	884	MAC4_fq_vs_Niben	459	1847.43	880.159	1867.43	900.159	0.482032	-1.0528
Niben044Rnd04Fam000134	Type=LTR/Copia ( Recon Family Size = 27 Final Multiple Alignment Size = 25 )	AAAATTAATGGCACAAATAATTCGATTACGGGCACAATTTCCCGATAATCCAATTAAGTCTATTAGACTAGATAATGCTGNTGAGTTTTCATCCCAAGCATTTAATGATTATTGCTTATCAATTGGGATAAAAGTGGAACATCCTGTAGCTCATGTTCACACTCAAAATGGTCTTGCAGAGTCTTTAATTAAACGTCTGCAATTGATAGCAAGACCGTTACTCATGAAAACGAGGCTGCCCACTTCGGTTTNNNNNNNNNNNNNNNNNNNNNNNNNNNNNNNNNNNNNNNNNNNNNNNNNNNNNNNNNNNNNNNNNNGCTAGTTCGTCTCAGACCGACAAATTATCACAAATATTCCCCGTTGCAATTAGTTTTGGGTCATGAACCTAATATATCCCAT…	177	MAC4_fq_vs_Niben	88	369.903	168.745	389.903	188.745	0.484082	-1.04668
Niben044Rnd05Fam000721	Type=LTR/Copia ( Recon Family Size = 67 Final Multiple Alignment Size = 54 )	GCAAGTCTTAAATGCCAAATGTAATTCATGTCANTNGTAACAGCATTATTACAAATGGAACTATTTACATTCGAAGGCAAAGNAACAGCTTTAAGCTAGAGGCACAANCATNATTACAAGAATCAGAANAGGAACATTGCAACAATAGAGGCAAAGAAACAACTTAAAGCTAGAAGAACAAACAGAATTGGAGGAATCAGAATGAAGGCGCACAGAAACAGGCTACTTGTACAGACCAGCCTCCTCTTTACCAAGATCCAGAGGCNTCCTCAGAGAAGGGNCCTGTANCATGTGAAGNAAACAGGAAGTTGCGGTGAACAACTAGAAGAAGAAGGTGAAGGTGGCACCCAAGCAAGCTTGTACAGACCAGCCTCCTCTTTACCAAGATCCAGAGGCNTC…	10	0	0	20.8985	0	40.8985	20	0.489016	-1.03205
Niben044Rnd05Fam004921	Type=LTR/Copia ( Recon Family Size = 34 Final Multiple Alignment Size = 26 )	AGCTTCCAAGAATTCGGAAGAAATTGATAAGTTGAAGATTCAACTGAAGAAGGAGTTCGAGATGAAGGATTTGGGCGAGGCAAAGAAAATTCTTGGCATGGAGATAATAAGAGATAGACGTTCAAAGAAACTCTGTTTATCTCAGAAAGAATATTTGAAGAGAGTACTACAACGTTTTGGCATAGATGACAAGACTAAGCCAGTTAGTACTCCACTTGCTCCCCATTTTAAGCTAAGTACTACTATGTCGCCAAAGGAGTACAACGTTTTGGCATAGATGACAAGACTAAGCCAGTTAGTACTCCACTTGCTCCCCATTTTAAGCTAAGTACTACTATGTCGCCAAAGGATGAAGCTGAACGAGAGTATATGTCAAAGGTACCATACGCAAATGTTGTT…	81	MAC4_fq_vs_Niben	38	169.278	72.8672	189.278	92.8672	0.49064	-1.02726
Niben044Rnd03Fam000234	Type=LINE/RTE-BovB ( Recon Family Size = 20 Final Multiple Alignment Size = 17 )	TGGGGAGTCTCAAGTCAAGCAGAGGTGGCAGGCGTACTTTCGAGACTTACTTAACGAGGAGGGGGATCGTAACATAGAGCTAGGGGAGTTGGGGCATTCAGAGCAACATAGAGACCTTGGGTACTGCAGGCGCATTAGGGCGGAGGAGGTCATGGGGGCTTTGCGTAGGATGAGTAGGGGTCGAGCGACCGGGCCTGACGAGATCCCGGTGGAGTTCTGGAAATGCATGGGTAGGTCAGGAGTGGAGTGGCTCTCCAGGTTGTTCAATGCGATCTTCAGGACCAAAAGGATGCCGGAGGAGTGGAGGTGGAGTACAGTGGTGCCCTTGTACAAGAACAAAGGGGACATCCAGTGCTGCAACAACTATAGGGGTATCAAATTAATAAGTCACACGATGAA…	859	MAC4_fq_vs_Niben	458	1795.18	878.242	1815.18	898.242	0.49485	-1.01494
Niben044Rnd05Fam000465	Type=Unknown ( Recon Family Size = 50 Final Multiple Alignment Size = 38 )	CAGTTACTGNTAAATCGGAAGTAATATCTTGTGGTANATTCCTTCGTAAAATTTCGTTGGCCCCGCTTTCGATTGTTTGATTANATTTAATAAGGAATTTTTACCTCCTATAGCAAAGGTTAACACCTTATTTATTTTAAATAAATACCATTTNAAAAAATTATATTCTATAGATACCTTTTAANNTTTATAGCAAAATATTTAATTTTGGTTACCTCCTACCCTTAAGCCACTAAATACGCTATTCAGTTACANTATTTTTTTCTCTCTCTACTTTGATACATCTCATTCTCTTCCCCCATCCCATTAAAATTTTCTATTCTCTCACTCTTCTCTGTCTACCCGCTATTCTTTCCCCTTCGTAAAACAACCAAGATCCCTACGAAATATTCGAAGACC…	30	MAC4_fq_vs_Niben	11	62.6955	21.0931	82.6955	41.0931	0.496921	-1.00891
Niben044Rnd03Fam000118	Type=DNA/hAT ( Recon Family Size = 70 Final Multiple Alignment Size = 68 )	TATTGTGGCCCGGGCCCGAACCGGGACCGGACCGGGACCGCGGTCCTGGCGGGCCTGGCGGGCCGGTCCCGGCGGGCCCGGGTCCTGGCGGTGAATAGGCCCGTGACGGGCCGGTCCCACCCGTCGAGACCGCGAGACCGGGCCCGCCAGGCCCGGGACCGGCGGGCGGGCCTGGGCCGGTTCCGAACGGGCCCGGCGGGCTCCAACGGTAATTTTTTAAAAAAATTTTTTAAAAAATCGCCAACGGCTCTATTTAAAAATAGCCGTTGGCATTCCGTTGGAAGTTTAAAAAATAGCCATTTGGCCCCCAAACTTTATTTTAACCCCAAACTTTATATAATTACACTTTTTCCCATTTCTCAACTATAAATACCCCCTCATTCTTTCATTTTTATTCAC…	755	MAC4_fq_vs_Niben	404	1577.84	774.694	1597.84	794.694	0.497356	-1.00765

## Sheet: 4wpi-TE
Upregulated (>log2FC=1)
Name	Type	Sequence	MAC36# Sequences	Name	MAC37 # Sequences	Norm36	Norm37	Norm36+20	Norm37+20	N36/N37	LOG2
Niben044Rnd05Fam000161	Type=LTR/Copia ( Recon Family Size = 55 Final Multiple Alignment Size = 46 )	CTGCTCCTATTTCTGGTTCTGTTTCTNCTCCNTCTTCTACTTCTTCTCCTCTGGTCTGTAAGCTCNAGAAATCTCTGTATGGGCTGAGACAGGCATCCAGACAATGGTATGCCAAATTGTCTTCTGCTTCTTCTCNTCTCCTCCTCTNGTNTGCAAGCTNAAAAAGTCCCTGTATGGGCTGAGACAGGCATCCAGACAATGGTATGCCAAATTGTCTTCTGCTCTTTATTCCAGAGGNTATACTCATTCTTTGAATGACTATTCCTTGTTCATCAAAGGTAAACCTGGCTCCTTTGTGGTNGTGGCAGTCTATGTGGATGACATTATCCTTACTGGGGATGACAGTGATGAGATTACTGCCCTGAAACTGTTTCTGGATGATCAGTTCAAGATCAAAGA…	706	37_fq_vs_Niben	163	1266.9	368.167	1286.9	388.167	3.31532	1.72915
Niben044Rnd06Fam000723	Type=LTR/Copia ( Recon Family Size = 32 Final Multiple Alignment Size = 27 )	TCATGGAGATTTGAAAGAAGAGATTTATATGGAGCAGCCAGAAGGATTCGAAGTAGCCGGAAAGAAACACATGGTGTGCAAATTGAANAAGAGTCTTTATGGGTTGAAGCAGGCACCAAGGCAGTGGTACATGAAGTTTGACTCATTCATGGAAAGTCAAACGTACAAGAAGACTTCTTCGGATCACTGTGTATTCGTACAGAAGATTTTCTGATGATGATTTTATCATNCTNTTGCTNTATGTGGATGACATGTTGATTGTAAGAAAA	100	37_fq_vs_Niben	25	179.447	56.4673	199.447	76.4673	2.60827	1.38309
Niben044Rnd04Fam000929	Type=LTR/Gypsy ( Recon Family Size = 20 Final Multiple Alignment Size = 16 )	TGCTGGTTACTCAAAGAAAGCTGCTCCTTTGACGGATTTGTTGAAGAAGAACGTTNAATGGGATTGGTCGGAAAAATGNTGCGCTGCATTTGGTGTGTTGAAAGAAGCCATTGCCTCAGAACCAATCTTGCGGCTTGCTGATTTTGAGTTGCCGTTTGAAGTGCATACAGATGCATCCGACAAGGCTGTTGGAGGCGTGCTGGTTCAAGAAGGTCATCATGTGGCCTTCGAAAGCAGAAAGTTGAATGAAGCGGAGGCGTGCTGGTTCAAGAAGGTCATCATGTGGCCTTTGAAAGCAGAAAGTTGAATGAAGCGGAGGAAAGGTATTCGGCTCATGAGAAAGAAATGGTTGGTGTTGTTCATTGCTTACAAATATGGCGTGTTTACTTGTTGGGAACA…	950	37_fq_vs_Niben	292	1704.75	659.538	1724.75	679.538	2.53812	1.34376
Niben044Rnd05Fam001570	Type=LTR/Copia ( Recon Family Size = 43 Final Multiple Alignment Size = 29 )	TTCTGCCATCCTCAAAACAAGAGTCCNTATGAGTTACTTTTATGGCAACGCTCCAACNTACTCCCATCTNAGGGCTTTTGGCTGCTTGTGTTACGCCACTGTNCCTAAGCTNCATAGGGACAAATTNCANCCTAGGGCCGTTCCATGTGTCTTTCTGGGATATCCTTTTGCTAAAAAGGGTTACAAACTGTACGATCTCAGCACTAAANNNTGTTTTGTCTCCAGGGATGTTATNTTTCATGAACACGTTTTCCCTTTTCTTACAGCTTCTCCTTCTCCATCACCTNCATTCCTTCTCCTCTTTCTCCTGAACGTCTTTCTATGATTCACCTTCTCCTATGCCTANTCTNCTCCTCCTCCTTCTACCCCCTCTNCNCCTTCTGNTTCCGCCACTTCTCC…	23	37_fq_vs_Niben	2	41.2729	4.51739	61.2729	24.5174	2.49916	1.32144
Niben044Rnd05Fam001492	Type=LTR/Copia ( Recon Family Size = 51 Final Multiple Alignment Size = 45 )	GGGGTTGATAGCAAAGTTGAAGGGAGATCTNNNNNNNNNNNNNNNNNNNNNNNNNNNNNNNNNNNNNNNNNNNNNNNNNNNNNNNNNNNNNNNNNNTTGAAGGGAGATCTGTCCAAGTCATTTGATATGAAGGACTTGGGCCCGGCACAACAAATTCTAGGGATGAAGATAGTTCGAGAGAGAACAAGTAGAAAGTTGTGGCTATCTCAGGAGAAGTACATTGAACGTGTACTNGAACGCTTCAACATGAAGAATGCTAAGCCAGTCAGCACNCCTCTTGCTAGTCATCTAAAATTGAGCAAAAAGATGTGTCCTACAACAGAGGAGGAGAAAGGGAACATGGCTAGAGTTCCTTATTCTTCAGCAGTCGGAAGCTTGATGTATGCAATGGTATGTACT…	1874	37_fq_vs_Niben	593	3362.85	1339.41	3382.85	1359.41	2.48848	1.31526
Niben044Rnd03Fam000038	Type=LTR/Copia ( Recon Family Size = 20 Final Multiple Alignment Size = 18 )	ACGCATTTACGGATTTGAAAAGGATAACAAAATCGCATATCCCCGCAGAGAATGTTCCAATCCGTATTGATGTCCCTATTGGACGATCATCTAGTGTCATATCCAATGAGTCGAATGCACGCCTGAAACGGACTCGAAAAGGATAACAAAATCACATATCCCCGTAGAGAATGTTCCAATCCGTATTGATGTCCCTATTGGACAATCTTCTAGCGTCATAGCTAATGAGTCGAAAGCACGCCTAAAACGTGGCAGACCATTAGGTTCCAAAGATCGAAATCCTAGAAAAAGGAAAACAAATGATCAAAATGACACTACGAAAGAATCTCATGAAGAAATCCACGATTTAATAAATTCGAGATTCACGAGGAANCCACTGAGCCCGAGACCCAAGAAAAT…	23296	37_fq_vs_Niben	7892	41804.1	17825.6	41824.1	17845.6	2.34366	1.22876
Niben044Rnd04Fam000003	Type=DNA/MuDR ( Recon Family Size = 27 Final Multiple Alignment Size = 19 )	TATAGTAACATATATATGATGTGTACAATATAACTACATTTAAACATCATAGTTAAAGACAAAACTACAATTATAAACTACATANTTGAAGACAAAACATNTACAATTAGAAACNTATATACTTACCGTGCTATTGATTACTTGTCCGGGGTGAGCAAGGGCATAGAACCAGTCCTTCTTATCAATCTTCTCACAACCCAANATCCAACCAAGGATTGATTTGGTTATCCTTCTTTGAAAAGAAATCTTTCCTCCTGTAATAACAAAAGAATGAATCAAATACAAAAAATTTACAAAAAGATTTACAATATTTAAAGTCTAAAAAGGGTGAACAGACAGTGTAAATTTAAGCANCCATACCTCCTAGATACTTTGTCAGTGCGATGGTATAACCAGGTT…	1448	37_fq_vs_Niben	536	2598.4	1210.66	2618.4	1230.66	2.12764	1.08925
Niben044Rnd05Fam002254	Type=LTR/Copia ( Recon Family Size = 39 Final Multiple Alignment Size = 34 )	AGAGAATGCAATGTTCTCCTCCAAGTCCAAGAGGAACTTGTTGAGTTTTAAAGATATCCGTCAAAATGGATATCATATTGAGACAATAGATGAGNATAATCTTGAATACCTCATCATTACAAAGAATGTCTCCGGCCAAAAGAGGGTTATTGAGAAGTTCCCGTCTTTATCTTGTGGCCTGTATTGAGACAATAGATGAGAATAATCTTGAATATCTCATCATTACAAAGAATGTCTCTGGCCAAAAGAGGGTTATTGAGAAGTTCCCATCTTTATCTTGTGGCCTGTATTGGACAAGAATTAGTGCAATTGAGGCACATTCTACCGTAAACCAAAAGGTTACTGATTCCAATACTTTCGTACTTTGGCATGATCGATTGGGACATCCTGGATCAATTA…	11613	37_fq_vs_Niben	4474	20839.2	10105.4	20859.2	10125.4	2.06009	1.04271
Downregulated (>log2FC=1)
Name	Type	Sequence	MAC36# Sequences	Name	MAC37 # Sequences	Norm36	Norm37	Norm36+20	Norm37+20	N36/N37	LOG2
Niben044Rnd05Fam000382	Type=Unknown ( Recon Family Size = 25 Final Multiple Alignment Size = 22 )	GCCCCAGTTTGCACTAGGAAGATTTGTGAGTTGTTAGCAAAACTGTAAACCACTTATGCTATTGATGCAATGACGAGAGTAAGACTAAAGACTCGACTAGGATGTGCGTCTCCTGCGAATAAAACCTGAACGAACCTAGACTAGGAAGTGCGTCTCCTAGAAATAGAACCTGAATGACCCAAACTAGGAAGTGCGTCTCCTAGGGATGAACTTCAATGACCNAGNCTAGGAAGTGCGTCTCCTAGGGGTAAAATTTAAATGACCGAAACTAGGAAGTGCGTCTCCTATGGGTGAACACTGAATTTAGGAAGTGCGTCTCCTAGGGGTAAAATCTCAATTTAGGAAGTGCGTCTCCTANAGGTATAACCTGAAAGACCCAGACTAGGAAGTGCGTCTTCT…	31	37_fq_vs_Niben	68	55.6287	153.591	75.6287	173.591	0.435672	-1.19869
Niben044Rnd05Fam005607	Type=Unknown ( Recon Family Size = 16 Final Multiple Alignment Size = 15 )	GANTGTGATCTAGAGAACCCCGCCCCAGTNTGGGGTCGCCGAGAGGATCCGGCNNCGTCATAGGATCTCCTGGGTGGTGCCATGGGTGCTGGGGCGTCATCATCGTCGTCNAGCTCAATGGGGGTGGGTGCATCTCTGCCCACTTTGATCTTCGACGCTCTGAATGTTGTTTTTGGGGGTAAAGCGCCATCCGTAGGACTGGCTGGGACATCGGCCAGCAGACATAACCTCGTCACAAGTGAGGGGAAGTAAAACCCCTTAGTCATNAGAGGTGACCGGAGGATCATTTCATCTCCAATGATTTTAGCAACATCAACGTCCTTCCTGGTTACGAAGCACCAAACCGATAGAGCCCGTAAGCTGTTCACATCTGACGTGTTGCCCGCGGGCAATAACCTG…	6	37_fq_vs_Niben	19	10.7668	42.9152	30.7668	62.9152	0.489021	-1.03203
Niben044Rnd05Fam001100	Type=Unknown ( Recon Family Size = 27 Final Multiple Alignment Size = 25 )	ACTCGANGGTCGTAAAACACACTGGAATATTTTGTGCAGAAGAAGAAGAAGATTCAGAAAATTTCGTAAGTAAANATTCTGGGATTCGAAGGCATATTTATAGCCNNTTTGGCACTGTTTCTGAAAAGGTTTGCAACCTTTCAGAAACAGCCATGGCTGTTGGAACAGGTGNGACTATTTCTGAAAANTTGCAACCTTTCAGAAACAGCCATGGCTGTTGGAACAGGTGGAATATTTCTGTTTAAAATATTGCGGGAAAAAAACGAATTTAAAATAATCCGGGAAAGAAAACGGGCCGGACCGGGTCGGGTCGCGGGTCCTGGGTTATTCCGGATTGAATT	8	37_fq_vs_Niben	22	14.3558	49.6913	34.3558	69.6913	0.492971	-1.02042
