# Supplementary material for: PSTVd infection in Nicotiana benthamiana plants has a minor yet detectable effect on CG methylation
Source: Front Plant Sci. 2023 Oct 31;14:1258023. doi: 10.3389/fpls.2023.1258023 (PMC10645062; doi:10.3389/fpls.2023.1258023)
Supplement: Supplementary file 9 [file Table_3.xlsx]

## Sheet: Sequence
Table S3: Information about chosen targets
	Name	Name in the analysis	Name in sol genomics	Sequence of promoters (1000bp)	Sequence of part the promoter sequence used in PCRs of this study
Promoters	germin-like	gl	Niben101Scf11884g00021.1	TATCTCTAGCAAGAAAGCAACCTGTTAACATCATATCATATATACATAAAGAAAGGAAAATTTTGTTGAGGTTAGTTGGCACTTTGACAATAGATGAATGCAACGTTTCAACTTCTGTAAGGAGATGAAATAGTCAATCGAATTTGCTGGTACAATTTACTTGGGGATTACGACCTCTGTGAATTATTGTTAAAGCTAGTTAAAGATTAAAGCTAGCTAAGTTGGTGTGAATGAGAAATGGAGGGAAGAAGACAATAGAAGGAAAATTAAATAAATTTTGTTAACAACGATGGCAACAAAAGATGTTCTTCTATCTAACTACTTTAAGCCTTCAAAAGTTTATTAAGGAGGATATTCCGGTTCCGCCGGAATCAACACCTGAAAATGAACGATTTGTTG…	TTGGGATAGTTCCTTGGTCCCGATGCCTTTTTCCTCTTTTTCATATTAGTTGGGGCAGTTTCAACTATATGTGCTCCCCCTATGGTTGATCTCCCATTTGCCTTTTTCTCCGCTGCCTTGTTATCTTCCTCGATTCTCAACCGGACGATGAGATCTTCCAATGTCATCTCCTTTCGCTTATGTTTCAAGTAATTTTTGAAGTCCTTCCATGAAGGAGGCAACTTCTCTATCACTGCCGCAACTTGAAACGCCCCACTAATCACCAAACCTACAACAAACAACATGTAAGTGACGGGGCACTGAATACTTTTGACAAAGGCATTAATTAAATTTATACCTTCAGCGAGGAGATCATGGATGATAACCTGCAACTCTTGAACTTGAGTGACAACAGACTTG…
	cellulose synthase	cs	Niben101Scf02476g03001.1	ACCAACATTGGTTTCAAATTTTTAGGTTTAAATAAATAATATTTTCTTTAGAGACCAAATTTGATCGCTTTTTTTATTAATAATAAATAAATAAATAACGTAATTTAAATATGGGGACCCACTTTGGTGGCCAAATTTATATTACTAAAATAATATAGCGACCAAAGTTGGTCTCTTATTTTTTATTAATAATAAATAAATAAATAAAATATTTTATATTTAGAGACCAACATTGGTCGCCAAATGTATATTATTAAATTAATAAAGCGACCAAAGTTAGTCTCTATAGTCAAAATCCGAAATATTTGGTCCATTTACCATAGAGACCAAAGTTGGTCGCTAATTGGCGACCAACTTTGGTCCCTAAATAAAGGAGACTATCAATAAAGCTATCAGACC…	AGATAAAAAAAAAGAAATATGATGGCATAAAAATTTTCTTACGCTAAACGTTAGTAATAACTTAAACTCTTCCATTATTTAGGTAGTTTGACACTTGGGGAGGAGGGGATAAGTTAACAACAATAAGGGCAACCCAGTGCACTAAGCTCCCATTATAGAGAAAGAGGTGGACCACATGGGTCTATTATATACAATCTTACCCTACATTTCTGCAAGAGGCTATTTTTATGGCTGGAACCCGTGACTTCCTAGTGACATGGTAACATTTTTACCAGTTACGCTAAGACTCACACGGGGAAGTTAACAAGAATACCCTACACAAATAAATTCATAGGTAGAGAAGCGAATCAAAACCACAACTCTTGAAACAGTAAAAGAGGGAGA
	ribosomal protein L18ae	L18a	Niben101Scf00870g15020.1	CTTTTGGAAGAAAGTTCAACAGAACCTTCATCAAGTGGGCTCAAATAAGCATCTAATTATAATTGGTCCATCTAAATGGATAAAAGAGGTTGGGTTTAACTTCAACCAAACATGATATTAATAACACACTCAAATTCCCAGGTAAGGTTGAAATGGAAGACCTCTAATATACCTCGAAAACACGACTGCAACATCGATTGCAATTCTGCTATCTTATAACACAAAAAAAAAAACTCAAGTTTTAGGCCACAGTTGAAGTTTTTGAAATTGCTAACAACTCTCTAAACTCACAGAAGACTACGCTCAACTCTTAGTCAAACACCATTAAGAAACTACTTAACCCATAAGACCTCACTATGAAATGTCTAGCCTCTTGCCTAGTTTATCTTCAGGCATGTG…	CGCATGCAGTTGATTGCAAGACCATTACTCATGAAAACGAAGTTGCCCACTTCGGTATGGGGTCACGCCATTTTGCATGCAGCAATGCTAATTCGTCTCAGACCGACGAATTATCACAAATATTCCCCGTTGCAATTGGTTTTGGGTCATGAACCCGATATATCCCTGTTGCATATGCCTTGGTCATCTATTGGAGCTGCATTTGAAATGTTTCAAAGAGTGGTAAATTATGTTTGTAATTTTCATAAACGATGTAATTGAACCCGTTGCAGTTCTCTTTTGTTCATCCTTATGCTTTTGGGTTTAAAAGAAAAATTACTAGAGAAGACAGTGAATTGTTTCCAAGTATGAGCAATAGTGGAATAGAGGGGCTTATCTGGATTGTGCTTTATTGTCTGA…
	vironine synthase/ HXXXD-type acyl-transferase family protein	vs	Niben101Scf03213g03016.1	CTCTTATGCTTTTATGATTCTTGCAAGAATAGTTTGTTCTACTTGGAAATGCAGGCTACCACACAAATAAAGAGTGCTTTCATAGTGATATATATAGGAACATATTGTGGGTGCTAGGCTTGATGTCAACTAGCCGTATTTTTAGAGTCCCGTTAACAAATCTAATTGTCATTATATTTTTTTGGTAAACAAAAATAATCTTGATACTGTTTGACAACCAATTAATTATTAATTTCACTATCAATGGAAGGTGGAAGAAATAAAAAACATTTATTATATGTCCATAATTTCGGATTAGGCCTTTCATCACTAGCTGCATTTATAATAGTTGATTCAATAAATACTAGAAGCTCCACTTGTCATGTTTCCACAAGAATTCAATAATACTACTTCAATGAC…	CCCTTTACAAAGTGATGAGGATACCCTTCATATAGGAGGAAAATCTAACATAGTACAAAATGTATTAATTGTAAAGGTATGGAGATGGAACGGCTAGATGCGACACCTTGATACAGGCTCCGGGCAGACCGACTTTGTCAGACGTTGTCGTGTGTCTTGGAAATTCTCCATTTGATTCTAGCCTCGATCAGTATTCTCTTCAGGTCAGGCGTTAACGAGCTTCGAGGGATAATTCAGTCACAGCTTCGCATCCTCGAGACCTCGAGGTGCTCCTCTGAAATAACTTAACAGCAAGAAATTGAACCCTACCATTCGCCGCATATAATTCTTATTGTGACAATAATTTTAAAGCTGGGATAATTCAAAGAAAAGCTGATCTGTGCTTTATTTCCTCTGGTT…
	glucan endo 1-3 beta - glucosidase	1-3 beta	Niben101Scf03041g00002.1	GACAATTTGTAATCAATTTTCATTCGCTCACCAGTGGCGGAGTATAAACGAGTTGTACTTTTTTCAAGGTAATTAAGAGGAATAAGACCTTTCACTATTCAGTTACGGTCAGCTCCATTGTCAAATAAAGCAACATTGTTAAGAATAAAATTTTTTGCAATTACTATTTTGACAGGAATATGTTCACTAATAGATTTAATAGTGGACACAGAAGGACCGGGATTAGTGGAAGCAGTAGTATTCAGAAGACCTGGATCAACAGGTTGATCTCCAGGAAAATCAGACCCTTTTTCAGGAAAAGAGTCAATCTTCTCAAAAGTGTCATGAAGGACTTGAGAAGTAAGGGATTCCGTCTCGATTTTGTCAAGACGAGATTTTAACTGTCTAACTTCTTGCTTA…	GACCTTTCACTATTCAGTTACGGTCAGCTCCATTGTCAAATAAAGCAACATTGTTAAGAATAAAATTTTTTGCAATTACTATTTTGACAGGAATATGTTCACTAATAGATTTAATAGTGGACACAGAAGGACCGGGATTAGTGGAAGCAGTAGTATTCAGAAGACCTGGATCAACAGGTTGATCTCCAGGAAAATCAGACCCTTTTTCAGGAAAAGAGTCAATCTTCTCAAAAGTGTCATGAAGGACTTGAGAAGTAAGGGATTCCGTCTCGATTTTGTCAAGACGAGATTTTAACTGTCTAACTTCTTGCTTAAGAGAATTCAGTTCTACAGTCTTCTACTGTGTCCCGAATAACGCCTGGAATTAGCGATTCTTTCCTCTACCCAATAAAATCTCAT…
	vacuolar protein sorting- associated protein VTA1	vtaI	Niben101Scf05080g01012.1	TGTACGTAATTTTAAGGATACGCGGTTTGATTCAATACAAATAATTAAGAATATTAGATAAATTAATTAAAGACAAAATAAAGGATCTAACCAAATGTGATGTTATGGCCAAGCTTGAATGGGTTGAATAACGACCTCGTCCTCGATTGGACCCCCGATTCGAGCCTGGTTGTGAATGAAGAACATGATAAGTAAACAAGAACTTTAACAGTAGCTAAAAGTCATAAAATAAACTTGTGTTGCTTTTATTCATATGTTACAATGTGTGTTACAAAAGAAAAACTTCTCTTGTATATAGTAGAAAAGTTTTACCCCTAGTATAACTCTAAAAAAAGGTAAAAACCTTCCGTTCTCGTTAATCACTAATCCATAACCGACATCAAGCGAGATCCATGCTGT…	GTACGTAATTTTAAGGATACGCGGTTTGATTCAATACAAATAATTAAGAATATTAGATAAATTAATTAAAGACAAAATAAAGGATCTAACCAAATGTGATGTTATGGCCAAGCTTGAATGGGTTGAATAACGACCTCGTCCTCGATTGGACCCCCGATTCGAGCCTGGTTGTGAATGAAGAACATGATAAGTAAACAAGAACTTTAACAGTAGCTAAAAGTCATAAAATAAACTTGTGTTGCTTTTATTCATATGTTACAATGTGTGTTACAAAAGAAAAACTTCTCTTGTATATAGTAGAAAAGTTTTACCCCTAGTATAACTCTAAAAAAAGGTAAAAACCTTCCGTTCTCGTTAATCACTAATCCATAACCGACATCAAGCGAGATCCATGCTGTG…
	MATE efflux family protein	MATE	Niben101Scf33689g00014.1	TCATTGCCTAGATAGAACTGAATTTGCATCTTTTAGGTAAGCCATTAATGCTGTCTTTTTAGCAAAGCCATGGAAATAGCCTTTTGCGAAATTGCACGGTAAGCTTGTGATAAGAGGTCCGGTTCTTCCTCAAATACCACTCAACACAAAAGTTTAGTGCACAGGACAGTCTTTTTAGAAAAACCATTCAAGAAAAACTGCATCATGACATTGAAGATTTATTTATGTTAATATCTGTGAGGGCCTTTTTGGGAAAAAAGTTAATAAGAGAATAATATGAAGTCAACATAGGCGTCCACTAGACCAAATTCTACCTTAGTAATATTTCGTTGAAAAAAAAAAGACTAGTAAATCTGTTGTAGGAAAGAGATAGATCTGCGCAGATAGAACAGCGTAAAT…	ATAGGCGAGACGGAGAATCTTGAGTCACCAGATTCAGAATGAATATGATCCTATCATATATATACATACACATTTTAAATTATTTTTGTATATATACATAGTTGGATCCGGAAGCGGAAGACATCTAACAATATGGGTGTTGCTACAACAGAAGTGACATTGAACTATCAAGGGAGTATGGAAGAAAAACATGCAGAAATATGGAAGAATGCATTTTTTCTTCAAAATAAGAAAACTTTAGCAAAGAAATGGTGGGGTGAATT
	PLATZ transcription factor family protein	PLATZ	Niben101Scf02059g06014.1	GGGAAGAAATGCAATGGGAGACACGGGAACAGTGCCCACGTTCTCCTCATATATTACCCTTTTTCTCTATATTTTATTATCTATTTCTCTCTGTATTAAGTTTATATATATTTATATATTGCAACTGAGCTTCTTGACAAAATGTTTTGTGTATGTACCCGAGGAATAAATATATCCTTTCCTCTCTTGTGATTCTCAATAAATACACTAACATCCATACCCTATAGTCCCTCTCTTTCTTTCAATCAATCCATTGTCTCATTGCTTAGCTTCTTCTATAGTACTTTGTGACTCAAGGTGTATTACTGTTTTATGTGATTATGGTAAGCTATCTTAGCTTCTATTTCATTCTTCAATCCGACTTTTATGTGCCCTCCTTCTCTCTCCCGCCGGCACCCT…	AAGGTGTATTACTGTTTTATGTGATTATGGTAAGCTATCTTAGCTTCTATTTCATTCTTCAATCCGACTTTTATGTGCCCTCCTTCTCTCTCCCGCCGGCACCCTCCCTAACGGAAGTACGTCGAATTTTTGAGTTGTTTACTTTCCCTTTGATAAGATCAGGATAAAGAGTGACCATTAGCAGTCAAGCCAATTTAGAATTCTAACTCATTTATGTTATCGGGTTTAGGATTCTAG
	Aquaporin-4	Aquaporin-4	Niben101Scf20773g01021.1	AATTCAAATTTCCGAGCAAAATATTTTGAATTGTCCGGAAGTTAAGATTTTTAGTTTAAAATTTCAGGACAAAATACGCATTGAATAATCTCAAAATAGCATCCTTGGAATGACTAGCTACACTCACCCCCCAAAATGGTCAATTTTATAATTTAGAGAGAAAAGAACGGCAGTTTAGCAGAAAGAGCCACTTGTATTTGGCGGTTAATATTTGAATGGAAATCCTTCAGGAATCGTTGCATCCAGTAAATCCTAGTAAGTAGTAACCCCTCTTAACTCCTATATAACCTTTTGGAAACCACTCAACCGTCATTTCATTGGTCATTTTCTATGAGAATAGTTGAATAGAAGTTTCCGCTTGGAGCAGACTGAATTCAACTTCTAATTCTTCTAGATCAT…	TATGAGAATAGTTGAATAGAAGTTTCCGCTTGGAGCAGACTGAATTCAACTTCTAATTCTTCTAGATCATCATCATTAAATGGCGTCCCTTGCTTCCCCTTGCAGCACTCTGTCACTCCCAATGCCCTCCGATCCTATGTCGCGGAGTTTCTCTCCACTTTCATTTTCGTCTTTGCCGCTGCCGGCGCTGCTATGTCTACCAGTGAGTTCTTCTCTCTTATTGATAAGAATGAACGTTGGGTCTAACTCAACCCCAAAAGCTAGCTTATGAGGTGAGGATTGCCCAAGTCATATAAGGAGACCAAAGACCTCAAATCCCTCCGATGTGGGACAACTCAACACCCTCATCACGCCCAGATTTCTGGAGCGTGGACAACATAAATGGGGGCCCAACATCGG…
	Name		Name in sol genomics	Sequence
TE	Transposon LTR/Copia	TE	Niben044Rnd03Fam000038	ACGCATTTACGGATTTGAAAAGGATAACAAAATCGCATATCCCCGCAGAGAATGTTCCAATCCGTATTGATGTCCCTATTGGACGATCATCTAGTGTCATATCCAATGAGTCGAATGCACGCCTGAAACGGACTCGAAAAGGATAACAAAATCACATATCCCCGTAGAGAATGTTCCAATCCGTATTGATGTCCCTATTGGACAATCTTCTAGCGTCATAGCTAATGAGTCGAAAGCACGCCTAAAACGTGGCAGACCATTAGGTTCCAAAGATCGAAATCCTAGAAAAAGGAAAACAAATGATCAAAATGACACTACGAAAGAATCTCATGAAGAAATCCACGATTTAATAAATTCGAGATTCACGAGGAACCACTGAGCCCGAGACCCAAGAAAATA…
