# Supplementary material for: PSTVd infection in Nicotiana benthamiana plants has a minor yet detectable effect on CG methylation
Source: Front Plant Sci. 2023 Oct 31;14:1258023. doi: 10.3389/fpls.2023.1258023 (PMC10645062; doi:10.3389/fpls.2023.1258023)
Supplement: Supplementary file 10 [file Table_4.xlsx]

## Sheet: Sheet1
Table S4: Information about obtained reads and their number during bioinformatic pipeline (All reads are in mln)
MSAP-Seq workflow	NI1	NI2	NI3	NI4	INF1	INF2	INF3	INF4
Raw reads	13.05	15.47	13.73	20.09	25.44	31.2	14.85	15.59
Reads after filtering for HpaII adapter	3.87	4.4	4.18	5.7	7.51	10.52	4.28	4.89
Reads after Ns_Gs_removal	3.87	4.39	4.18	5.69	7.5	10.5	4.28	4.88
Reads after trimming HpaII adapter and keeping reads with length >= 50	3.02	4.06	3.86	5.27	6.93	8.72	3.96	4.06
Reads after further QC	3.02	4.06	3.86	5.27	6.93	8.72	3.96	4.06
Reads with CCG at 5’ or 3’ end	2.76	3.77	3.6	4.73	6.59	8.21	3.69	3.67
Aligned reads [bowtie2]	2.73	3.75	3.58	4.68	6.54	8.15	3.65	3.64
Aligned reads on CCGG sites, 5’ or 3’	2.61	3.6	3.42	4.49	6.27	7.8	3.49	3.49
mgbsR stats
N of Samples	8
Meth sites visible by the experiment	137192
Meth sites after cutoff (1 CPM in at least 3/4 samples)	21053
DMPs	240
within intergenic regions	131
within gene bodies	85
within repeats (non TEs)	16
within putative promoters	12
within TEs	5
