# Supplementary material for: PSTVd infection in Nicotiana benthamiana plants has a minor yet detectable effect on CG methylation
Source: Front Plant Sci. 2023 Oct 31;14:1258023. doi: 10.3389/fpls.2023.1258023 (PMC10645062; doi:10.3389/fpls.2023.1258023)
Supplement: Supplementary file 11 [file Table_5.xlsx]

## Sheet: Results Total
Table S5: MSAP-Seq Differentially Methylated Positions
													Counts
CG Site	FName	FType	Type/Function	Subtype	Start	End	Strand	logFC	logCPM	LR	PValue	FDR	NI_1	NI_2	NI_3	NI_4	INF_1	INF_2	INF_3	INF_4
Niben101Ctg01936:354-354:-	-	intergenic	-	-	-	-	.	2.61582	3.85604	15.2006	9.66749e-05	0.0156561	4.97154	3.33664	2.92026	3.34097	2.39389	2.86735	42.8114	40.9251
Niben101Ctg13852:599-599:+	-	intergenic	-	-	-	-	.	1.31434	2.678	18.8113	1.44306e-05	0.00405076	0.764853	2.50248	2.33621	6.01374	6.22413	12.0429	8.20339	8.01331
Niben101Scf00006:225565-225565:-	-	intergenic	-	-	-	-	.	2.05981	0.983728	17.3543	3.10188e-05	0.007256	0.764853	0.556107	0	0.668193	1.91512	4.01429	2.17902	1.43095
Niben101Scf00024:464023-464023:+	-	intergenic	-	-	-	-	.	2.71457	1.08823	27.6898	1.42412e-07	0.00021388	0.764853	0	0.292026	0.445462	2.07471	4.01429	2.3072	2.8619
Niben101Scf00051:423408-423408:-	-	intergenic	-	-	-	-	.	-0.802349	4.58986	11.901	0.00056105	0.0492158	24.8577	23.3565	25.9903	41.6507	20.5875	16.3439	15.125	18.0299
Niben101Scf00069:1095179-1095179:-	Niben101Scf00069g11015:upstream1000	upstream_1000	Bromodomain-containing factor 1	-	1094697	1095696	+	1.55041	4.27402	14.05	0.000178017	0.023571	6.11882	12.2344	7.00862	10.4684	9.89477	14.05	42.5551	41.7837
Niben101Scf00126:626469-626469:-	-	intergenic	-	-	-	-	.	1.56849	1.33054	13.6419	0.000221196	0.0269182	0.764853	0.834161	0.292026	1.55912	1.91512	4.01429	3.4608	2.57571
Niben101Scf00155:24057-24057:+	-	intergenic	-	-	-	-	.	1.6872	1.94186	27.2773	1.76268e-07	0.000218292	1.14728	1.11221	2.04418	1.33639	4.4686	6.88164	4.6144	4.29284
Niben101Scf00182:239832-239832:+	-	intergenic	-	-	-	-	.	1.68866	2.09083	19.2237	1.16261e-05	0.00359947	2.29456	0	0.876077	3.11823	3.98982	8.31532	6.66525	3.72046
Niben101Scf00188:98186-98186:+	-	intergenic	-	-	-	-	.	1.68624	1.57791	14.2563	0.000159525	0.0216676	2.67698	0.278054	0	1.55912	2.55349	4.8745	3.20445	4.86522
Niben101Scf00234:310757-310757:+	Niben101Scf00234g02013	gene	Mannosyl-oligosaccharide 1,2-alpha-mannosidase IA	-	309826	328163	-	3.75206	0.904748	26.8618	2.18538e-07	0.000252029	0	0	0	0.445462	2.2343	1.14694	2.81991	2.8619
Niben101Scf00254:171981-171981:-	Niben101Scf00254g01002	gene	Myb-related protein 308	-	169789	172776	+	1.56804	1.72835	16.9347	3.86886e-05	0.00852204	1.52971	0.278054	1.75215	1.55912	3.03227	4.30103	4.74258	4.29284
Niben101Scf00288:1848659-1848659:-	-	intergenic	-	-	-	-	.	1.65719	1.61963	15.9458	6.51832e-05	0.0124755	1.14728	0	0.584052	2.45004	2.71308	5.44797	4.22987	3.14808
Niben101Scf00288:276308-276308:-	-	intergenic	-	-	-	-	.	1.21633	2.15037	12.3209	0.000447905	0.0422859	2.29456	0.278054	2.62823	3.34097	4.6282	9.46226	5.12712	3.43427
Niben101Scf00317:273710-273710:-	-	intergenic	-	-	-	-	.	-1.42905	1.70181	14.9129	0.000112591	0.0174794	2.67698	6.11718	4.38039	3.34097	1.91512	1.43368	1.28178	2.00333
Niben101Scf00320:184146-184146:-	Niben101Scf00320g01005	gene	MADS-box transcription factor 3	-	174075	184547	+	3.28711	0.598073	18.9203	1.36297e-05	0.00391364	0	0	0	0.445462	2.2343	1.14694	2.05085	0.858569
Niben101Scf00426:79756-79756:+	Niben101Scf00426g00003	gene	Protein of unknown function (DUF506) LENGTH=283	-	78157	80124	-	1.44635	2.35071	16.9263	3.88598e-05	0.00852204	0.382426	0.556107	2.92026	4.45462	5.42616	9.74899	6.79343	5.15141
Niben101Scf00439:467681-467681:-	Niben101Scf00439g04012	gene	Protein trichome birefringence-like 16	-	466187	467788	-	1.54912	1.96729	16.3353	5.30654e-05	0.0106399	2.29456	1.11221	1.46013	1.55912	3.98982	3.44082	5.89618	6.00998
Niben101Scf00442:1067863-1067863:-	Niben101Scf00442g10003	gene	RING finger protein 44	-	1067121	1068212	-	3.34442	0.125342	13.8923	0.000193592	0.0241876	0.382426	0	0	0	1.27674	1.14694	1.1536	0.28619
Niben101Scf00501:292623-292623:+	-	intergenic	-	-	-	-	.	2.26488	0.563133	12.8043	0.00034582	0.0358648	0.764853	0	0	0.445462	0.957558	1.72041	2.05085	1.43095
Niben101Scf00504:689208-689208:-	Niben101Scf00504:hit:19645:1.3.0.6	repeat	Niben101RptF0144	-	687393	689359	+	-4.27304	0.979767	30.9222	2.68584e-08	7.06813e-05	7.2661	1.39027	1.1681	4.00916	0	0	0	0.858569
Niben101Scf00508:954789-954789:-	Niben101Scf00508g09012	gene	Basic-leucine zipper (bZIP) transcription factor family protein LENGTH=553	-	954708	958993	-	1.68959	1.66196	16.0072	6.31014e-05	0.0123007	1.14728	0	1.1681	2.00458	3.98982	4.8745	4.74258	1.71714
Niben101Scf00551:542424-542424:-	Niben101Scf00551g05013	gene	40S ribosomal protein S30	-	542243	545434	-	1.18322	2.17246	15.8851	6.73073e-05	0.012766	1.52971	1.11221	2.92026	3.11823	5.10698	6.59491	5.38347	5.15141
Niben101Scf00551:542424-542424:-	Niben101Scf00551g05001	gene	IAA-amino acid hydrolase ILR1-like 4	-	535461	542796	+	1.18322	2.17246	15.8851	6.73073e-05	0.012766	1.52971	1.11221	2.92026	3.11823	5.10698	6.59491	5.38347	5.15141
Niben101Scf00581:60293-60293:-	-	intergenic	-	-	-	-	.	1.63628	6.90289	24.2831	8.31658e-07	0.000629215	48.5681	21.4101	44.3879	109.584	197.576	157.991	182.91	180.013
Niben101Scf00592:204575-204575:+	-	intergenic	-	-	-	-	.	2.62466	1.45589	22.2734	2.36457e-06	0.00121418	0.382426	0	0	1.55912	2.2343	3.15409	3.84534	5.72379
Niben101Scf00611:531203-531203:-	-	intergenic	-	-	-	-	.	1.98384	1.43805	20.3743	6.36808e-06	0.0023115	1.14728	0	1.1681	0.890924	2.55349	4.8745	4.10169	2.00333
Niben101Scf00637:608896-608896:+	-	intergenic	-	-	-	-	.	1.47446	1.3548	12.4119	0.000426609	0.0415805	0.382426	1.11221	0.584052	1.55912	2.07471	3.15409	3.33263	3.43427
Niben101Scf00646:704527-704527:-	Niben101Scf00646g07008	gene	Actin	-	701892	709994	+	1.37914	1.6523	14.0105	0.000181795	0.0237285	1.52971	0.556107	0.876077	2.22731	3.51105	3.72756	4.10169	3.43427
Niben101Scf00700:970389-970389:-	Niben101Scf00700g09001	gene	Caffeic acid 3-O-methyltransferase 1	-	962104	970770	+	1.96241	0.911968	15.5113	8.20118e-05	0.0138985	0.382426	0.556107	0.292026	0.668193	2.07471	3.15409	2.3072	0.858569
Niben101Scf00735:674211-674211:+	Niben101Scf00735g06037	gene	BnaA09g36750D [Brassica napus]	-	673862	675311	-	2.23863	0.557075	12.3638	0.000437747	0.0418291	0	0	1.1681	0	1.59593	2.29388	1.1536	1.43095
Niben101Scf00755:162330-162330:-	-	intergenic	-	-	-	-	.	1.77057	1.28961	13.0992	0.000295429	0.0321188	0.382426	0	1.46013	1.11366	1.75552	3.15409	3.97351	2.57571
Niben101Scf00786:308214-308214:-	-	intergenic	-	-	-	-	.	2.23886	1.82716	26.5757	2.53407e-07	0.000266749	1.14728	0.278054	1.1681	1.11366	3.19186	5.44797	6.92161	3.14808
Niben101Scf00807:232325-232325:+	-	intergenic	-	-	-	-	.	2.23879	0.954038	19.44	1.03809e-05	0.00336231	1.14728	0	0.584052	0.222731	1.91512	2.58062	2.17902	2.57571
Niben101Scf00808:492871-492871:+	Niben101Scf00808g05012	gene	Dof-type zinc finger DNA-binding family protein LENGTH=324	-	491198	493288	+	2.59457	0.769662	15.7775	7.12447e-05	0.0129742	0.382426	0.556107	0	0.222731	0.957558	1.72041	2.43538	2.8619
Niben101Scf00837:956715-956715:-	-	intergenic	-	-	-	-	.	1.8766	1.83995	16.6431	4.5114e-05	0.00940866	0.382426	0	1.1681	2.67277	5.10698	3.44082	5.89618	3.14808
Niben101Scf00854:478692-478692:-	-	intergenic	-	-	-	-	.	1.49743	3.3014	13.4127	0.000249929	0.029239	6.50125	4.17081	2.92026	4.67735	5.10698	7.74185	22.8157	17.1714
Niben101Scf00858:468943-468943:-	Niben101Scf00858g04015	gene	conserved hypothetical protein [Ricinus communis] gb|EEF31465.1| conserved hypothetical protein [Ricinus communis]	-	467781	469279	-	1.68291	1.11478	14.4325	0.00014527	0.0208052	0.382426	0.278054	0.584052	1.33639	2.07471	2.86735	2.69174	2.28952
Niben101Scf00960:663339-663339:-	-	intergenic	-	-	-	-	.	2.506	0.682823	14.828	0.000117776	0.0179677	0	0	0	0.890924	1.27674	3.72756	1.28178	1.71714
Niben101Scf00974:329371-329371:-	-	intergenic	-	-	-	-	.	2.38737	0.610111	12.2371	0.000468478	0.0436303	0	0	0.292026	0.668193	2.2343	2.58062	0.769067	1.43095
Niben101Scf00974:429402-429402:-	-	intergenic	-	-	-	-	.	1.79984	1.20182	13.5183	0.000236249	0.0283432	0.764853	0.278054	0.876077	0.890924	1.27674	4.30103	3.33263	2.28952
Niben101Scf00984:472935-472935:+	-	intergenic	-	-	-	-	.	0.90222	3.17813	15.4039	8.6811e-05	0.014505	4.97154	4.72691	4.67241	7.57286	12.2887	14.6235	9.74152	8.58569
Niben101Scf00988:185859-185859:-	-	intergenic	-	-	-	-	.	1.76517	2.63896	14.4121	0.000146858	0.0208905	2.67698	3.33664	1.1681	2.45004	2.87267	4.8745	12.1769	14.0233
Niben101Scf00996:60867-60867:+	Niben101Scf00996g00011	gene	Cytochrome P450 superfamily protein LENGTH=520	-	46707	75866	-	2.61625	1.65342	39.8894	2.68763e-10	1.88609e-06	1.14728	0	0.584052	0.890924	3.67064	5.44797	4.87076	3.14808
Niben101Scf01005:434606-434606:+	Niben101Scf01005g04005	gene	3,4-dihydroxy-2-butanone 4-phosphate synthase	-	431697	436948	-	1.98607	1.87791	27.5435	1.53601e-07	0.00021388	2.29456	0.278054	0.584052	1.55912	3.51105	6.02144	5.76801	4.29284
Niben101Scf01054:1465572-1465572:+	-	intergenic	-	-	-	-	.	-1.7622	2.31321	12.365	0.000437456	0.0418291	5.35397	3.33664	8.17672	11.1366	4.78779	2.29388	0.384534	1.14476
Niben101Scf01063:549232-549232:+	Niben101Scf01063g05019	gene	peptidyl-prolyl cis-trans isomerases;hydrolases;nucleoside-triphosphatases;ATP binding;nucleotide binding;ATPases LENGTH=620	-	543176	549507	+	1.90957	0.729887	12.1907	0.000480274	0.0439261	0	0	0.584052	0.890924	1.59593	1.72041	1.66631	2.28952
Niben101Scf01112:315099-315099:+	-	intergenic	-	-	-	-	.	2.12088	2.01472	29.3616	6.00552e-08	0.00011494	0.764853	0.556107	0.292026	2.67277	4.30901	9.46226	5.76801	3.43427
Niben101Scf01166:933694-933694:-	Niben101Scf01166g09006	gene	Unknown protein	-	927903	944490	+	1.5507	2.36997	19.8082	8.56151e-06	0.00281634	3.05941	1.94638	2.04418	1.78185	5.10698	5.16123	8.97245	7.15474
Niben101Scf01266:150184-150184:-	Niben101Scf01266g01009:upstream1000	upstream_1000	BnaC07g23760D [Brassica napus]	-	149972	150971	-	0.942403	2.58782	14.3525	0.000151581	0.0211341	3.44184	2.78054	3.50431	4.23189	7.18168	9.74899	7.30614	4.86522
Niben101Scf01341:434918-434918:+	Niben101Scf01341g03010	gene	TIP41-like family protein LENGTH=290	-	425865	435124	-	1.03694	2.93518	13.8757	0.000195312	0.0241876	5.35397	1.66832	2.92026	7.35012	8.45843	12.6163	10.5106	7.15474
Niben101Scf01350:803434-803434:-	-	intergenic	-	-	-	-	.	2.60684	0.515189	14.9984	0.000107604	0.0172931	0.382426	0.278054	0	0.222731	1.11715	1.14694	1.79449	2.00333
Niben101Scf01372:172389-172389:+	Niben101Scf01372g01006	gene	Receptor expression-enhancing protein 3	-	171561	175825	-	1.98215	0.596184	12.2556	0.000463856	0.0434025	0.382426	0.556107	0.584052	0	1.43634	1.72041	1.79449	1.14476
Niben101Scf01385:23520-23520:+	Niben101Scf01385g00004	gene	transcription factor [Medicago truncatula]	-	20000	24249	-	2.33144	1.17048	21.9084	2.8598e-06	0.00130886	0.764853	0	0.584052	0.668193	1.75552	4.8745	2.81991	2.28952
Niben101Scf01445:81408-81408:+	Niben101Scf01445g00004	gene	adenyl cyclase [Nicotiana tabacum]	-	73287	81841	-	2.55135	0.737856	20.0111	7.69939e-06	0.00271011	0.382426	0	0	0.668193	1.91512	2.29388	1.92267	1.43095
Niben101Scf01482:100821-100821:-	-	intergenic	-	-	-	-	.	2.10478	1.009	17.3546	3.10147e-05	0.007256	0	0.556107	0.292026	0.890924	1.75552	4.30103	2.05085	2.00333
Niben101Scf01482:104022-104022:-	-	intergenic	-	-	-	-	.	3.18387	0.888296	29.9479	4.43818e-08	0.000103819	0.382426	0.278054	0	0.222731	2.2343	2.58062	2.43538	1.71714
Niben101Scf01517:798555-798555:+	Niben101Scf01517g08034	gene	Ras-related protein Rab-8B	-	797820	803359	-	2.80528	1.11566	22.4505	2.1563e-06	0.00118908	0	0	0.292026	0.890924	3.83023	2.58062	1.92267	2.57571
Niben101Scf01526:333961-333961:-	Niben101Scf01526g04020	gene	Glycine cleavage system H protein	-	333791	336901	-	2.29896	1.42806	22.1743	2.48982e-06	0.00121903	0.764853	0.278054	0.292026	1.11366	2.71308	4.58776	4.74258	1.43095
Niben101Scf01556:482649-482649:+	Niben101Scf01556g04021	gene	EH domain-containing protein 1	-	479111	486495	+	1.60745	2.11839	17.7699	2.49293e-05	0.00610276	1.52971	1.39027	0.292026	3.34097	3.83023	5.44797	7.30614	5.72379
Niben101Scf01592:13890-13890:-	Niben101Scf01592g00006	gene	Protein FLOWERING LOCUS T	-	6997	13907	+	-2.73275	0.518083	18.9329	1.35399e-05	0.00391364	2.67698	0.556107	1.75215	2.67277	0	0.57347	0.512712	0
Niben101Scf01623:1639109-1639109:-	Niben101Scf01623g16002	gene	Beta-D-xylosidase 1	-	1638715	1644037	-	2.34292	0.616087	12.6313	0.000379337	0.0378492	0.382426	0.556107	0	0.222731	1.27674	0.860205	2.17902	2.00333
Niben101Scf01628:458772-458772:+	-	intergenic	-	-	-	-	.	-0.800745	2.91365	12.4261	0.000423383	0.0415062	8.03095	9.17577	8.46875	9.3547	6.06453	6.59491	4.22987	5.15141
Niben101Scf01657:54250-54250:-	-	intergenic	-	-	-	-	.	3.31009	0.969118	26.7845	2.27452e-07	0.000252029	0	0	0.292026	0.445462	1.27674	3.44082	2.43538	3.43427
Niben101Scf01679:319309-319309:-	-	intergenic	-	-	-	-	.	3.15875	0.815453	20.0051	7.72368e-06	0.00271011	0	0	0	0.668193	1.27674	4.01429	1.28178	3.14808
Niben101Scf01695:284022-284022:+	-	intergenic	-	-	-	-	.	3.1529	0.510641	18.7059	1.52507e-05	0.00416977	0.382426	0	0	0.222731	1.43634	3.15409	1.40996	0.572379
Niben101Scf01799:142507-142507:-	Niben101Scf01799g01001	gene	Major pollen allergen Ole e 1	-	142071	143629	-	1.54798	1.7822	14.3243	0.000153864	0.0211341	2.29456	0.278054	0.876077	2.00458	2.87267	5.16123	5.89618	2.8619
Niben101Scf01853:57297-57297:+	Niben101Scf01853g00001	gene	RING/U-box protein with C6HC-type zinc finger [Arabidopsis thaliana] gb|AEC07797.1| RING/U-box protein with C6HC-type zinc finger [Arabidopsis thaliana]	-	47313	57588	+	-1.38263	1.56648	15.3559	8.90435e-05	0.0147609	3.82426	4.72691	3.50431	2.8955	1.11715	2.29388	1.1536	2.00333
Niben101Scf01887:678002-678002:+	-	intergenic	-	-	-	-	.	2.12797	2.35566	41.4486	1.21009e-10	1.88609e-06	0.764853	0.278054	1.75215	2.8955	5.58575	10.6092	7.81885	5.72379
Niben101Scf01959:542593-542593:-	Niben101Scf01959g05002	gene	PENTATRICOPEPTIDE REPEAT 596 LENGTH=596	-	541982	544410	+	1.74263	1.84947	12.3496	0.00044108	0.0418291	1.52971	2.22443	1.46013	0	2.2343	4.01429	7.17796	4.57903
Niben101Scf01998:1167864-1167864:-	-	intergenic	-	-	-	-	.	3.43408	0.179227	15.6638	7.56599e-05	0.0132739	0.382426	0	0	0	1.11715	1.14694	0.897245	1.43095
Niben101Scf02006:467068-467068:+	-	intergenic	-	-	-	-	.	1.66194	1.3154	15.9889	6.37159e-05	0.0123065	1.14728	0	0.876077	1.33639	2.71308	3.44082	2.69174	3.14808
Niben101Scf02026:1115269-1115269:-	Niben101Scf02026g11006	gene	RING finger protein 44	-	1114683	1115390	-	1.58916	1.56911	12.7798	0.000350375	0.0360253	1.14728	0.834161	0.292026	2.00458	2.07471	3.44082	4.22987	4.86522
Niben101Scf02031:960559-960559:+	Niben101Scf02031g08012	gene	Protein RecA	-	957260	962637	-	1.33729	3.77462	14.5258	0.000138256	0.0200738	6.88367	5.28302	7.30064	8.24105	7.97965	13.4765	28.5837	23.7537
Niben101Scf02050:191495-191495:-	Niben101Scf02050g01029:upstream1000	upstream_1000	Receptor-like protein kinase	-	191014	192013	-	0.950319	3.3203	15.4996	8.25208e-05	0.0138985	6.88367	4.72691	5.25646	7.35012	9.41599	13.1898	15.7659	11.4476
Niben101Scf02054:459167-459167:-	Niben101Scf02054:hit:48551:1.3.0.4	repeat	Niben101RptF1443	-	458430	459203	+	1.34275	2.15455	19.3957	1.06248e-05	0.00338914	2.29456	1.94638	0.876077	2.8955	4.30901	6.88164	5.63983	6.00998
Niben101Scf02059:710384-710384:+	Niben101Scf02059g06014:upstream1000	upstream_1000	PLATZ transcription factor family protein LENGTH=256	-	709994	710993	+	2.87242	1.37307	22.8227	1.77656e-06	0.00101086	0.382426	0.556107	0.292026	0.445462	2.07471	1.72041	4.35805	5.4376
Niben101Scf02133:1061552-1061552:+	Niben101Scf02133:hit:41190:1.3.0.10	repeat	Niben101RptF1849	-	1061490	1061553	+	1.54738	2.11428	23.2023	1.45823e-06	0.000877147	2.29456	1.11221	1.1681	2.45004	3.98982	8.02858	5.25529	6.00998
Niben101Scf02135:547962-547962:-	-	intergenic	-	-	-	-	.	1.89738	1.44863	18.9026	1.37562e-05	0.00391364	0.764853	0.278054	0	2.00458	2.87267	4.58776	3.84534	2.28952
Niben101Scf02153:196435-196435:-	Niben101Scf02153:hit:41372:1.3.0.1	repeat TE	LINE/L1	L1-13_XT	196349	197146	+	2.31558	0.580035	12.8223	0.000342505	0.0356968	0	0	0.292026	0.668193	1.11715	1.43368	1.53813	2.57571
Niben101Scf02211:109120-109120:-	Niben101Scf02211:hit:47824:1.3.0.1	repeat	Niben101RptF0462	-	109109	111306	+	2.84402	1.51064	21.358	3.81034e-06	0.00170679	0	0	0	1.55912	4.6282	5.44797	4.35805	0.572379
Niben101Scf02215:52856-52856:-	Niben101Scf02215g00006:upstream1000	upstream_1000	late embryogenesis abundant protein (LEA) family protein [Medicago truncatula]	-	52165	53164	-	-6.03756	0.27497	32.0026	1.53963e-08	4.63054e-05	0	2.50248	2.92026	1.33639	0	0	0	0
Niben101Scf02216:159133-159133:+	-	intergenic	-	-	-	-	.	2.19231	6.11897	16.7547	4.25375e-05	0.00904587	29.8293	20.854	21.6099	21.3822	23.6198	25.2327	193.42	188.313
Niben101Scf02220:308177-308177:+	-	intergenic	-	-	-	-	.	1.57818	2.77614	14.4542	0.00014361	0.0207083	4.20669	2.50248	2.33621	2.8955	3.67064	6.02144	12.8178	14.3095
Niben101Scf02249:500116-500116:+	Niben101Scf02249g05011:upstream1000	upstream_1000	Syntaxin-22	-	500103	501102	+	1.88741	0.877123	12.4982	0.000407342	0.0402618	1.14728	0	0.292026	0.668193	1.59593	3.72756	2.17902	0.858569
Niben101Scf02250:223303-223303:-	Niben101Scf02250:hit:70021:1.3.0.2	repeat	Niben101RptF0075	-	217897	223934	+	3.49948	0.761758	23.546	1.21963e-06	0.000822413	0	0	0.584052	0	1.91512	2.00715	2.81991	0.858569
Niben101Scf02289:1031000-1031000:-	Niben101Scf02289g10020	gene	Glycogen phosphorylase 2	-	1021478	1031082	-	0.903033	2.58818	12.0322	0.000522885	0.0466453	2.67698	4.44886	2.92026	4.00916	6.54331	11.7561	6.79343	4.57903
Niben101Scf02302:33592-33592:+	-	intergenic	-	-	-	-	.	2.20869	0.762224	13.331	0.000261054	0.029708	0.764853	0.278054	0.584052	0	2.2343	1.14694	2.17902	1.43095
Niben101Scf02329:109324-109324:-	-	intergenic	-	-	-	-	.	1.5786	9.83929	13.0186	0.000308413	0.0328066	449.351	414.3	434.534	445.462	417.176	484.582	2270.03	2128.39
Niben101Scf02407:373156-373156:-	Niben101Scf02407g03018	gene	Flotillin-like protein 1	-	362272	376009	-	2.19621	0.903494	16.8439	4.05832e-05	0.00880823	0.382426	0.278054	0	0.890924	1.75552	2.86735	2.69174	1.14476
Niben101Scf02494:733352-733352:-	Niben101Scf02494g07010	gene	nucleotide-sensitive chloride conductance regulator (ICln) family protein LENGTH=229	-	733097	745081	-	1.72094	0.895475	12.2092	0.00047554	0.0437185	0.382426	0	0.292026	1.33639	1.91512	2.58062	2.17902	1.43095
Niben101Scf02508:314943-314943:+	Niben101Scf02508:hit:61887:1.3.0.3	repeat	Niben101RptF0469	-	314877	314976	+	2.56307	0.486879	15.8031	7.02889e-05	0.0129742	0	0	0.584052	0.222731	1.27674	2.58062	1.40996	0.858569
Niben101Scf02508:314943-314943:+	Niben101Scf02508g03006	gene	heavy meromyosin-like protein [Oryza sativa Japonica Group]	-	302189	315685	-	2.56307	0.486879	15.8031	7.02889e-05	0.0129742	0	0	0.584052	0.222731	1.27674	2.58062	1.40996	0.858569
Niben101Scf02569:208405-208405:+	Niben101Scf02569g02011	gene	Peptide chain release factor 1	-	203917	208462	-	2.23524	0.710197	12.2294	0.000470435	0.0436303	0	0	0	1.11366	1.43634	3.72756	1.1536	1.71714
Niben101Scf02590:27229-27229:-	Niben101Scf02590g00001	gene	ABC transporter ATP-binding protein/permease wht-1	-	26141	29973	-	2.47257	1.6512	32.6896	1.08116e-08	3.79362e-05	0.382426	0	0.292026	1.78185	3.19186	5.7347	4.87076	3.43427
Niben101Scf02659:94959-94959:-	Niben101Scf02659g01005	gene	Glucose-6-phosphate isomerase	-	94661	101875	+	1.12892	3.43049	14.3154	0.000154593	0.0211341	6.50125	1.94638	5.25646	10.2456	11.0119	14.3368	14.9968	16.0266
Niben101Scf02756:179597-179597:+	-	intergenic	-	-	-	-	.	1.31531	1.73839	14.0629	0.000176798	0.0235578	1.14728	0.834161	2.04418	1.78185	3.19186	6.02144	4.35805	2.57571
Niben101Scf02877:61067-61067:+	-	intergenic	-	-	-	-	.	1.48454	1.88453	13.2093	0.000278556	0.0313606	0.382426	0.278054	2.04418	2.8955	2.87267	6.02144	5.89618	3.72046
Niben101Scf02877:63686-63686:+	-	intergenic	-	-	-	-	.	1.4645	2.02062	14.5683	0.000135172	0.0199006	0.764853	0	2.04418	3.5637	3.98982	7.16838	5.63983	4.00665
Niben101Scf02911:402931-402931:-	-	intergenic	-	-	-	-	.	1.07261	2.53529	16.9324	3.87352e-05	0.00852204	2.67698	1.94638	3.21228	4.45462	5.90494	10.3225	6.92161	6.29617
Niben101Scf03197:306667-306667:+	Niben101Scf03197:hit:107786:1.3.0.3	repeat	Niben101RptF0491	-	306557	307181	+	-1.86698	0.740812	14.1292	0.000170675	0.0230334	1.52971	1.66832	2.33621	2.45004	0.638372	1.72041	0.256356	0
Niben101Scf03236:435110-435110:-	Niben101Scf03236g03009	gene	Serine protease Do-like HtrA	-	399563	435881	-	5.57787	0.312012	24.2863	8.30296e-07	0.000629215	0	0	0	0	1.59593	0.860205	1.02542	2.00333
Niben101Scf03264:605591-605591:+	Niben101Scf03264g05010	gene	Carotenoid 9,10(9',10')-cleavage dioxygenase	-	588539	605832	+	1.71081	1.94343	19.8987	8.16563e-06	0.00277276	1.52971	1.11221	0.876077	2.00458	2.55349	7.16838	6.15254	4.57903
Niben101Scf03292:325671-325671:+	Niben101Scf03292g03005	gene	MLO-like protein 6	-	321556	329277	+	3.39364	0.138799	13.4855	0.000240417	0.0284354	0	0	0	0.222731	0.319186	1.72041	1.1536	1.43095
Niben101Scf03298:331885-331885:+	-	intergenic	-	-	-	-	.	2.4861	0.923699	22.3169	2.31169e-06	0.00121418	0.382426	0	0.292026	0.668193	2.39389	2.86735	1.92267	2.00333
Niben101Scf03341:382600-382600:-	-	intergenic	-	-	-	-	.	-1.78337	2.21851	14.9138	0.000112537	0.0174794	5.73639	7.50745	8.76077	4.45462	2.87267	0.286735	3.71716	0.28619
Niben101Scf03385:660965-660965:+	Niben101Scf03385g06003	gene	TIP41-like family protein LENGTH=290	-	643936	661184	-	1.69266	1.57069	12.6808	0.000369431	0.0375731	0	0	1.46013	2.22731	3.67064	3.15409	4.74258	2.28952
Niben101Scf03403:316406-316406:-	Niben101Scf03403g03015	gene	Argininosuccinate lyase	-	309541	317268	+	1.4471	1.49983	14.6595	0.000128784	0.0192289	1.14728	0.556107	1.1681	1.55912	3.51105	3.44082	3.33263	2.8619
Niben101Scf03403:316406-316406:-	Niben101Scf03403g03041	gene	ATP binding microtubule motor family protein LENGTH=1051	-	315233	327843	-	1.4471	1.49983	14.6595	0.000128784	0.0192289	1.14728	0.556107	1.1681	1.55912	3.51105	3.44082	3.33263	2.8619
Niben101Scf03448:82958-82958:-	-	intergenic	-	-	-	-	.	2.19204	1.08167	18.6099	1.60388e-05	0.00431939	1.14728	0	0.584052	0.445462	1.75552	4.58776	2.56356	1.71714
Niben101Scf03455:145861-145861:+	Niben101Scf03455g01008	gene	Receptor-like protein kinase 2	-	144836	150405	-	2.85215	0.940654	23.382	1.32817e-06	0.000822413	0.382426	0	0	0.668193	1.59593	2.86735	3.07627	1.71714
Niben101Scf03528:435222-435222:-	Niben101Scf03528g03009	gene	DNA-binding protein [Streptococcus suis]	-	410030	435527	-	1.51065	1.3838	15.2276	9.52984e-05	0.0155528	0	0.834161	1.1681	1.55912	2.87267	4.01429	2.94809	2.57571
Niben101Scf03563:109654-109654:-	Niben101Scf03563g00030	gene	ERD (early-responsive to dehydration stress) family protein LENGTH=771	-	109249	120784	+	2.87258	0.331928	15.7228	7.33355e-05	0.0129742	0	0	0	0.445462	1.27674	1.72041	1.28178	0.858569
Niben101Scf03563:70874-70874:-	-	intergenic	-	-	-	-	.	2.72059	0.583007	15.7423	7.25809e-05	0.0129742	0	0	0.292026	0.445462	0.797965	2.58062	2.17902	1.14476
Niben101Scf03653:85040-85040:-	-	intergenic	-	-	-	-	.	-1.5641	0.732666	11.9404	0.000549299	0.0483866	1.91213	1.39027	1.75215	2.45004	0.957558	0.57347	0.512712	0.572379
Niben101Scf03659:379851-379851:-	-	intergenic	-	-	-	-	.	2.61094	0.780798	18.7825	1.46504e-05	0.00405836	0	0	0.584052	0.445462	1.27674	3.44082	2.3072	1.14476
Niben101Scf03677:127328-127328:+	-	intergenic	-	-	-	-	.	1.3408	2.0984	13.1263	0.000291186	0.032096	1.91213	1.11221	1.46013	3.11823	3.35145	10.3225	5.89618	2.8619
Niben101Scf03693:748392-748392:+	Niben101Scf03693g07009	gene	Zinc finger protein 35	-	747765	751030	+	3.0228	0.428275	17.0711	3.60064e-05	0.00823959	0	0	0.292026	0.222731	0.797965	1.72041	1.66631	1.71714
Niben101Scf03756:55956-55956:-	-	intergenic	-	-	-	-	.	1.28603	2.15787	13.3704	0.000255622	0.0295693	2.29456	1.94638	1.75215	2.45004	3.35145	5.7347	5.63983	8.01331
Niben101Scf03757:173170-173170:+	-	intergenic	-	-	-	-	.	1.61954	1.63142	12.3759	0.000434909	0.0418291	1.14728	0.834161	1.1681	1.33639	3.35145	1.72041	5.38347	3.72046
Niben101Scf03757:618466-618466:+	-	intergenic	-	-	-	-	.	2.29845	0.59046	13.6949	0.000215041	0.0263213	0	0.278054	0.584052	0.222731	1.27674	2.29388	1.1536	2.28952
Niben101Scf03823:26358-26358:-	Niben101Scf03823g00006	gene	30S ribosomal protein S9	-	23632	27211	+	2.23707	0.961199	13.9204	0.00019072	0.0241876	0	0	1.46013	0.222731	1.11715	4.01429	2.69174	1.71714
Niben101Scf03879:114066-114066:-	-	intergenic	-	-	-	-	.	1.51093	3.54968	13.006	0.000310494	0.0328484	4.97154	7.50745	3.21228	6.01374	6.70291	7.45511	24.6102	24.6123
Niben101Scf03913:169654-169654:-	-	intergenic	-	-	-	-	.	2.00607	0.78757	13.8795	0.000194912	0.0241876	0	0.834161	0.292026	0.445462	2.2343	1.72041	1.92267	1.43095
Niben101Scf03913:186387-186387:-	-	intergenic	-	-	-	-	.	2.38941	1.76802	12.1031	0.000503376	0.0454832	1.14728	0.834161	0.292026	1.11366	0.638372	1.43368	7.04978	9.15806
Niben101Scf03914:199405-199405:-	-	intergenic	-	-	-	-	.	4.01482	0.50445	14.0023	0.000182587	0.0237285	0.382426	0	0	0	0	4.8745	1.28178	1.71714
Niben101Scf03937:223590-223590:-	Niben101Scf03937g02012	gene	fibrillin [Fischerella sp. PCC 9431]	-	218274	223816	+	2.05031	0.983058	13.1722	0.000284139	0.031819	0.764853	0	0.292026	0.890924	1.59593	1.72041	3.33263	2.00333
Niben101Scf04114:102144-102144:+	-	intergenic	-	-	-	-	.	0.947591	2.86837	13.4023	0.00025131	0.029239	2.29456	5.83913	5.25646	3.5637	8.29884	9.46226	9.10063	8.87188
Niben101Scf04216:507198-507198:+	-	intergenic	-	-	-	-	.	3.19215	0.532429	20.837	5.00066e-06	0.00210558	0.382426	0.278054	0	0	1.91512	1.72041	1.66631	0.858569
Niben101Scf04225:71644-71644:-	-	intergenic	-	-	-	-	.	1.97686	0.943287	14.3225	0.000154009	0.0211341	0.764853	0	1.1681	0.222731	2.55349	2.29388	2.17902	1.43095
Niben101Scf04235:49603-49603:+	Niben101Scf04235g00019	gene	ARID/BRIGHT DNA-binding domain-containing protein LENGTH=786	-	27157	50162	-	2.4387	1.13008	18.1444	2.04775e-05	0.00519413	1.52971	0	0.584052	0	2.87267	2.29388	3.4608	1.43095
Niben101Scf04253:92241-92241:+	-	intergenic	-	-	-	-	.	2.09399	0.865182	12.357	0.000439328	0.0418291	0.764853	0.278054	0.292026	0.445462	2.2343	0.860205	2.69174	1.71714
Niben101Scf04371:118569-118569:-	-	intergenic	-	-	-	-	.	1.98221	0.594066	12.2565	0.000463639	0.0434025	0.382426	0	0.292026	0.668193	1.43634	2.00715	1.66631	1.14476
Niben101Scf04375:563991-563991:-	Niben101Scf04375g05007	gene	Inactivated Zn-dependent hydrolase of the beta-lactamase fold [Prochlorococcus sp. MIT 0601]	-	561985	568595	-	3.48898	0.715901	22.904	1.70301e-06	0.000995931	0	0	0.292026	0.222731	2.07471	2.29388	1.1536	2.8619
Niben101Scf04462:136403-136403:+	Niben101Scf04462g01007	gene	Squamosa promoter-binding-like protein 8	-	135401	137419	+	1.39511	1.22572	12.1339	0.00049514	0.0449318	0.764853	0.556107	1.1681	1.11366	2.39389	3.72756	2.69174	1.71714
Niben101Scf04514:95749-95749:+	-	intergenic	-	-	-	-	.	1.78216	1.49462	20.8712	4.91232e-06	0.00210558	1.52971	0.556107	0.876077	0.890924	3.51105	4.01429	3.07627	3.43427
Niben101Scf04528:747021-747021:-	Niben101Scf04528:hit:108506:1.3.0.7	repeat	Niben101RptF0449	-	747005	749705	+	-2.33656	0.464203	15.7311	7.3012e-05	0.0129742	0.764853	1.66832	2.62823	1.55912	0.478779	0	0.256356	0.572379
Niben101Scf04554:164403-164403:+	-	intergenic	-	-	-	-	.	2.33256	0.808028	14.0736	0.000175796	0.0235578	0.382426	0	0.584052	0.445462	1.43634	1.43368	1.92267	3.43427
Niben101Scf04657:568798-568798:+	-	intergenic	-	-	-	-	.	1.69304	1.3779	12.0746	0.000511144	0.0459877	0.764853	0.556107	0	2.00458	1.75552	6.30817	2.69174	2.8619
Niben101Scf04699:38558-38558:-	Niben101Scf04699g00014	gene	Serine/threonine protein phosphatase family protein LENGTH=793	-	21266	39206	-	2.5845	0.741941	14.6434	0.000129886	0.0192569	0	0	0.292026	0.668193	0.957558	1.43368	2.43538	2.8619
Niben101Scf04703:1164586-1164586:+	-	intergenic	-	-	-	-	.	1.81465	1.09959	14.9473	0.000110556	0.0174794	0.764853	0	0.876077	0.890924	1.91512	3.72756	2.05085	2.8619
Niben101Scf04829:107601-107601:-	-	intergenic	-	-	-	-	.	-2.35074	0.194783	12.4239	0.000423875	0.0415062	1.14728	1.39027	1.46013	1.11366	0	1.14694	0	0.28619
Niben101Scf04953:941754-941754:-	Niben101Scf04953g09006	gene	Unknown protein	-	941179	946463	+	1.75751	1.639	22.1035	2.58341e-06	0.00123196	1.14728	0.278054	1.1681	1.55912	3.83023	5.16123	3.33263	3.72046
Niben101Scf04953:941754-941754:-	Niben101Scf04953g09008	gene	Cell number regulator 8	-	941222	947325	-	1.75751	1.639	22.1035	2.58341e-06	0.00123196	1.14728	0.278054	1.1681	1.55912	3.83023	5.16123	3.33263	3.72046
Niben101Scf04956:118190-118190:+	Niben101Scf04956g00002	gene	Acetyl esterase	-	116031	120999	-	2.32231	1.00365	19.0703	1.2599e-05	0.00384076	0.764853	0	0.584052	0.445462	1.91512	2.00715	2.69174	2.8619
Niben101Scf05030:323413-323413:-	Niben101Scf05030g03005	gene	Pectinesterase/pectinesterase inhibitor 18	-	323235	329976	+	3.70679	0.328477	20.6635	5.47493e-06	0.00217479	0	0	0	0.222731	1.27674	1.72041	1.40996	0.858569
Niben101Scf05231:96195-96195:+	Niben101Scf05231:hit:108244:1.3.0.0	repeat TE	LTR/Copia	Copia-13_CP-I	96158	96209	+	3.07842	1.09608	33.9354	5.69735e-09	2.99866e-05	0	0.278054	0.292026	0.445462	2.55349	3.15409	3.07627	2.00333
Niben101Scf05272:120143-120143:+	-	intergenic	-	-	-	-	.	1.6308	1.37237	16.4997	4.86583e-05	0.00994567	0.764853	0.278054	0.876077	1.55912	2.87267	4.01429	3.33263	2.00333
Niben101Scf05272:41903-41903:-	-	intergenic	-	-	-	-	.	2.63584	0.515891	14.3405	0.000152545	0.0211341	0	0	0	0.668193	2.07471	1.43368	1.1536	1.43095
Niben101Scf05381:23179-23179:-	Niben101Scf05381g00005	gene	Jacalin-related lectin 2	-	23152	23637	+	1.64159	1.18805	12.6373	0.000378124	0.0378492	0.382426	0	0.876077	1.55912	1.91512	2.86735	2.94809	2.8619
Niben101Scf05442:443415-443415:+	-	intergenic	-	-	-	-	.	2.68724	1.23923	25.4973	4.42998e-07	0.000388601	0	0	0.292026	1.11366	2.07471	4.01429	3.97351	2.00333
Niben101Scf05490:1202-1202:-	-	intergenic	-	-	-	-	.	2.29277	1.27873	22.4096	2.20273e-06	0.00118908	0.382426	0	0.584052	1.11366	3.67064	2.86735	2.81991	2.57571
Niben101Scf05805:101261-101261:+	-	intergenic	-	-	-	-	.	1.13111	3.66936	26.4319	2.72995e-07	0.000273684	5.73639	5.00497	7.30064	10.0229	17.236	19.498	15.6377	15.168
Niben101Scf05824:992224-992224:+	-	intergenic	-	-	-	-	.	1.57789	1.35716	13.9172	0.000191043	0.0241876	1.52971	0.556107	1.1681	0.668193	2.71308	4.01429	3.58898	1.43095
Niben101Scf05838:6900-6900:+	-	intergenic	-	-	-	-	.	1.50774	1.91665	20.486	6.00675e-06	0.00225822	0.764853	1.39027	1.46013	2.22731	3.83023	5.44797	5.38347	4.29284
Niben101Scf05855:704115-704115:-	-	intergenic	-	-	-	-	.	2.52107	0.939158	20.5621	5.77284e-06	0.00225066	0.382426	0.278054	0	0.668193	1.27674	3.44082	2.56356	2.28952
Niben101Scf05926:52207-52207:-	Niben101Scf05926:hit:89433:1.3.0.0	repeat	Niben101RptF3468	-	51686	52482	+	2.54153	0.960678	22.0668	2.63327e-06	0.00123196	0.764853	0	0.292026	0.445462	2.55349	2.00715	2.3072	2.28952
Niben101Scf06076:150362-150362:-	-	intergenic	-	-	-	-	.	-3.0609	5.00169	12.0236	0.000525304	0.0466634	217.983	5.83913	7.30064	4.00916	2.39389	4.30103	11.6642	10.3028
Niben101Scf06080:271995-271995:-	-	intergenic	-	-	-	-	.	1.82751	1.09855	17.0175	3.70364e-05	0.00838416	0.764853	0.556107	0.584052	0.668193	2.55349	3.15409	2.43538	1.71714
Niben101Scf06080:419099-419099:-	Niben101Scf06080:hit:91917:1.3.0.4	repeat	Niben101RptF6885	-	419073	419235	+	1.40105	1.46943	13.0178	0.000308541	0.0328066	1.52971	0.556107	0.876077	1.55912	3.51105	3.15409	3.33263	2.57571
Niben101Scf06091:751388-751388:-	-	intergenic	-	-	-	-	.	1.06181	3.58185	18.0425	2.16031e-05	0.00541441	6.50125	3.6147	6.13254	11.1366	14.8421	17.2041	17.8167	12.02
Niben101Scf06183:685597-685597:+	-	intergenic	-	-	-	-	.	1.91585	1.4519	17.624	2.69165e-05	0.00643948	0	0	0.876077	2.00458	2.71308	6.02144	3.07627	2.57571
Niben101Scf06203:109848-109848:+	-	intergenic	-	-	-	-	.	1.98774	0.613699	11.9999	0.000532032	0.0470625	0.382426	0.278054	0.292026	0.445462	1.59593	2.00715	1.1536	2.00333
Niben101Scf06207:141590-141590:+	-	intergenic	-	-	-	-	.	2.70536	0.232794	13.1104	0.000293661	0.0321188	0	0	0.292026	0.222731	1.11715	1.43368	1.28178	0.572379
Niben101Scf06391:51635-51635:+	-	intergenic	-	-	-	-	.	1.53845	1.40869	12.2199	0.000472835	0.0436605	1.14728	0.278054	1.1681	1.33639	2.55349	2.29388	3.84534	3.43427
Niben101Scf06397:445735-445735:-	-	intergenic	-	-	-	-	.	1.53402	1.63089	14.0285	0.000180057	0.0236922	1.14728	0.556107	1.1681	1.78185	4.30901	3.44082	4.48623	2.00333
Niben101Scf06404:127776-127776:-	-	intergenic	-	-	-	-	.	1.82162	1.58988	16.0866	6.05104e-05	0.0119058	0.764853	0	1.1681	1.78185	3.35145	7.16838	3.71716	1.43095
Niben101Scf06412:5088-5088:-	-	intergenic	-	-	-	-	.	1.54726	1.70165	18.5898	1.62082e-05	0.00431939	1.52971	0.278054	0.876077	2.22731	3.51105	5.16123	4.10169	3.43427
Niben101Scf06569:187799-187799:+	Niben101Scf06569g01020	gene	Tetratricopeptide repeat protein 1	-	185812	199511	-	1.64305	1.47039	14.9075	0.000112915	0.0174794	1.52971	0.556107	0.292026	1.55912	1.91512	4.58776	3.84534	3.43427
Niben101Scf06700:461172-461172:+	Niben101Scf06700g04004	gene	kinesin-like protein 1 LENGTH=1087	-	460929	473133	+	1.70803	1.88738	18.2264	1.96146e-05	0.00503592	2.29456	0.278054	1.46013	1.55912	4.78779	5.16123	3.33263	6.29617
Niben101Scf06702:37612-37612:-	Niben101Scf06702g00013	gene	COP9 signalosome complex subunit 5b	-	35888	38587	+	2.65259	1.02919	23.8992	1.01514e-06	0.000712392	0	0	0.584052	0.668193	2.39389	4.30103	2.43538	1.14476
Niben101Scf06815:50505-50505:+	Niben101Scf06815g00010	gene	K(+)-insensitive pyrophosphate-energized proton pump	-	50506	70445	-	1.68771	1.99242	23.4392	1.28926e-06	0.000822413	1.52971	1.66832	0.876077	1.78185	3.19186	8.02858	5.63983	4.57903
Niben101Scf07019:279091-279091:+	-	intergenic	-	-	-	-	.	2.74751	0.250699	12.0627	0.000514413	0.0460848	0	0	0	0.445462	0.797965	1.14694	1.02542	2.00333
Niben101Scf07024:230215-230215:+	Niben101Scf07024g01003	gene	RING finger protein 222	-	229970	234403	+	1.49058	1.43966	12.6519	0.000375188	0.0378492	0.382426	0.278054	1.1681	2.00458	2.55349	4.30103	3.84534	2.00333
Niben101Scf07103:378883-378883:-	-	intergenic	-	-	-	-	.	1.26237	1.98519	13.0562	0.000302287	0.0326362	2.29456	2.22443	1.75215	1.33639	3.35145	6.30817	6.28072	3.14808
Niben101Scf07182:148206-148206:-	-	intergenic	-	-	-	-	.	2.45033	1.06229	17.6316	2.68091e-05	0.00643948	0.382426	0	0.292026	0.890924	2.2343	1.43368	2.69174	3.72046
Niben101Scf07413:6444-6444:-	-	intergenic	-	-	-	-	.	2.73199	0.607219	16.4619	4.96367e-05	0.0100481	0.382426	0	0.584052	0	1.27674	2.58062	2.17902	0.572379
Niben101Scf07437:251414-251414:-	-	intergenic	-	-	-	-	.	1.17138	2.76447	13.9416	0.000188576	0.0241876	3.44184	5.83913	1.1681	3.78643	9.73517	14.05	7.17796	4.57903
Niben101Scf07437:392368-392368:+	Niben101Scf07437:hit:121868:1.3.0.3	repeat	Niben101RptF0608	-	392278	392418	+	2.22755	0.535976	12.9393	0.000321749	0.033869	0.382426	0	0.292026	0.445462	0.957558	2.00715	1.92267	1.14476
Niben101Scf07437:392368-392368:+	Niben101Scf07437g04013	gene	Transcription factor E3	-	391003	393607	-	2.22755	0.535976	12.9393	0.000321749	0.033869	0.382426	0	0.292026	0.445462	0.957558	2.00715	1.92267	1.14476
Niben101Scf07477:328150-328150:+	Niben101Scf07477:hit:104711:1.3.0.2	repeat	Niben101RptF0089	-	327384	328161	+	-2.67965	0.332832	15.7954	7.05734e-05	0.0129742	1.14728	3.05859	1.1681	0.890924	0.159593	0.57347	0.256356	0
Niben101Scf07477:328150-328150:+	Niben101Scf07477g02005:upstream1000	upstream_1000	Receptor-like protein kinase	-	327534	328533	+	-2.67965	0.332832	15.7954	7.05734e-05	0.0129742	1.14728	3.05859	1.1681	0.890924	0.159593	0.57347	0.256356	0
Niben101Scf07508:527077-527077:+	Niben101Scf07508g05001	gene	Expansin-A1	-	526107	527875	+	1.14092	2.85592	15.6157	7.76088e-05	0.0135033	3.44184	1.66832	4.08836	6.01374	7.34128	14.9102	10.2542	5.4376
Niben101Scf07510:147961-147961:+	-	intergenic	-	-	-	-	.	2.45784	1.07795	19.8346	8.44418e-06	0.00281634	0.382426	0.278054	0.292026	0.668193	2.55349	4.8745	1.53813	2.28952
Niben101Scf07554:96131-96131:-	-	intergenic	-	-	-	-	.	1.51225	1.53317	13.797	0.000203657	0.0250736	0.382426	0.834161	1.1681	1.78185	3.19186	2.86735	3.4608	4.29284
Niben101Scf07631:189140-189140:-	Niben101Scf07631g01006	gene	conserved hypothetical protein [Oryza sativa Indica Group]	-	184731	189392	-	1.87043	1.36115	16.763	4.23511e-05	0.00904587	1.52971	0	0.876077	0.890924	2.2343	6.02144	2.81991	2.28952
Niben101Scf07631:36972-36972:+	-	intergenic	-	-	-	-	.	1.20566	1.91473	12.7109	0.000363535	0.037153	1.14728	1.11221	1.75215	2.8955	3.51105	6.02144	5.38347	3.14808
Niben101Scf07638:286293-286293:-	Niben101Scf07638g02006	gene	Protein NipSnap homolog 1	-	286234	286640	+	1.05726	2.59092	15.727	7.31725e-05	0.0129742	4.20669	2.22443	2.92026	4.00916	7.66046	7.45511	7.17796	7.15474
Niben101Scf07648:152361-152361:+	-	intergenic	-	-	-	-	.	1.97097	2.9145	16.6421	4.51372e-05	0.00940866	3.05941	2.22443	2.33621	2.8955	2.71308	5.7347	16.7913	17.4576
Niben101Scf07650:39680-39680:-	-	intergenic	-	-	-	-	.	0.895357	2.76175	13.5073	0.000237643	0.0283432	5.35397	3.05859	3.50431	4.67735	6.38372	12.0429	8.7161	6.29617
Niben101Scf07681:276544-276544:-	Niben101Scf07681g02006	gene	Protein of unknown function (DUF630 and DUF632) LENGTH=743	-	268548	276571	-	0.991569	2.26153	12.1842	0.000481971	0.0439261	1.91213	2.22443	2.33621	3.78643	4.78779	6.30817	5.89618	6.00998
Niben101Scf07724:123863-123863:-	-	intergenic	-	-	-	-	.	0.987591	2.60907	13.9331	0.000189432	0.0241876	3.44184	3.33664	2.04418	4.90008	6.22413	12.3296	7.17796	5.15141
Niben101Scf07744:76171-76171:-	-	intergenic	-	-	-	-	.	3.70681	0.332772	20.6639	5.47394e-06	0.00217479	0	0	0	0.222731	1.43634	1.43368	1.28178	1.14476
Niben101Scf07825:779054-779054:+	-	intergenic	-	-	-	-	.	1.82416	1.34076	13.4018	0.000251378	0.029239	1.14728	0.556107	0.876077	0.668193	1.59593	2.58062	4.35805	3.43427
Niben101Scf08006:234005-234005:-	Niben101Scf08006g01005	gene	Kinesin-related protein 7	-	233519	244601	-	2.50383	1.80066	40.0246	2.50783e-10	1.88609e-06	0.382426	0	0.876077	1.55912	4.78779	6.30817	4.10169	4.57903
Niben101Scf08028:45075-45075:-	Niben101Scf08028g00010:upstream1000	upstream_1000	E3 ubiquitin-protein ligase TRIM39	-	44427	45426	-	3.80166	0.394305	21.159	4.22714e-06	0.00185404	0	0.278054	0	0	1.11715	1.14694	1.66631	1.71714
Niben101Scf08078:47910-47910:-	Niben101Scf08078g00005	gene	Filament-like plant protein 4	-	39760	48098	-	3.36705	1.01423	27.434	1.62546e-07	0.00021388	0	0	0.584052	0.222731	1.59593	2.86735	2.43538	4.00665
Niben101Scf08175:93865-93865:+	-	intergenic	-	-	-	-	.	1.1614	1.89175	12.6111	0.000383453	0.0380795	1.14728	0.834161	2.04418	2.8955	4.30901	6.02144	4.10169	3.43427
Niben101Scf08202:17377-17377:+	Niben101Scf08202g00003	gene	unknown protein; FUNCTIONS IN: molecular_function unknown; INVOLVED IN: biological_process unknown; LOCATED IN: endomembrane system; EXPRESSED IN: 23 plant structures; EXPRESSED DURING: 15 growth stages; Has 30201 Blast hits to 17322 proteins in 780 species: Archae - 12; Bacteria - 1396; Metazoa - 17338; Fungi - 3422; Plants - 5037; Viruses - 0; Other Eukaryotes - 2996 (source: NCBI BLink). LENGT…	-	15756	17520	-	1.98565	1.89104	16.2412	5.57683e-05	0.0110763	1.52971	0.556107	0.876077	1.55912	1.43634	5.7347	8.07521	4.29284
Niben101Scf08242:201687-201687:-	Niben101Scf08242g01012:upstream1000	upstream_1000	Unknown protein	-	200705	201704	+	3.20481	0.539464	20.5227	5.89273e-06	0.00225563	0	0	0	0.445462	0.957558	2.86735	1.66631	1.43095
Niben101Scf08328:92012-92012:+	Niben101Scf08328g00009	gene	Histone H2A.Z	-	87961	92109	-	2.77888	0.888331	24.2711	8.36841e-07	0.000629215	0.382426	0	0	0.668193	1.59593	3.15409	2.56356	1.71714
Niben101Scf08576:159066-159066:+	Niben101Scf08576g01002	gene	SPX domain-containing membrane protein	-	159040	168470	+	-0.888052	2.8609	15.5446	8.05831e-05	0.0138985	9.17823	7.50745	8.17672	10.0229	4.4686	4.8745	5.63983	4.86522
Niben101Scf08637:181208-181208:-	Niben101Scf08637g01001	gene	Carbonic anhydrase 1	-	180268	186639	+	-1.3485	1.39057	13.6021	0.000225934	0.0273368	2.29456	3.05859	2.62823	4.45462	0.957558	1.14694	1.66631	1.43095
Niben101Scf08640:112510-112510:+	-	intergenic	-	-	-	-	.	1.99157	1.63917	24.7741	6.44563e-07	0.0005428	1.14728	0.556107	1.1681	0.890924	2.55349	6.02144	3.97351	4.29284
Niben101Scf08691:84789-84789:+	-	intergenic	-	-	-	-	.	1.75979	1.56944	14.881	0.000114513	0.0175973	2.29456	0.278054	0.584052	1.11366	1.75552	6.59491	4.10169	3.14808
Niben101Scf08876:139106-139106:+	-	intergenic	-	-	-	-	.	1.03903	2.488	13.3327	0.000260822	0.029708	3.44184	1.11221	3.50431	4.23189	5.42616	8.02858	7.30614	6.86855
Niben101Scf08926:183344-183344:-	-	intergenic	-	-	-	-	.	2.0534	1.25274	18.3691	1.81983e-05	0.0047891	0	0	1.46013	0.890924	2.55349	3.15409	3.58898	2.00333
Niben101Scf09089:178141-178141:+	Niben101Scf09089g01026	gene	unknown protein; FUNCTIONS IN: molecular_function unknown; INVOLVED IN: biological_process unknown; LOCATED IN: chloroplast thylakoid membrane, chloroplast stroma, chloroplast; EXPRESSED IN: 19 plant structures; EXPRESSED DURING: 13 growth stages; Has 49 Blast hits to 49 proteins in 17 species: Archae - 0; Bacteria - 0; Metazoa - 0; Fungi - 0; Plants - 49; Viruses - 0; Other Eukaryotes - 0 (sourc…	-	175235	178370	+	2.67002	1.38234	25.8829	3.62769e-07	0.00033206	0.382426	0.278054	0.292026	0.890924	1.91512	6.59491	2.69174	4.00665
Niben101Scf09379:60792-60792:-	-	intergenic	-	-	-	-	.	1.54393	1.89777	19.2358	1.15526e-05	0.00359947	3.05941	0.278054	0.876077	2.00458	4.30901	6.30817	4.99894	3.14808
Niben101Scf09416:331709-331709:+	-	intergenic	-	-	-	-	.	2.74907	1.30432	33.3695	7.62102e-09	3.20891e-05	0.382426	0.278054	0.584052	0.445462	2.39389	4.01429	3.20445	3.72046
Niben101Scf09475:41872-41872:-	Niben101Scf09475:hit:116755:1.3.0.0	repeat TE	LTR/Copia	Copia-83_ST-I	41869	42007	+	1.43785	2.12785	19.018	1.29493e-05	0.00384076	1.91213	0.556107	2.04418	2.8955	4.30901	8.88879	4.74258	5.4376
Niben101Scf09475:41872-41872:-	Niben101Scf09475g00007	gene	Histidine kinase-, DNA gyrase B-, and HSP90-like ATPase family protein LENGTH=663	-	41066	68553	+	1.43785	2.12785	19.018	1.29493e-05	0.00384076	1.91213	0.556107	2.04418	2.8955	4.30901	8.88879	4.74258	5.4376
Niben101Scf09929:1689-1689:+	-	intergenic	-	-	-	-	.	3.02137	0.420197	18.2578	1.92938e-05	0.00501471	0	0	0	0.445462	1.43634	1.43368	1.53813	1.14476
Niben101Scf10157:365996-365996:-	-	intergenic	-	-	-	-	.	2.90571	1.18172	23.4516	1.28096e-06	0.000822413	0	0	0.292026	0.890924	1.11715	4.58776	3.33263	3.43427
Niben101Scf10476:193122-193122:-	-	intergenic	-	-	-	-	.	2.04408	1.22285	14.9269	0.000111755	0.0174794	0	0.278054	0.876077	1.11366	1.11715	4.01429	3.33263	3.43427
Niben101Scf10505:133947-133947:-	-	intergenic	-	-	-	-	.	2.95409	0.396836	13.8915	0.000193676	0.0241876	0	0.278054	0.292026	0	1.91512	2.29388	1.02542	0.28619
Niben101Scf10986:178431-178431:+	Niben101Scf10986:hit:127286:1.3.0.0	repeat TE	SINE/tRNA	SINE2-1_STu	178297	178568	+	2.05522	1.36803	22.1773	2.48593e-06	0.00121903	0.764853	0	0.584052	1.33639	2.71308	3.44082	3.20445	3.72046
Niben101Scf11008:342261-342261:+	-	intergenic	-	-	-	-	.	3.15742	0.525638	20.7453	5.24592e-06	0.00216554	0.382426	0	0	0.222731	1.27674	2.29388	1.28178	2.00333
Niben101Scf11383:364359-364359:-	Niben101Scf11383g03007	gene	Inositol-phosphate phosphatase	-	363260	364774	+	-1.43765	1.47811	15.3387	8.98567e-05	0.0147793	3.82426	3.89275	2.62823	3.78643	1.11715	3.15409	1.40996	0
Niben101Scf11512:75674-75674:-	-	intergenic	-	-	-	-	.	-1.77332	1.03988	16.6118	4.58647e-05	0.00946657	2.29456	3.05859	3.21228	2.00458	0.638372	0.57347	1.1536	0.572379
Niben101Scf11832:1490-1490:-	-	intergenic	-	-	-	-	.	1.95198	0.918454	14.3861	0.000148895	0.0210382	0.764853	0	0.876077	0.445462	1.59593	3.44082	2.43538	1.14476
Niben101Scf12395:56743-56743:+	-	intergenic	-	-	-	-	.	2.70728	0.243985	13.1369	0.000289541	0.0320826	0	0	0.292026	0.222731	0.957558	1.14694	1.1536	1.43095
Niben101Scf12708:168163-168163:-	Niben101Scf12708g01004	gene	Polygalacturonase	-	167313	169499	-	2.11631	1.79855	29.6723	5.1161e-08	0.000107709	0.382426	0	1.46013	1.78185	4.6282	4.8745	4.48623	4.57903
Niben101Scf12983:55314-55314:+	Niben101Scf12983:hit:160974:1.3.0.0	repeat	Niben101RptF3407	-	55266	55324	+	3.36652	0.638942	19.0175	1.29527e-05	0.00384076	0	0	0	0.445462	2.87267	2.00715	1.28178	0.858569
Niben101Scf13833:237701-237701:-	Niben101Scf13833:hit:132497:1.3.0.2	repeat	Niben101RptF1548	-	237693	237948	+	1.7193	0.903459	13.0305	0.00030646	0.0328066	1.14728	0.278054	0.584052	0.445462	2.07471	2.29388	2.17902	1.43095
Niben101Scf13856:73979-73979:+	Niben101Scf13856:hit:133068:1.3.0.0	repeat	Niben101RptF0348	-	73898	73998	+	2.54447	1.12958	12.6439	0.000376787	0.0378492	0	0	0	1.33639	1.75552	0.860205	4.99894	2.00333
Niben101Scf14387:29336-29336:-	-	intergenic	-	-	-	-	.	2.61081	0.511205	13.16	0.000285994	0.0318573	0.382426	0	0	0.445462	1.43634	0.57347	1.79449	2.00333
Niben101Scf14542:57110-57110:+	Niben101Scf14542g00034	gene	Phosphoglycolate phosphatase	-	49165	58566	-	1.50489	2.08896	19.9488	7.95453e-06	0.00274536	3.44184	0.834161	0.876077	2.22731	3.98982	8.60205	5.76801	4.00665
Niben101Scf14799:9824-9824:+	Niben101Scf14799g00002	gene	Protein tyrosine phosphatase type IVA 3	-	5771	11265	-	2.4572	1.09922	13.5021	0.000238291	0.0283432	1.52971	0	0.292026	0.222731	2.55349	0.860205	2.43538	4.57903
Niben101Scf15170:47299-47299:+	-	intergenic	-	-	-	-	.	1.45596	1.4481	12.8683	0.000334198	0.0350044	1.52971	1.11221	1.1681	0.668193	2.87267	2.86735	3.07627	4.00665
Niben101Scf15817:7030-7030:+	-	intergenic	-	-	-	-	.	2.30361	8.92889	17.8046	2.44792e-05	0.00606308	159.472	146.256	158.278	157.694	153.369	168.313	1431.36	1339.94
Niben101Scf16378:175577-175577:-	Niben101Scf16378g01013:upstream1000	upstream_1000	Unknown protein	-	175132	176131	-	2.33147	0.975242	12.7776	0.00035079	0.0360253	0.382426	0.556107	0.292026	0.445462	0.797965	1.72041	2.81991	4.29284
Niben101Scf16378:175577-175577:-	Niben101Scf16378g01014	gene	30S ribosomal protein S18, chloroplastic	-	175221	175959	-	2.33147	0.975242	12.7776	0.00035079	0.0360253	0.382426	0.556107	0.292026	0.445462	0.797965	1.72041	2.81991	4.29284
Niben101Scf16868:13831-13831:-	-	intergenic	-	-	-	-	.	1.54389	1.67921	14.7236	0.000124481	0.0187192	1.14728	0.278054	0.584052	2.67277	2.71308	6.30817	3.97351	3.43427
Niben101Scf18214:14699-14699:+	-	intergenic	-	-	-	-	.	1.48384	1.65426	15.7932	7.06574e-05	0.0129742	1.14728	1.11221	0.584052	2.00458	3.51105	3.72756	4.48623	3.14808
Niben101Scf18730:94523-94523:+	-	intergenic	-	-	-	-	.	2.08564	0.980938	15.5242	8.14559e-05	0.0138985	0	0	0.292026	1.33639	1.43634	3.44082	2.43538	2.28952
Niben101Scf19057:49690-49690:-	-	intergenic	-	-	-	-	.	2.00508	1.07832	14.7788	0.000120884	0.0183091	0.382426	0.278054	0.584052	0.890924	1.27674	4.58776	2.17902	2.8619
Niben101Scf19421:30393-30393:+	-	intergenic	-	-	-	-	.	1.99013	0.7856	13.0957	0.00029597	0.0321188	0	0.278054	1.1681	0.222731	1.59593	2.86735	2.17902	0.858569
Niben101Scf20773:92345-92345:-	Niben101Scf20773g01021:upstream1000	upstream_1000	Aquaporin-4	-	91833	92832	+	2.40936	1.62865	26.1319	3.18878e-07	0.000305152	0.382426	1.66832	0.292026	0.445462	2.07471	6.59491	4.87076	3.72046
Niben101Scf20838:1069-1069:-	-	intergenic	-	-	-	-	.	2.25508	0.762524	17.3185	3.16098e-05	0.00731299	0.764853	0.278054	0.292026	0.222731	1.75552	2.86735	2.05085	0.858569
Niben101Scf21267:23809-23809:+	-	intergenic	-	-	-	-	.	2.21605	0.747788	13.2194	0.000277071	0.0313606	0.764853	0	0.584052	0.222731	2.07471	2.58062	1.02542	2.28952
Niben101Scf21415:901-901:+	Niben101Scf21415g00001	gene	O-fucosyltransferase family protein LENGTH=564	-	411	5515	+	2.04017	1.76424	28.6995	8.45246e-08	0.000148291	1.91213	0.834161	0.876077	0.668193	4.30901	4.30103	4.87076	4.00665
Niben101Scf25536:318-318:+	-	intergenic	-	-	-	-	.	-1.32466	7.56243	12.3743	0.000435284	0.0418291	233.28	180.179	284.141	330.087	217.046	125.303	48.1949	48.366
Niben101Scf27767:14051-14051:+	-	intergenic	-	-	-	-	.	3.95151	0.491472	24.0317	9.47643e-07	0.000687956	0	0	0	0.222731	1.43634	1.43368	1.40996	2.28952
Niben101Scf29981:56112-56112:-	Niben101Scf29981g00012	gene	SAP domain-containing ribonucleoprotein	-	52489	56680	-	1.31438	1.68272	13.35	0.000258428	0.029708	2.29456	0.556107	1.1681	1.78185	3.03227	4.30103	4.35805	3.43427
Niben101Scf32511:280-280:-	-	intergenic	-	-	-	-	.	2.64171	0.796733	14.5535	0.000136239	0.0199183	0.382426	0	0	0.668193	1.91512	0.57347	2.69174	2.28952
Niben101Scf33689:48629-48629:+	Niben101Scf33689g00014:upstream1000	upstream_1000	MATE efflux family protein LENGTH=484	-	47698	48697	+	1.70255	2.56499	27.467	1.598e-07	0.00021388	1.91213	0.556107	2.92026	3.5637	5.26657	10.0357	9.74152	7.72712
Niben101Scf33689:48629-48629:+	Niben101Scf33689:hit:141750:1.3.0.0	repeat	Niben101RptF1635	-	48534	48635	+	1.70255	2.56499	27.467	1.598e-07	0.00021388	1.91213	0.556107	2.92026	3.5637	5.26657	10.0357	9.74152	7.72712
Niben101Scf37689:587-587:+	Niben101Scf37689:hit:162123:1.3.0.0	repeat TE	RC/Helitron	HELMET4	584	794	+	3.33709	0.622843	20.4322	6.17818e-06	0.00228191	0	0.278054	0	0.222731	1.11715	4.01429	1.53813	1.14476

## Sheet: Genes
FName	Blast-Hit-Accession	AHRD-Quality-Code	Human-Readable-Description	Interpro-ID (Description)	Gene-Ontology-ID (Name)
Niben101Scf00234g02013.1	sp|O02773|MA1A1_PIG	*-**	Mannosyl-oligosaccharide 1,2-alpha-mannosidase IA	IPR001382 (Glycoside hydrolase, family 47)	GO:0004571 (mannosyl-oligosaccharide 1,2-alpha-mannosidase activity), GO:0005509 (calcium ion binding), GO:0016020 (membrane)
Niben101Scf00254g01002.1	sp|P81393|MYB08_ANTMA	*-*-	Myb-related protein 308	IPR009057 (Homeodomain-like)	GO:0003677 (DNA binding), GO:0003682 (chromatin binding)
Niben101Scf00320g01005.1	sp|Q40704|MADS3_ORYSJ	****	MADS-box transcription factor 3	IPR002100 (Transcription factor, MADS-box), IPR002487 (Transcription factor, K-box)	GO:0003677 (DNA binding), GO:0003700 (sequence-specific DNA binding transcription factor activity), GO:0005634 (nucleus), GO:0006355 (regulation of transcription, DNA-templated), GO:0046983 (protein dimerization activity)
Niben101Scf00426g00003.1	AT1G62420.1	***-	Protein of unknown function (DUF506) LENGTH=283	IPR006502 (Protein of unknown function DUF506, plant)
Niben101Scf00439g04012.1	sp|F4K5L5|TBL16_ARATH	*-*-	Protein trichome birefringence-like 16	IPR026057 (PC-Esterase)
Niben101Scf00442g10003.1	sp|Q08CG8|RNF44_DANRE	*-*-	RING finger protein 44	IPR013083 (Zinc finger, RING/FYVE/PHD-type)	GO:0005515 (protein binding), GO:0008270 (zinc ion binding)
Niben101Scf00508g09012.1	AT4G38900.1	****	Basic-leucine zipper (bZIP) transcription factor family protein LENGTH=553	IPR004827 (Basic-leucine zipper domain)	GO:0003700 (sequence-specific DNA binding transcription factor activity), GO:0006355 (regulation of transcription, DNA-templated), GO:0043565 (sequence-specific DNA binding)
Niben101Scf00551g05013.1	sp|P49689|RS30_ARATH	*-*-	40S ribosomal protein S30	IPR006846 (Ribosomal protein S30)	GO:0003735 (structural constituent of ribosome), GO:0005622 (intracellular), GO:0005840 (ribosome), GO:0006412 (translation)
Niben101Scf00551g05001.1	sp|O04373|ILL4_ARATH	****	IAA-amino acid hydrolase ILR1-like 4	IPR002933 (Peptidase M20)	GO:0008152 (metabolic process), GO:0016787 (hydrolase activity)
Niben101Scf00646g07008.1	sp|O17320|ACT_CRAGI	***-	Actin	IPR004000 (Actin family), IPR017877 (Myb-like domain)
Niben101Scf00700g09001.1	sp|Q43046|COMT1_POPKI	****	Caffeic acid 3-O-methyltransferase 1	IPR016461 (O-methyltransferase COMT-type), IPR029063 (S-adenosyl-L-methionine-dependent methyltransferase)	GO:0008168 (methyltransferase activity), GO:0008171 (O-methyltransferase activity), GO:0046983 (protein dimerization activity)
Niben101Scf00735g06037.1	emb|CDY06105.1|	*-*-	BnaA09g36750D [Brassica napus]
Niben101Scf00808g05012.1	AT3G61850.4	****	Dof-type zinc finger DNA-binding family protein LENGTH=324	IPR003851 (Zinc finger, Dof-type)	GO:0003677 (DNA binding), GO:0006355 (regulation of transcription, DNA-templated)
Niben101Scf00858g04015.1	ref|XP_002530916.1|	-**-	conserved hypothetical protein [Ricinus communis] gb|EEF31465.1| conserved hypothetical protein [Ricinus communis]
Niben101Scf00996g00011.1	AT2G26710.1	*-*-	Cytochrome P450 superfamily protein LENGTH=520	IPR001128 (Cytochrome P450)	GO:0005506 (iron ion binding), GO:0016705 (oxidoreductase activity, acting on paired donors, with incorporation or reduction of molecular oxygen), GO:0020037 (heme binding), GO:0055114 (oxidation-reduction process)
Niben101Scf01005g04005.1	sp|Q9JZ77|RIBB_NEIMB	****	3,4-dihydroxy-2-butanone 4-phosphate synthase	IPR000422 (3,4-dihydroxy-2-butanone 4-phosphate synthase, RibB), IPR000926 (GTP cyclohydrolase II, RibA), IPR016299 (Riboflavin biosynthesis protein RibBA)	GO:0003935 (GTP cyclohydrolase II activity), GO:0008686 (3,4-dihydroxy-2-butanone-4-phosphate synthase activity), GO:0009231 (riboflavin biosynthetic process)
Niben101Scf01063g05019.1	AT1G53780.2	*-**	peptidyl-prolyl cis-trans isomerases;hydrolases;nucleoside-triphosphatases;ATP binding;nucleotide binding;ATPases LENGTH=620	IPR003959 (ATPase, AAA-type, core), IPR021911 (ATPase family AAA domain-containing protein 3, domain of unknown function DUF3523), IPR027417 (P-loop containing nucleoside triphosphate hydrolase)	GO:0005524 (ATP binding)
Niben101Scf01166g09006.1			Unknown protein
Niben101Scf01341g03010.1	AT4G34270.1	***-	TIP41-like family protein LENGTH=290	IPR007303 (TIP41-like protein)
Niben101Scf01372g01006.1	sp|Q7ZVX5|REEP3_DANRE	*-*-	Receptor expression-enhancing protein 3	IPR004345 (TB2/DP1/HVA22-related protein)
Niben101Scf01385g00004.1	gb|AES94740.2|	***-	transcription factor [Medicago truncatula]	IPR006869 (Domain of unknown function DUF547), IPR025757 (Ternary complex factor MIP1, leucine-zipper)
Niben101Scf01445g00004.1	gb|AAB87670.1|	***-	adenyl cyclase [Nicotiana tabacum]
Niben101Scf01517g08034.1	sp|Q5REC9|RAB8B_PONAB	***-	Ras-related protein Rab-8B	IPR001806 (Small GTPase superfamily), IPR002041 (Ran GTPase), IPR005225 (Small GTP-binding protein domain), IPR027417 (P-loop containing nucleoside triphosphate hydrolase)	GO:0003924 (GTPase activity), GO:0005525 (GTP binding), GO:0005622 (intracellular), GO:0006184 (GTP catabolic process), GO:0006886 (intracellular protein transport), GO:0006913 (nucleocytoplasmic transport), GO:0007165 (signal transduction), GO:0007264 (small GTPase mediated signal transduction), GO:0015031 (protein transport), GO:0016020 (membrane)
Niben101Scf01526g04020.1	sp|C5BM96|GCSH_TERTT	****	Glycine cleavage system H protein	IPR002930 (Glycine cleavage system H-protein)	GO:0005960 (glycine cleavage complex), GO:0019464 (glycine decarboxylation via glycine cleavage system)
Niben101Scf01556g04021.1	sp|Q9WVK4|EHD1_MOUSE	***-	EH domain-containing protein 1	IPR027417 (P-loop containing nucleoside triphosphate hydrolase)	GO:0005525 (GTP binding)
Niben101Scf01592g00006.1	sp|Q9SXZ2|FT_ARATH	***-	Protein FLOWERING LOCUS T	IPR008914 (Phosphatidylethanolamine-binding protein PEBP)
Niben101Scf01623g16002.1	sp|Q9FGY1|BXL1_ARATH	***-	Beta-D-xylosidase 1	IPR002772 (Glycoside hydrolase family 3 C-terminal domain), IPR017853 (Glycoside hydrolase superfamily), IPR026891 (Fibronectin type III-like domain), IPR026892 (Glycoside hydrolase family 3)	GO:0004553 (hydrolase activity, hydrolyzing O-glycosyl compounds), GO:0005975 (carbohydrate metabolic process)
Niben101Scf01799g01001.1	sp|P19963|ALL1_OLEEU	***-	Major pollen allergen Ole e 1	IPR006041 (Pollen Ole e 1 allergen/extensin)
Niben101Scf01853g00001.1	ref|NP_180182.2|	****	RING/U-box protein with C6HC-type zinc finger [Arabidopsis thaliana] gb|AEC07797.1| RING/U-box protein with C6HC-type zinc finger [Arabidopsis thaliana]	IPR002867 (Zinc finger, C6HC-type), IPR012337 (Ribonuclease H-like domain), IPR013083 (Zinc finger, RING/FYVE/PHD-type)	GO:0003676 (nucleic acid binding), GO:0005515 (protein binding), GO:0008270 (zinc ion binding)
Niben101Scf01959g05002.1	AT1G80270.1	***-	PENTATRICOPEPTIDE REPEAT 596 LENGTH=596	IPR002885 (Pentatricopeptide repeat), IPR011990 (Tetratricopeptide-like helical domain)	GO:0005515 (protein binding)
Niben101Scf02026g11006.1	sp|Q7L0R7|RNF44_HUMAN	*-*-	RING finger protein 44	IPR013083 (Zinc finger, RING/FYVE/PHD-type)	GO:0005515 (protein binding), GO:0008270 (zinc ion binding)
Niben101Scf02031g08012.1	sp|Q89I84|RECA_BRADU	***-	Protein RecA	IPR013765 (DNA recombination and repair protein RecA), IPR023400 (DNA recombination and repair protein RecA, C-terminal), IPR027417 (P-loop containing nucleoside triphosphate hydrolase)	GO:0003677 (DNA binding), GO:0003697 (single-stranded DNA binding), GO:0005524 (ATP binding), GO:0006259 (DNA metabolic process), GO:0006281 (DNA repair), GO:0008094 (DNA-dependent ATPase activity), GO:0009432 (SOS response)
Niben101Scf02289g10020.1	sp|P34114|PHS2_DICDI	*-**	Glycogen phosphorylase 2	IPR000811 (Glycosyl transferase, family 35)	GO:0005975 (carbohydrate metabolic process), GO:0008184 (glycogen phosphorylase activity)
Niben101Scf02407g03018.1	sp|D2XNQ8|FLOT1_MEDTR	***-	Flotillin-like protein 1	IPR001107 (Band 7 protein)
Niben101Scf02494g07010.1	AT5G62290.1	****	nucleotide-sensitive chloride conductance regulator (ICln) family protein LENGTH=229	IPR003521 (ICln)	GO:0000387 (spliceosomal snRNP assembly), GO:0005829 (cytosol), GO:0005886 (plasma membrane), GO:0006821 (chloride transport), GO:0006884 (cell volume homeostasis), GO:0034709 (methylosome), GO:0034715 (pICln-Sm protein complex)
Niben101Scf02508g03006.1	gb|AAO72706.1|	*-*-	heavy meromyosin-like protein [Oryza sativa Japonica Group]
Niben101Scf02569g02011.1	sp|Q5LH11|RF1_BACFN	--**	Peptide chain release factor 1	IPR000352 (Peptide chain release factor class I/class II)	GO:0003747 (translation release factor activity), GO:0006415 (translational termination)
Niben101Scf02590g00001.1	sp|Q11180|WHT1_CAEEL	****	ABC transporter ATP-binding protein/permease wht-1	IPR003439 (ABC transporter-like), IPR013525 (ABC-2 type transporter), IPR027417 (P-loop containing nucleoside triphosphate hydrolase)	GO:0005524 (ATP binding), GO:0016020 (membrane), GO:0016887 (ATPase activity)
Niben101Scf02659g01005.1	sp|A8H1G3|G6PI_SHEPA	****	Glucose-6-phosphate isomerase	IPR001672 (Phosphoglucose isomerase (PGI))	GO:0004347 (glucose-6-phosphate isomerase activity), GO:0006094 (gluconeogenesis), GO:0006096 (glycolytic process)
Niben101Scf03236g03009.1	sp|Q9Z4H7|HTRA_LACHE	*-**	Serine protease Do-like HtrA	IPR001940 (Peptidase S1C), IPR002164 (Nucleosome assembly protein (NAP)), IPR009003 (Trypsin-like cysteine/serine peptidase domain)	GO:0003824 (catalytic activity), GO:0004252 (serine-type endopeptidase activity), GO:0005515 (protein binding), GO:0005634 (nucleus), GO:0006334 (nucleosome assembly), GO:0006508 (proteolysis)
Niben101Scf03264g05010.1	sp|Q84KG5|CCD_CROSA	***-	Carotenoid 9,10(9',10')-cleavage dioxygenase	IPR004294 (Carotenoid oxygenase)
Niben101Scf03292g03005.1	sp|Q94KB7|MLO6_ARATH	***-	MLO-like protein 6	IPR004326 (Mlo-related protein)	GO:0006952 (defense response), GO:0016021 (integral component of membrane)
Niben101Scf03385g06003.1	AT4G34270.1	***-	TIP41-like family protein LENGTH=290	IPR007303 (TIP41-like protein)
Niben101Scf03403g03015.1	sp|A6VE40|ARLY_PSEA7	****	Argininosuccinate lyase	IPR000362 (Fumarate lyase family), IPR008948 (L-Aspartase-like), IPR024083 (Fumarase/histidase, N-terminal), IPR029419 (Argininosuccinate lyase, C-terminal)	GO:0003824 (catalytic activity), GO:0004056 (argininosuccinate lyase activity), GO:0042450 (arginine biosynthetic process via ornithine)
Niben101Scf03403g03041.1	AT3G50240.1	****	ATP binding microtubule motor family protein LENGTH=1051	IPR001752 (Kinesin motor domain), IPR027417 (P-loop containing nucleoside triphosphate hydrolase), IPR027640 (Kinesin-like protein)	GO:0003777 (microtubule motor activity), GO:0005524 (ATP binding), GO:0005871 (kinesin complex), GO:0007018 (microtubule-based movement), GO:0008017 (microtubule binding)
Niben101Scf03455g01008.1	sp|Q9LHP4|RCH2_ARATH	****	Receptor-like protein kinase 2	IPR001611 (Leucine-rich repeat), IPR003591 (Leucine-rich repeat, typical subtype), IPR011009 (Protein kinase-like domain), IPR013320 (Concanavalin A-like lectin/glucanase domain)	GO:0004672 (protein kinase activity), GO:0004674 (protein serine/threonine kinase activity), GO:0005515 (protein binding), GO:0005524 (ATP binding), GO:0006468 (protein phosphorylation), GO:0016772 (transferase activity, transferring phosphorus-containing groups)
Niben101Scf03528g03009.1	ref|WP_024531762.1|	--*-	DNA-binding protein [Streptococcus suis]	IPR010298 (Protein of unknown function DUF901)
Niben101Scf03563g00030.1	AT4G22120.1	***-	ERD (early-responsive to dehydration stress) family protein LENGTH=771	IPR003864 (Domain of unknown function DUF221), IPR027815 (Domain of unknown function DUF4463)	GO:0016020 (membrane)
Niben101Scf03693g07009.1	sp|P13682|ZNF35_HUMAN	--*-	Zinc finger protein 35	IPR013087 (Zinc finger C2H2-type/integrase DNA-binding domain)	GO:0003676 (nucleic acid binding), GO:0046872 (metal ion binding)
Niben101Scf03823g00006.1	sp|B8H554|RS9_CAUCN	***-	30S ribosomal protein S9	IPR000754 (Ribosomal protein S9), IPR020568 (Ribosomal protein S5 domain 2-type fold)	GO:0003735 (structural constituent of ribosome), GO:0005840 (ribosome), GO:0006412 (translation)
Niben101Scf03937g02012.1	ref|WP_026720334.1|	***-	fibrillin [Fischerella sp. PCC 9431]	IPR006843 (Plastid lipid-associated protein/fibrillin conserved domain)
Niben101Scf04235g00019.1	AT2G17410.1	*-**	ARID/BRIGHT DNA-binding domain-containing protein LENGTH=786	IPR001606 (ARID DNA-binding domain), IPR008978 (HSP20-like chaperone)	GO:0003677 (DNA binding)
Niben101Scf04375g05007.1	gb|KGG12176.1|	***-	Inactivated Zn-dependent hydrolase of the beta-lactamase fold [Prochlorococcus sp. MIT 0601]	IPR001279 (Beta-lactamase-like)
Niben101Scf04462g01007.1	sp|Q8GXL3|SPL8_ARATH	*-**	Squamosa promoter-binding-like protein 8	IPR004333 (Transcription factor, SBP-box)	GO:0003677 (DNA binding), GO:0005634 (nucleus)
Niben101Scf04699g00014.1	AT1G03445.1	*-**	Serine/threonine protein phosphatase family protein LENGTH=793	IPR012391 (Serine/threonine protein phosphatase, BSU1), IPR029052 (Metallo-dependent phosphatase-like)	GO:0004721 (phosphoprotein phosphatase activity), GO:0005506 (iron ion binding), GO:0005515 (protein binding), GO:0016787 (hydrolase activity), GO:0030145 (manganese ion binding)
Niben101Scf04953g09006.1			Unknown protein
Niben101Scf04953g09008.1	sp|B4FUS3|CNR8_MAIZE	***-	Cell number regulator 8	IPR006461 (Uncharacterised protein family Cys-rich)
Niben101Scf04956g00002.1	sp|Q0T7A9|AES_SHIF8	*-*-	Acetyl esterase	IPR029058 (Alpha/Beta hydrolase fold)	GO:0008152 (metabolic process), GO:0016787 (hydrolase activity)
Niben101Scf05030g03005.1	sp|Q1JPL7|PME18_ARATH	****	Pectinesterase/pectinesterase inhibitor 18	IPR006501 (Pectinesterase inhibitor domain), IPR011050 (Pectin lyase fold/virulence factor)	GO:0004857 (enzyme inhibitor activity), GO:0005618 (cell wall), GO:0030599 (pectinesterase activity), GO:0042545 (cell wall modification)
Niben101Scf05381g00005.1	sp|Q9MA49|JAL2_ARATH	*-*-	Jacalin-related lectin 2	IPR001229 (Jacalin-like lectin domain)
Niben101Scf06569g01020.1	sp|Q99614|TTC1_HUMAN	*-*-	Tetratricopeptide repeat protein 1	IPR011990 (Tetratricopeptide-like helical domain)	GO:0005515 (protein binding)
Niben101Scf06700g04004.1	AT3G44730.1	****	kinesin-like protein 1 LENGTH=1087	IPR001715 (Calponin homology domain), IPR001752 (Kinesin motor domain), IPR027417 (P-loop containing nucleoside triphosphate hydrolase), IPR027640 (Kinesin-like protein)	GO:0003777 (microtubule motor activity), GO:0005515 (protein binding), GO:0005524 (ATP binding), GO:0005871 (kinesin complex), GO:0007018 (microtubule-based movement), GO:0008017 (microtubule binding)
Niben101Scf06702g00013.1	sp|Q8LAZ7|CSN5B_ARATH	***-	COP9 signalosome complex subunit 5b	IPR000555 (JAB1/MPN/MOV34 metalloenzyme domain)	GO:0005515 (protein binding)
Niben101Scf06815g00010.1	sp|Q2RLE0|HPPA2_MOOTA	****	K(+)-insensitive pyrophosphate-energized proton pump	IPR004131 (Pyrophosphate-energised proton pump)	GO:0004427 (inorganic diphosphatase activity), GO:0009678 (hydrogen-translocating pyrophosphatase activity), GO:0015992 (proton transport), GO:0016020 (membrane)
Niben101Scf07024g01003.1	sp|A6NCQ9|RN222_HUMAN	--*-	RING finger protein 222	IPR013083 (Zinc finger, RING/FYVE/PHD-type)	GO:0005515 (protein binding), GO:0008270 (zinc ion binding)
Niben101Scf07437g04013.1	sp|Q05B92|TFE3_BOVIN	--*-	Transcription factor E3	IPR011598 (Myc-type, basic helix-loop-helix (bHLH) domain)	GO:0046983 (protein dimerization activity)
Niben101Scf07508g05001.1	sp|Q9C554|EXPA1_ARATH	***-	Expansin-A1	IPR007118 (Expansin/Lol pI)	GO:0005576 (extracellular region), GO:0009664 (plant-type cell wall organization)
Niben101Scf07631g01006.1	gb|AFQ20269.1|	*-*-	conserved hypothetical protein [Oryza sativa Indica Group]
Niben101Scf07638g02006.1	sp|Q9BPW8|NIPS1_HUMAN	--*-	Protein NipSnap homolog 1
Niben101Scf07681g02006.1	AT2G27090.1	***-	Protein of unknown function (DUF630 and DUF632) LENGTH=743	IPR006867 (Domain of unknown function DUF632), IPR006868 (Domain of unknown function DUF630)
Niben101Scf08006g01005.1	sp|Q54TL0|KIF7_DICDI	*-**	Kinesin-related protein 7	IPR001752 (Kinesin motor domain), IPR010544 (Kinesin-related conserved domain), IPR027417 (P-loop containing nucleoside triphosphate hydrolase), IPR027640 (Kinesin-like protein)	GO:0003777 (microtubule motor activity), GO:0005524 (ATP binding), GO:0005871 (kinesin complex), GO:0007018 (microtubule-based movement), GO:0008017 (microtubule binding)
Niben101Scf08078g00005.1	sp|Q0WSY2|FPP4_ARATH	***-	Filament-like plant protein 4	IPR008587 (Filament-like plant protein)
Niben101Scf08202g00003.1	AT5G17610.1	***-	unknown protein; FUNCTIONS IN: molecular_function unknown; INVOLVED IN: biological_process unknown; LOCATED IN: endomembrane system; EXPRESSED IN: 23 plant structures; EXPRESSED DURING: 15 growth stages; Has 30201 Blast hits to 17322 proteins in 780 species: Archae - 12; Bacteria - 1396; Metazoa - 17338; Fungi - 3422; Plants - 5037; Viruses - 0; Other Eukaryotes - 2996 (source: NCBI BLink). LENGT…
Niben101Scf08328g00009.1	sp|P0C0S4|H2AZ_BOVIN	***-	Histone H2A.Z	IPR009072 (Histone-fold)	GO:0000786 (nucleosome), GO:0003677 (DNA binding), GO:0005634 (nucleus), GO:0046982 (protein heterodimerization activity)
Niben101Scf08576g01002.1	sp|Q93ZQ5|SPXM3_ARATH	****	SPX domain-containing membrane protein	IPR004331 (SPX, N-terminal), IPR011701 (Major facilitator superfamily), IPR020846 (Major facilitator superfamily domain)	GO:0016021 (integral component of membrane), GO:0055085 (transmembrane transport)
Niben101Scf08637g01001.1	sp|P46512|CAH1_FLALI	***-	Carbonic anhydrase 1	IPR001765 (Carbonic anhydrase)	GO:0004089 (carbonate dehydratase activity), GO:0008270 (zinc ion binding), GO:0015976 (carbon utilization)
Niben101Scf09089g01026.1	AT2G36145.1	***-	unknown protein; FUNCTIONS IN: molecular_function unknown; INVOLVED IN: biological_process unknown; LOCATED IN: chloroplast thylakoid membrane, chloroplast stroma, chloroplast; EXPRESSED IN: 19 plant structures; EXPRESSED DURING: 13 growth stages; Has 49 Blast hits to 49 proteins in 17 species: Archae - 0; Bacteria - 0; Metazoa - 0; Fungi - 0; Plants - 49; Viruses - 0; Other Eukaryotes - 0 (sourc…
Niben101Scf09475g00007.1	AT1G19100.1	***-	Histidine kinase-, DNA gyrase B-, and HSP90-like ATPase family protein LENGTH=663	IPR003594 (Histidine kinase-like ATPase, C-terminal domain)
Niben101Scf11383g03007.1	sp|Q9M8S8|VTC4_ARATH	*-**	Inositol-phosphate phosphatase	IPR000760 (Inositol monophosphatase)	GO:0046854 (phosphatidylinositol phosphorylation)
Niben101Scf12708g01004.1	sp|P48979|PGLR_PRUPE	****	Polygalacturonase	IPR000743 (Glycoside hydrolase, family 28), IPR011050 (Pectin lyase fold/virulence factor)	GO:0004650 (polygalacturonase activity), GO:0005975 (carbohydrate metabolic process)
Niben101Scf14542g00034.1	sp|Q3J8A0|GPH_NITOC	*-*-	Phosphoglycolate phosphatase	IPR006439 (HAD hydrolase, subfamily IA), IPR009721 (O-acyltransferase, WSD1, C-terminal), IPR023214 (HAD-like domain)	GO:0004144 (diacylglycerol O-acyltransferase activity), GO:0008152 (metabolic process), GO:0016787 (hydrolase activity)
Niben101Scf14799g00002.1	sp|Q9D658|TP4A3_MOUSE	*-**	Protein tyrosine phosphatase type IVA 3	IPR000008 (C2 domain), IPR029021 (Protein-tyrosine phosphatase-like)	GO:0004725 (protein tyrosine phosphatase activity), GO:0005515 (protein binding), GO:0006470 (protein dephosphorylation), GO:0008138 (protein tyrosine/serine/threonine phosphatase activity), GO:0016311 (dephosphorylation), GO:0016791 (phosphatase activity)
Niben101Scf16378g01014.1	sp|P69659|RR18_ATRBE	*-*-	30S ribosomal protein S18, chloroplastic
Niben101Scf21415g00001.1	AT1G20550.1	***-	O-fucosyltransferase family protein LENGTH=564	IPR019378 (GDP-fucose protein O-fucosyltransferase)
Niben101Scf29981g00012.1	sp|P82979|SARNP_HUMAN	--*-	SAP domain-containing ribonucleoprotein

## Sheet: Promoters
FName	Blast-Hit-Accession	AHRD-Quality-Code	Human-Readable-Description	Interpro-ID (Description)	Gene-Ontology-ID (Name)
Niben101Scf00069g11015.1	sp|Q5A4W8|BDF1_CANAL	*-*-	Bromodomain-containing factor 1	IPR001487 (Bromodomain), IPR027353 (NET domain)	GO:0005515 (protein binding)
Niben101Scf01266g01009.1	emb|CDX83636.1|	***-	BnaC07g23760D [Brassica napus]	IPR008521 (Magnesium transporter NIPA)	GO:0015095 (magnesium ion transmembrane transporter activity), GO:0015693 (magnesium ion transport), GO:0016021 (integral component of membrane)
Niben101Scf02050g01029.1	sp|Q9LIG2|RLK6_ARATH	*-**	Receptor-like protein kinase	IPR001480 (Bulb-type lectin domain), IPR003609 (Apple-like), IPR011009 (Protein kinase-like domain), IPR013320 (Concanavalin A-like lectin/glucanase domain)	GO:0004672 (protein kinase activity), GO:0004674 (protein serine/threonine kinase activity), GO:0005524 (ATP binding), GO:0006468 (protein phosphorylation), GO:0016772 (transferase activity, transferring phosphorus-containing groups)
Niben101Scf02059g06014.1	AT2G12646.1	***-	PLATZ transcription factor family protein LENGTH=256	IPR006734 (Protein of unknown function DUF597)
Niben101Scf02215g00006.1	gb|KEH25226.1|	--*-	late embryogenesis abundant protein (LEA) family protein [Medicago truncatula]	IPR012511 (S-adenosyl-l-methionine decarboxylase leader peptide)
Niben101Scf02249g05011.1	sp|P93654|SYP22_ARATH	***-	Syntaxin-22	IPR010989 (t-SNARE)	GO:0005515 (protein binding), GO:0016020 (membrane), GO:0016192 (vesicle-mediated transport)
Niben101Scf07477g02005.1	sp|Q9FN94|RLK7_ARATH	*-**	Receptor-like protein kinase	IPR000858 (S-locus glycoprotein), IPR003609 (Apple-like), IPR011009 (Protein kinase-like domain), IPR013320 (Concanavalin A-like lectin/glucanase domain), IPR029469 (PAN-4 domain)	GO:0004672 (protein kinase activity), GO:0005524 (ATP binding), GO:0006468 (protein phosphorylation), GO:0016772 (transferase activity, transferring phosphorus-containing groups), GO:0048544 (recognition of pollen)
Niben101Scf08028g00010.1	sp|Q9ESN2|TRI39_MOUSE	--*-	E3 ubiquitin-protein ligase TRIM39	IPR013083 (Zinc finger, RING/FYVE/PHD-type)	GO:0005515 (protein binding), GO:0008270 (zinc ion binding)
Niben101Scf08242g01012.1			Unknown protein
Niben101Scf16378g01013.1			Unknown protein
Niben101Scf20773g01021.1	sp|P55088|AQP4_MOUSE	***-	Aquaporin-4	IPR000425 (Major intrinsic protein), IPR023271 (Aquaporin-like)	GO:0005215 (transporter activity), GO:0006810 (transport), GO:0016020 (membrane)
Niben101Scf33689g00014.1	AT1G47530.1	***-	MATE efflux family protein LENGTH=484	IPR002528 (Multi antimicrobial extrusion protein)	GO:0006855 (drug transmembrane transport), GO:0015238 (drug transmembrane transporter activity), GO:0015297 (antiporter activity), GO:0016020 (membrane), GO:0055085 (transmembrane transport)

## Sheet: TE
Fname	FType	Start	End	Type	Subtype
Niben101Scf02153:hit:41372:1.3.0.1	repeat TE	196349	197146	LINE/L1	L1-13_XT
Niben101Scf05231:hit:108244:1.3.0.0	repeat TE	96158	96209	LTR/Copia	Copia-13_CP-I
Niben101Scf09475:hit:116755:1.3.0.0	repeat TE	41869	42007	LTR/Copia	Copia-83_ST-I
Niben101Scf10986:hit:127286:1.3.0.0	repeat TE	178297	178568	SINE/tRNA	SINE2-1_STu
Niben101Scf37689:hit:162123:1.3.0.0	repeat TE	584	794	RC/Helitron	HELMET4
