# Supplementary material for: PSTVd infection in Nicotiana benthamiana plants has a minor yet detectable effect on CG methylation
Source: Front Plant Sci. 2023 Oct 31;14:1258023. doi: 10.3389/fpls.2023.1258023 (PMC10645062; doi:10.3389/fpls.2023.1258023)
Supplement: Supplementary file 12 [file Table_6.xlsx]

## Sheet: Φύλλο1
Table S6 : GO enrichement of the Gene body and the relative promoters differentially methylated regions using PlantRegMap (p<0,05)
GENE BODIES
GO.ID	Term	Annotated	Count	Expected	p-value	q-value	Aspect	Genes	Origin input
GO:0007018	microtubule-based movement	127	3	0.26	0.0022	1	P	Niben101Scf03403g03041, Niben101Scf06700g04004, Niben101Scf08006g01005	NIBEN101SCF03403G03041.1, NIBEN101SCF06700G04004.1, NIBEN101SCF08006G01005.1
GO:0006928	movement of cell or subcellular component	132	3	0.27	0.0024	1	P	Niben101Scf03403g03041, Niben101Scf06700g04004, Niben101Scf08006g01005	NIBEN101SCF03403G03041.1, NIBEN101SCF06700G04004.1, NIBEN101SCF08006G01005.1
GO:2000241	regulation of reproductive process	160	3	0.32	0.0041	1	P	Niben101Scf00320g01005, Niben101Scf02659g01005, Niben101Scf08328g00009	NIBEN101SCF00320G01005.1, NIBEN101SCF02659G01005.1, NIBEN101SCF08328G00009.1
GO:0048580	regulation of post-embryonic development	223	3	0.45	0.0103	1	P	Niben101Scf02659g01005, Niben101Scf03693g07009, Niben101Scf08328g00009	NIBEN101SCF02659G01005.1, NIBEN101SCF03693G07009.1, NIBEN101SCF08328G00009.1
GO:0044763	single-organism cellular process	6634	21	13.42	0.0108	1	P	Niben101Scf00234g02013, Niben101Scf00254g01002, Niben101Scf00320g01005, Niben101Scf01005g04005, Niben101Scf01517g08034, Niben101Scf01526g04020, Niben101Scf02031g08012, Niben101Scf02494g07010, Niben101Scf02569g02011, Niben101Scf02659g01005, Niben101Scf03264g05010, Niben101Scf03403g03015, Niben101Scf03403g03041, Niben101Scf03693g07009, Niben101Scf04699g00014, Niben101Scf06700g04004, Niben101Scf0702…	NIBEN101SCF00234G02013.1, NIBEN101SCF00254G01002.1, NIBEN101SCF00320G01005.1, NIBEN101SCF01005G04005.1, NIBEN101SCF01517G08034.1, NIBEN101SCF01526G04020.1, NIBEN101SCF02031G08012.1, NIBEN101SCF02494G07010.1, NIBEN101SCF02569G02011.1, NIBEN101SCF02659G01005.1, NIBEN101SCF03264G05010.1, NIBEN101SCF03403G03015.1, NIBEN101SCF03403G03041.1, NIBEN101SCF03693G07009.1, NIBEN101SCF04699G00014.1, NIBEN101S…
GO:0000003	reproduction	246	3	0.5	0.0134	1	P	Niben101Scf00320g01005, Niben101Scf03693g07009, Niben101Scf07024g01003	NIBEN101SCF00320G01005.1, NIBEN101SCF03693G07009.1, NIBEN101SCF07024G01003.1
GO:0030258	lipid modification	90	2	0.18	0.0143	1	P	Niben101Scf11383g03007, Niben101Scf14799g00002	NIBEN101SCF11383G03007.1, NIBEN101SCF14799G00002.1
GO:0009845	seed germination	95	2	0.19	0.0158	1	P	Niben101Scf03693g07009, Niben101Scf06700g04004	NIBEN101SCF03693G07009.1, NIBEN101SCF06700G04004.1
GO:0007017	microtubule-based process	262	3	0.53	0.0159	1	P	Niben101Scf03403g03041, Niben101Scf06700g04004, Niben101Scf08006g01005	NIBEN101SCF03403G03041.1, NIBEN101SCF06700G04004.1, NIBEN101SCF08006G01005.1
GO:0046488	phosphatidylinositol metabolic process	104	2	0.21	0.0188	1	P	Niben101Scf11383g03007, Niben101Scf14799g00002	NIBEN101SCF11383G03007.1, NIBEN101SCF14799G00002.1
GO:0009909	regulation of flower development	105	2	0.21	0.0191	1	P	Niben101Scf02659g01005, Niben101Scf08328g00009	NIBEN101SCF02659G01005.1, NIBEN101SCF08328G00009.1
GO:0090351	seedling development	107	2	0.22	0.0198	1	P	Niben101Scf03693g07009, Niben101Scf06700g04004	NIBEN101SCF03693G07009.1, NIBEN101SCF06700G04004.1
GO:0009908	flower development	292	3	0.59	0.0211	1	P	Niben101Scf00320g01005, Niben101Scf02659g01005, Niben101Scf08328g00009	NIBEN101SCF00320G01005.1, NIBEN101SCF02659G01005.1, NIBEN101SCF08328G00009.1
GO:0090567	reproductive shoot system development	301	3	0.61	0.0228	1	P	Niben101Scf00320g01005, Niben101Scf02659g01005, Niben101Scf08328g00009	NIBEN101SCF00320G01005.1, NIBEN101SCF02659G01005.1, NIBEN101SCF08328G00009.1
GO:0032504	multicellular organism reproduction	125	2	0.25	0.0265	1	P	Niben101Scf00320g01005, Niben101Scf03693g07009	NIBEN101SCF00320G01005.1, NIBEN101SCF03693G07009.1
GO:0006650	glycerophospholipid metabolic process	130	2	0.26	0.0284	1	P	Niben101Scf11383g03007, Niben101Scf14799g00002	NIBEN101SCF11383G03007.1, NIBEN101SCF14799G00002.1
GO:2000026	regulation of multicellular organismal development	328	3	0.66	0.0285	1	P	Niben101Scf02659g01005, Niben101Scf03693g07009, Niben101Scf08328g00009	NIBEN101SCF02659G01005.1, NIBEN101SCF03693G07009.1, NIBEN101SCF08328G00009.1
GO:0048831	regulation of shoot system development	136	2	0.28	0.0309	1	P	Niben101Scf02659g01005, Niben101Scf08328g00009	NIBEN101SCF02659G01005.1, NIBEN101SCF08328G00009.1
GO:0007275	multicellular organismal development	1526	7	3.09	0.0318	1	P	Niben101Scf00234g02013, Niben101Scf00320g01005, Niben101Scf02659g01005, Niben101Scf03693g07009, Niben101Scf06700g04004, Niben101Scf08328g00009, Niben101Scf14799g00002	NIBEN101SCF00234G02013.1, NIBEN101SCF00320G01005.1, NIBEN101SCF02659G01005.1, NIBEN101SCF03693G07009.1, NIBEN101SCF06700G04004.1, NIBEN101SCF08328G00009.1, NIBEN101SCF14799G00002.1
GO:0051239	regulation of multicellular organismal process	352	3	0.71	0.0341	1	P	Niben101Scf02659g01005, Niben101Scf03693g07009, Niben101Scf08328g00009	NIBEN101SCF02659G01005.1, NIBEN101SCF03693G07009.1, NIBEN101SCF08328G00009.1
GO:0044707	single-multicellular organism process	1563	7	3.16	0.0356	1	P	Niben101Scf00234g02013, Niben101Scf00320g01005, Niben101Scf02659g01005, Niben101Scf03693g07009, Niben101Scf06700g04004, Niben101Scf08328g00009, Niben101Scf14799g00002	NIBEN101SCF00234G02013.1, NIBEN101SCF00320G01005.1, NIBEN101SCF02659G01005.1, NIBEN101SCF03693G07009.1, NIBEN101SCF06700G04004.1, NIBEN101SCF08328G00009.1, NIBEN101SCF14799G00002.1
GO:0071396	cellular response to lipid	149	2	0.3	0.0365	1	P	Niben101Scf03693g07009, Niben101Scf04699g00014	NIBEN101SCF03693G07009.1, NIBEN101SCF04699G00014.1
GO:0044712	single-organism catabolic process	371	3	0.75	0.0389	1	P	Niben101Scf01526g04020, Niben101Scf02659g01005, Niben101Scf03264g05010	NIBEN101SCF01526G04020.1, NIBEN101SCF02659G01005.1, NIBEN101SCF03264G05010.1
GO:0009791	post-embryonic development	942	5	1.91	0.0403	1	P	Niben101Scf00320g01005, Niben101Scf02659g01005, Niben101Scf03693g07009, Niben101Scf06700g04004, Niben101Scf08328g00009	NIBEN101SCF00320G01005.1, NIBEN101SCF02659G01005.1, NIBEN101SCF03693G07009.1, NIBEN101SCF06700G04004.1, NIBEN101SCF08328G00009.1
GO:0046486	glycerolipid metabolic process	161	2	0.33	0.042	1	P	Niben101Scf11383g03007, Niben101Scf14799g00002	NIBEN101SCF11383G03007.1, NIBEN101SCF14799G00002.1
GO:0050793	regulation of developmental process	390	3	0.79	0.044	1	P	Niben101Scf02659g01005, Niben101Scf03693g07009, Niben101Scf08328g00009	NIBEN101SCF02659G01005.1, NIBEN101SCF03693G07009.1, NIBEN101SCF08328G00009.1
GO:0071669	plant-type cell wall organization or biogenesis	175	2	0.35	0.0488	1	P	Niben101Scf00254g01002, Niben101Scf07508g05001	NIBEN101SCF00254G01002.1, NIBEN101SCF07508G05001.1
GO:0009570	chloroplast stroma	507	5	1.41	0.0123	1	C	Niben101Scf01005g04005, Niben101Scf02289g10020, Niben101Scf02659g01005, Niben101Scf03403g03015, Niben101Scf03937g02012	NIBEN101SCF01005G04005.1, NIBEN101SCF02289G10020.1, NIBEN101SCF02659G01005.1, NIBEN101SCF03403G03015.1, NIBEN101SCF03937G02012.1
GO:0044434	chloroplast part	946	7	2.63	0.0137	1	C	Niben101Scf01005g04005, Niben101Scf02289g10020, Niben101Scf02659g01005, Niben101Scf03403g03015, Niben101Scf03937g02012, Niben101Scf08637g01001, Niben101Scf09089g01026	NIBEN101SCF01005G04005.1, NIBEN101SCF02289G10020.1, NIBEN101SCF02659G01005.1, NIBEN101SCF03403G03015.1, NIBEN101SCF03937G02012.1, NIBEN101SCF08637G01001.1, NIBEN101SCF09089G01026.1
GO:0009532	plastid stroma	524	5	1.45	0.014	1	C	Niben101Scf01005g04005, Niben101Scf02289g10020, Niben101Scf02659g01005, Niben101Scf03403g03015, Niben101Scf03937g02012	NIBEN101SCF01005G04005.1, NIBEN101SCF02289G10020.1, NIBEN101SCF02659G01005.1, NIBEN101SCF03403G03015.1, NIBEN101SCF03937G02012.1
GO:0044435	plastid part	968	7	2.69	0.0154	1	C	Niben101Scf01005g04005, Niben101Scf02289g10020, Niben101Scf02659g01005, Niben101Scf03403g03015, Niben101Scf03937g02012, Niben101Scf08637g01001, Niben101Scf09089g01026	NIBEN101SCF01005G04005.1, NIBEN101SCF02289G10020.1, NIBEN101SCF02659G01005.1, NIBEN101SCF03403G03015.1, NIBEN101SCF03937G02012.1, NIBEN101SCF08637G01001.1, NIBEN101SCF09089G01026.1
GO:0009535	chloroplast thylakoid membrane	273	3	0.76	0.0394	1	C	Niben101Scf03937g02012, Niben101Scf08637g01001, Niben101Scf09089g01026	NIBEN101SCF03937G02012.1, NIBEN101SCF08637G01001.1, NIBEN101SCF09089G01026.1
GO:0055035	plastid thylakoid membrane	275	3	0.76	0.0402	1	C	Niben101Scf03937g02012, Niben101Scf08637g01001, Niben101Scf09089g01026	NIBEN101SCF03937G02012.1, NIBEN101SCF08637G01001.1, NIBEN101SCF09089G01026.1
GO:0009505	plant-type cell wall	124	2	0.34	0.0462	1	C	Niben101Scf01063g05019, Niben101Scf01623g16002	NIBEN101SCF01063G05019.1, NIBEN101SCF01623G16002.1
GO:0016787	hydrolase activity	3923	18	6.78	5e-05	116	F	Niben101Scf00234g02013, Niben101Scf00551g05001, Niben101Scf01005g04005, Niben101Scf01623g16002, Niben101Scf02031g08012, Niben101Scf02289g10020, Niben101Scf02590g00001, Niben101Scf03236g03009, Niben101Scf03403g03041, Niben101Scf04699g00014, Niben101Scf04956g00002, Niben101Scf05030g03005, Niben101Scf06700g04004, Niben101Scf06815g00010, Niben101Scf08006g01005, Niben101Scf12708g01004, Niben101Scf1454…	NIBEN101SCF00234G02013.1, NIBEN101SCF00551G05001.1, NIBEN101SCF01005G04005.1, NIBEN101SCF01623G16002.1, NIBEN101SCF02031G08012.1, NIBEN101SCF02289G10020.1, NIBEN101SCF02590G00001.1, NIBEN101SCF03236G03009.1, NIBEN101SCF03403G03041.1, NIBEN101SCF04699G00014.1, NIBEN101SCF04956G00002.1, NIBEN101SCF05030G03005.1, NIBEN101SCF06700G04004.1, NIBEN101SCF06815G00010.1, NIBEN101SCF08006G01005.1, NIBEN101S…
GO:0003777	microtubule motor activity	126	3	0.22	0.0014	1000	F	Niben101Scf03403g03041, Niben101Scf06700g04004, Niben101Scf08006g01005	NIBEN101SCF03403G03041.1, NIBEN101SCF06700G04004.1, NIBEN101SCF08006G01005.1
GO:0003774	motor activity	158	3	0.27	0.0026	1000	F	Niben101Scf03403g03041, Niben101Scf06700g04004, Niben101Scf08006g01005	NIBEN101SCF03403G03041.1, NIBEN101SCF06700G04004.1, NIBEN101SCF08006G01005.1
GO:0008017	microtubule binding	172	3	0.3	0.0033	1000	F	Niben101Scf03403g03041, Niben101Scf06700g04004, Niben101Scf08006g01005	NIBEN101SCF03403G03041.1, NIBEN101SCF06700G04004.1, NIBEN101SCF08006G01005.1
GO:0015631	tubulin binding	185	3	0.32	0.004	1000	F	Niben101Scf03403g03041, Niben101Scf06700g04004, Niben101Scf08006g01005	NIBEN101SCF03403G03041.1, NIBEN101SCF06700G04004.1, NIBEN101SCF08006G01005.1
GO:0032403	protein complex binding	203	3	0.35	0.0052	1000	F	Niben101Scf03403g03041, Niben101Scf06700g04004, Niben101Scf08006g01005	NIBEN101SCF03403G03041.1, NIBEN101SCF06700G04004.1, NIBEN101SCF08006G01005.1
GO:0016462	pyrophosphatase activity	943	6	1.63	0.0055	1000	F	Niben101Scf02031g08012, Niben101Scf02590g00001, Niben101Scf03403g03041, Niben101Scf06700g04004, Niben101Scf06815g00010, Niben101Scf08006g01005	NIBEN101SCF02031G08012.1, NIBEN101SCF02590G00001.1, NIBEN101SCF03403G03041.1, NIBEN101SCF06700G04004.1, NIBEN101SCF06815G00010.1, NIBEN101SCF08006G01005.1
GO:0016818	hydrolase activity, acting on acid anhydrides, in phosphorus-containing anhydrides	960	6	1.66	0.006	1000	F	Niben101Scf02031g08012, Niben101Scf02590g00001, Niben101Scf03403g03041, Niben101Scf06700g04004, Niben101Scf06815g00010, Niben101Scf08006g01005	NIBEN101SCF02031G08012.1, NIBEN101SCF02590G00001.1, NIBEN101SCF03403G03041.1, NIBEN101SCF06700G04004.1, NIBEN101SCF06815G00010.1, NIBEN101SCF08006G01005.1
GO:0016817	hydrolase activity, acting on acid anhydrides	1017	6	1.76	0.0078	1000	F	Niben101Scf02031g08012, Niben101Scf02590g00001, Niben101Scf03403g03041, Niben101Scf06700g04004, Niben101Scf06815g00010, Niben101Scf08006g01005	NIBEN101SCF02031G08012.1, NIBEN101SCF02590G00001.1, NIBEN101SCF03403G03041.1, NIBEN101SCF06700G04004.1, NIBEN101SCF06815G00010.1, NIBEN101SCF08006G01005.1
GO:0004721	phosphoprotein phosphatase activity	82	2	0.14	0.0089	1000	F	Niben101Scf04699g00014, Niben101Scf14799g00002	NIBEN101SCF04699G00014.1, NIBEN101SCF14799G00002.1
GO:0008092	cytoskeletal protein binding	290	3	0.5	0.0138	1000	F	Niben101Scf03403g03041, Niben101Scf06700g04004, Niben101Scf08006g01005	NIBEN101SCF03403G03041.1, NIBEN101SCF06700G04004.1, NIBEN101SCF08006G01005.1
GO:0044877	macromolecular complex binding	298	3	0.51	0.0148	1000	F	Niben101Scf03403g03041, Niben101Scf06700g04004, Niben101Scf08006g01005	NIBEN101SCF03403G03041.1, NIBEN101SCF06700G04004.1, NIBEN101SCF08006G01005.1
GO:0017111	nucleoside-triphosphatase activity	895	5	1.55	0.0187	1000	F	Niben101Scf02031g08012, Niben101Scf02590g00001, Niben101Scf03403g03041, Niben101Scf06700g04004, Niben101Scf08006g01005	NIBEN101SCF02031G08012.1, NIBEN101SCF02590G00001.1, NIBEN101SCF03403G03041.1, NIBEN101SCF06700G04004.1, NIBEN101SCF08006G01005.1
GO:0005515	protein binding	6710	18	11.59	0.0269	1000	F	Niben101Scf00320g01005, Niben101Scf00442g10003, Niben101Scf00700g09001, Niben101Scf01853g00001, Niben101Scf01959g05002, Niben101Scf02026g11006, Niben101Scf03236g03009, Niben101Scf03403g03041, Niben101Scf03455g01008, Niben101Scf04699g00014, Niben101Scf06569g01020, Niben101Scf06700g04004, Niben101Scf06702g00013, Niben101Scf07024g01003, Niben101Scf07437g04013, Niben101Scf08006g01005, Niben101Scf0832…	NIBEN101SCF00320G01005.1, NIBEN101SCF00442G10003.1, NIBEN101SCF00700G09001.1, NIBEN101SCF01853G00001.1, NIBEN101SCF01959G05002.1, NIBEN101SCF02026G11006.1, NIBEN101SCF03236G03009.1, NIBEN101SCF03403G03041.1, NIBEN101SCF03455G01008.1, NIBEN101SCF04699G00014.1, NIBEN101SCF06569G01020.1, NIBEN101SCF06700G04004.1, NIBEN101SCF06702G00013.1, NIBEN101SCF07024G01003.1, NIBEN101SCF07437G04013.1, NIBEN101S…
GO:0016798	hydrolase activity, acting on glycosyl bonds	759	4	1.31	0.0417	1000	F	Niben101Scf00234g02013, Niben101Scf01623g16002, Niben101Scf02289g10020, Niben101Scf12708g01004	NIBEN101SCF00234G02013.1, NIBEN101SCF01623G16002.1, NIBEN101SCF02289G10020.1, NIBEN101SCF12708G01004.1
GO:0016829	lyase activity	446	3	0.77	0.0418	1000	F	Niben101Scf01005g04005, Niben101Scf03403g03015, Niben101Scf08637g01001	NIBEN101SCF01005G04005.1, NIBEN101SCF03403G03015.1, NIBEN101SCF08637G01001.1
Promoters
GO.ID	Term	Annotated	Count	Expected	p-value	q-value	Aspect	Genes	Origin input
GO:0006810	transport	2997	4	0.74	0.0021	1	P	Niben101Scf01266g01009, Niben101Scf02249g05011, Niben101Scf20773g01021, Niben101Scf33689g00014	NIBEN101SCF01266G01009.1, NIBEN101SCF02249G05011.1, NIBEN101SCF20773G01021.1, NIBEN101SCF33689G00014.1
GO:0051234	establishment of localization	3017	4	0.74	0.0022	1	P	Niben101Scf01266g01009, Niben101Scf02249g05011, Niben101Scf20773g01021, Niben101Scf33689g00014	NIBEN101SCF01266G01009.1, NIBEN101SCF02249G05011.1, NIBEN101SCF20773G01021.1, NIBEN101SCF33689G00014.1
GO:0051179	localization	3087	4	0.76	0.0024	1	P	Niben101Scf01266g01009, Niben101Scf02249g05011, Niben101Scf20773g01021, Niben101Scf33689g00014	NIBEN101SCF01266G01009.1, NIBEN101SCF02249G05011.1, NIBEN101SCF20773G01021.1, NIBEN101SCF33689G00014.1
GO:0044765	single-organism transport	2215	3	0.55	0.011	1	P	Niben101Scf01266g01009, Niben101Scf20773g01021, Niben101Scf33689g00014	NIBEN101SCF01266G01009.1, NIBEN101SCF20773G01021.1, NIBEN101SCF33689G00014.1
GO:1902578	single-organism localization	2252	3	0.56	0.0115	1	P	Niben101Scf01266g01009, Niben101Scf20773g01021, Niben101Scf33689g00014	NIBEN101SCF01266G01009.1, NIBEN101SCF20773G01021.1, NIBEN101SCF33689G00014.1
GO:0016020	membrane	5396	4	1.76	0.038	1	C	Niben101Scf01266g01009, Niben101Scf02249g05011, Niben101Scf20773g01021, Niben101Scf33689g00014	NIBEN101SCF01266G01009.1, NIBEN101SCF02249G05011.1, NIBEN101SCF20773G01021.1, NIBEN101SCF33689G00014.1
GO:0022857	transmembrane transporter activity	1266	3	0.32	0.0029	1	F	Niben101Scf01266g01009, Niben101Scf20773g01021, Niben101Scf33689g00014	NIBEN101SCF01266G01009.1, NIBEN101SCF20773G01021.1, NIBEN101SCF33689G00014.1
GO:0005215	transporter activity	1693	3	0.43	0.0066	1	F	Niben101Scf01266g01009, Niben101Scf20773g01021, Niben101Scf33689g00014	NIBEN101SCF01266G01009.1, NIBEN101SCF20773G01021.1, NIBEN101SCF33689G00014.1
GO:0022891	substrate-specific transmembrane transporter activity	960	2	0.24	0.0223	1	F	Niben101Scf01266g01009, Niben101Scf20773g01021	NIBEN101SCF01266G01009.1, NIBEN101SCF20773G01021.1
GO:0022892	substrate-specific transporter activity	1064	2	0.27	0.0271	1	F	Niben101Scf01266g01009, Niben101Scf20773g01021	NIBEN101SCF01266G01009.1, NIBEN101SCF20773G01021.1
